# Supplementary material for: Impact of maternal lipopolysaccharide and polyinosinic-polycytidylic acid-induced infections on offspring cardiac development: Mitochondrial dysfunction and metabolic alterations
Source: Genes Dis. 2025 Oct 8;13(4):101877. doi: 10.1016/j.gendis.2025.101877 (PMC13090308; doi:10.1016/j.gendis.2025.101877)
Supplement: Multimedia component 2 [file mmc2.xlsx]

## Sheet: Supplemental Table S1
	LPS1	LPS2	LPS3	LPS4	LPS5	LPS6	LPS7	LPS8	Poly1	Poly2	Poly3	Poly4	Poly5	Poly6	Poly7	Poly8	Ctrl1	Ctrl2	Ctrl3	Ctrl4	Ctrl5	Ctrl6	Ctrl7	Ctrl8	GeneName	GeneDescription	GO	KEGG	KOG
ENSMUSG00000028180	7.73167	11.6109	11.8289	9.93703	10.7039	9.4337	11.9351	12.4554	13.2828	13.1302	11.3513	10.1944	12.5468	10.0379	10.8619	11.5299	13.9265	11.7025	14.2877	11.6412	11.5139	12.3591	13.8629	12.0467	Zranb2	zinc finger, RAN-binding domain containing 2 [Source:MGI Symbol;Acc:MGI:1858211]	GO:0008270;GO:0046872;GO:0005634;GO:0003723;GO:0006397;GO:0008380;GO:0005654	-	KOG1995-Conserved Zn-finger protein[R]
ENSMUSG00000028182	0.092788	0.089025	0.303151	0.086169	0.06132	0.057973	0.043492	0.087333	0.149642	0.129293	0.349312	0.466575	0.172565	0.318868	0.372039	0.486759	0.199393	0.14523	0.219382	0.158641	0.135039	0.057996	0.202398	0.110839	Lrriq3	leucine-rich repeats and IQ motif containing 3 [Source:MGI Symbol;Acc:MGI:1921685]	GO:0003674;GO:0008150;GO:0005575	-	KOG0531-Protein phosphatase 1, regulatory subunit, and related proteins[T]
ENSMUSG00000028185	0	0	0	0	0	0	0	0	0.069745	0	0	0	0	0	0	0	0	0	0	0	0	0	0	0	Dnase2b	deoxyribonuclease II beta [Source:MGI Symbol;Acc:MGI:1913283]	GO:0016787;GO:0005737;GO:0005576;GO:0004518;GO:0005764;GO:0004519;GO:0004531;GO:0006259;GO:0006309;GO:0004520	K01158-ko04142 Lysosome;ko04623 Cytosolic DNA-sensing pathway	KOG3825-Deoxyribonuclease II[L]
ENSMUSG00000028184	39.3434	25.2091	21.3186	27.2802	17.7701	33.6832	27.2478	33.05	22.7945	21.2849	19.9056	28.1129	17.5556	24.2016	21.7127	34.2923	52.8627	34.6215	30.6604	27.334	37.4944	30.8679	34.5623	18.7047	Adgrl2	adhesion G protein-coupled receptor L2 [Source:MGI Symbol;Acc:MGI:2139714]	GO:0016020;GO:0016021;GO:0007186;GO:0004930;GO:0004871;GO:0007165;GO:0004888;GO:0007166;GO:0030246;GO:0051965	-	KOG3545-Olfactomedin and related extracellular matrix glycoproteins[W]
ENSMUSG00000028187	39.8614	34.806	29.8451	24.671	25.2879	30.4948	20.7247	32.1676	20.4371	20.9792	36.4054	18.7542	21.7004	20.3956	23.4797	23.1249	24.2562	18.5119	23.6238	20.1352	22.2146	17.0358	22.5962	14.5535	Rpf1	ribosome production factor 1 homolog [Source:MGI Symbol;Acc:MGI:1917535]	GO:0005634;GO:0003723;GO:0005730;GO:0006364;GO:0042254;GO:0000027;GO:0030687;GO:0019843;GO:0000460;GO:0000470;GO:0042134	-	KOG2780-Ribosome biogenesis protein RPF1, contains IMP4 domain[A]
ENSMUSG00000028186	0.052029	0	0	0	0	0.008519	0	0	0	0	0.024227	0	0	0	0	0	0	0	0.050076	0	0	0.010844	0	0	Uox	urate oxidase [Source:MGI Symbol;Acc:MGI:98907]	GO:0055114;GO:0016491;GO:0006144;GO:0004846;GO:0005739;GO:0005777;GO:0019628	K00365-ko00230 Purine metabolism;ko00232 Caffeine metabolism	KOG1599-Uricase (urate oxidase)[Q]
ENSMUSG00000028189	4.59935	4.41922	4.2972	3.23803	2.48808	2.99191	3.04042	3.70924	3.64116	3.40234	4.37836	2.30429	4.01986	2.85025	4.45556	4.09745	4.48074	3.26989	3.8471	2.75198	3.80224	2.64933	4.95794	2.59107	Ctbs	chitobiase, di-N-acetyl- [Source:MGI Symbol;Acc:MGI:1921495]	GO:0005615;GO:0016787;GO:0016798;GO:0008152;GO:0004553;GO:0005975;GO:0070062;GO:0008061;GO:0005764;GO:0004568;GO:0006032;GO:0009313	-	-
ENSMUSG00000028188	3.05639	1.91755	3.98878	2.4888	1.97997	1.83313	0.856291	2.27334	1.67146	1.36054	2.09377	2.33	2.05592	1.46682	3.06265	2.28067	2.79916	1.23312	2.07236	1.6829	1.52459	2.06833	2.32267	2.50063	Spata1	spermatogenesis associated 1 [Source:MGI Symbol;Acc:MGI:1918201]	GO:0003674;GO:0008150;GO:0005575	-	-
ENSMUSG00000100726	0	0	0	0	0	0	0	0.013599	0	0	0	0	0	0	0	0	0	0	0	0	0	0	0	0	Gm21497	predicted gene, 21497 [Source:MGI Symbol;Acc:MGI:5434852]	GO:0007286;GO:0005634	-	-
ENSMUSG00000107279	0	0	0	0	0	0	0	0	0	0	0	0	0	0	0	0	0	0	0	0	0	0	0	0	Gm43450	predicted gene 43450 [Source:MGI Symbol;Acc:MGI:5663587]	-	-	-
ENSMUSG00000111376	0	0.020352	0	0	0.043641	0	0	0.027327	0	0.054465	0	0.033437	0.027053	0	0	0	0	0	0.031351	0	0.026061	0.245588	0	0.046034	AC161426.1	-	-	-	-
ENSMUSG00000035429	0.061679	0.022496	0	0	0.028511	0	0.087751	0	0	0	0.017229	0.049268	0	0	0.01241	0	0	0	0.009986	0	0	0.013983	0.016435	0	Ptprh	protein tyrosine phosphatase, receptor type, H [Source:MGI Symbol;Acc:MGI:3026877]	GO:0016020;GO:0016021;GO:0005886;GO:0016787;GO:0008150;GO:0005737;GO:0004721;GO:0004725;GO:0016791;GO:0006470;GO:0016311;GO:0035335;GO:0042995;GO:0005902;GO:0005515;GO:0016324;GO:0005001;GO:0031528	-	KOG0791-Protein tyrosine phosphatase, contains fn3 domain[T]
ENSMUSG00000035427	0	0	0	0	0	0	0	0	0	0	0	0	0	0	0	0	0	0	0	0	0	0	0	0	Mageb4	melanoma antigen, family B, 4 [Source:MGI Symbol;Acc:MGI:2148568]	GO:0003674;GO:0008150;GO:0005737	-	KOG4562-Uncharacterized conserved protein (tumor-rejection antigen MAGE in humans)[S]
ENSMUSG00000035420	0	0	0.041759	0	0	0	0	0	0	0	0	0	0	0	0	0	0	0	0	0	0	0	0	0	Fam170a	family with sequence similarity 170, member A [Source:MGI Symbol;Acc:MGI:2684939]	GO:0005634;GO:0046872;GO:0003677;GO:0006355;GO:0006351;GO:0045893;GO:0006366	-	-
ENSMUSG00000070074	0	0.051104	0	0	0	0	0	0	0	0	0	0	0	0	0	0	0	0	0	0	0	0	0	0	Mir484	microRNA 484 [Source:MGI Symbol;Acc:MGI:3619421]	-	-	-
ENSMUSG00000020755	22.5411	18.0982	14.6224	15.6575	13.3969	16.8769	10.8227	13.1554	12.2658	10.8289	18.267	9.71434	10.1516	10.5252	12.3756	12.5158	15.6271	10.8211	14.4584	12.8795	10.8423	8.64472	11.1602	7.40491	Sap30bp	SAP30 binding protein [Source:MGI Symbol;Acc:MGI:1927479]	GO:0006355;GO:0005634;GO:0005654;GO:0006351;GO:0006915;GO:0045111;GO:0010942	-	KOG2959-Transcriptional regulator[K]
ENSMUSG00000070076	0	0	0	0	0	0	0	0	0	0	0	0	0	0	0	0	0	0	0	0	0	0	0	0	Mir127	microRNA 127 [Source:MGI Symbol;Acc:MGI:2676812]	-	-	-
ENSMUSG00000070077	0	0	0	0	0	0	0	0	0	0	0	0	0	0	0	0	0	0	0.235959	0	0	0.34974	0	0	Mir491	microRNA 491 [Source:MGI Symbol;Acc:MGI:3629651]	-	-	-
ENSMUSG00000070071	0	0	0	0	0	0	0	0	0	0	0	0	0	0	0	0	0	0	0	0	0	0	0	0	Mir465	microRNA 465 [Source:MGI Symbol;Acc:MGI:3619453]	-	-	-
ENSMUSG00000020752	3.5584	2.4161	5.9433	1.66714	0.831632	2.85512	0.852409	2.29692	3.19963	2.90408	5.18629	2.37095	3.00425	2.72631	5.24274	4.53883	3.73751	1.60953	2.88304	2.01855	2.27091	1.71293	2.6548	1.05685	Recql5	RecQ protein-like 5 [Source:MGI Symbol;Acc:MGI:2156841]	GO:0005524;GO:0016787;GO:0005634;GO:0003676;GO:0005829;GO:0000166;GO:0005737;GO:0003677;GO:0006310;GO:0008026;GO:0006281;GO:0006974;GO:0032508;GO:0004386;GO:0007049;GO:0051301;GO:0006260;GO:0005654;GO:2000042;GO:0035690;GO:0000278;GO:0003678;GO:0009378;GO:0043140;GO:0005694;GO:0072757;GO:1990414;GO:0034244;GO:0051304;GO:0000993;GO:0016591	-	KOG0352-ATP-dependent DNA helicase[L]
ENSMUSG00000070073	0	0	0	0	0	0	0	0	0	0	0	0	0	0	0	0	0	0	0	0	0	0	0	0	Mir470	microRNA 470 [Source:MGI Symbol;Acc:MGI:3619418]	-	-	-
ENSMUSG00000073735	0	0	0	0	0	0	0	0	0	0	0	0	0	0	0	0	0	0	0	0	0	0	0	0	Defb18	defensin beta 18 [Source:MGI Symbol;Acc:MGI:3648148]	GO:0005576;GO:0003674;GO:0008150;GO:0005575;GO:0042742;GO:0045087;GO:0006952	-	-
ENSMUSG00000020758	1.49843	1.44113	1.72299	0.82633	0.560157	0.839487	0.524437	0.612517	1.01448	0.453501	1.1259	0.509355	0.673544	0.780596	0.988666	0.921202	1.8	1.2228	1.39502	1.17538	1.12516	0.817762	1.55744	0.758398	Itgb4	integrin beta 4 [Source:MGI Symbol;Acc:MGI:96613]	GO:0016020;GO:0016021;GO:0004872;GO:0007229;GO:0007155;GO:0007160;GO:0008305;GO:0048870;GO:0007154;GO:0031581;GO:0005886;GO:0005634;GO:0009986;GO:0030054;GO:0070062;GO:0001664;GO:0009611;GO:0031994;GO:0038132;GO:0006914;GO:0035878;GO:0043588;GO:0046847;GO:0048565;GO:0061450;GO:0072001;GO:0097186;GO:0005604;GO:0009925;GO:0030056;GO:0031252;GO:0043235;GO:0048333	-	-
ENSMUSG00000069833	35.2394	28.5367	28.0116	17.6572	14.7533	25.4744	14.4357	21.2706	17.9713	19.6486	38.7419	14.8863	19.7454	15.3479	21.6866	23.3489	34.151	14.5979	24.6864	16.6769	16.9312	11.8072	20.9667	9.30029	Ahnak	AHNAK nucleoprotein (desmoyokin) [Source:MGI Symbol;Acc:MGI:1316648]	GO:0005737;GO:0003723;GO:0005925;GO:0005886;GO:0016020;GO:0005911;GO:0070062;GO:0042383;GO:0005765;GO:0044291;GO:0045121;GO:0045296;GO:0015629;GO:0044548;GO:1901385;GO:0031982;GO:0005634;GO:0005829;GO:0043034;GO:0097493;GO:0043484;GO:0051259	-	-
ENSMUSG00000069830	0	0	0	0	0	0	0	0	0.02387	0.007845	0	0.014982	0.014505	0	0	0	0	0	0	0	0	0	0	0	Nlrp1a	NLR family, pyrin domain containing 1A [Source:MGI Symbol;Acc:MGI:2684861]	GO:0005737;GO:0000166;GO:0005524;GO:0006954;GO:0042981;GO:0045087;GO:0042742;GO:0005829;GO:0061702;GO:0005515;GO:0005634;GO:0097300;GO:0050718;GO:0032495;GO:0019899;GO:0006919;GO:0051402	K12798-ko04621 NOD-like receptor signaling pathway	-
ENSMUSG00000028238	0.130127	0.020228	0.365807	0	0.069846	0.019764	0	0	0.328145	0.088553	0.655285	0.160879	0.249804	0.119159	0.177686	0.260221	0.050749	0.062914	0.125925	0.073442	0.142735	0	0.116615	0.134288	Atp6v0d2	ATPase, H+ transporting, lysosomal V0 subunit D2 [Source:MGI Symbol;Acc:MGI:1924415]	GO:0006810;GO:0006811;GO:0016020;GO:0070062;GO:0015078;GO:0015991;GO:0015992;GO:0033179;GO:0016324;GO:0016471;GO:0005769;GO:0005768	K02146-ko00190 Oxidative phosphorylation;ko04145 Phagosome;ko04142 Lysosome;ko04966 Collecting duct acid secretion;ko04721 Synaptic vesicle cycle;ko05203 Viral carcinogenesis;ko05165 Human papillomavirus infection;ko05110 Vibrio cholerae infection;ko05120 Epithelial cell signaling in Helicobacter pylori infection;ko05152 Tuberculosis;ko05323 Rheumatoid arthritis	KOG2957-Vacuolar H+-ATPase V0 sector, subunit d[C]
ENSMUSG00000033862	6.31974	7.28454	20.1049	5.34669	2.63409	6.23204	3.24496	4.16958	8.96854	6.468	12.1766	8.14129	6.00894	9.45947	10.0456	16.4327	10.5445	6.51124	10.0225	7.63936	7.59364	5.63481	8.72928	4.31166	Cdk10	cyclin-dependent kinase 10 [Source:MGI Symbol;Acc:MGI:2448549]	GO:0004672;GO:0005524;GO:0006468;GO:0016740;GO:0005634;GO:0005515;GO:0000166;GO:0016301;GO:0016310;GO:0004674;GO:0005622;GO:0016592;GO:0004693;GO:0043410;GO:0097472;GO:0007346	-	KOG0663-Protein kinase PITSLRE and related kinases[R]
ENSMUSG00000038762	30.0569	30.5214	33.1582	25.2742	20.8538	28.7865	18.8807	24.9339	28.2318	26.5704	42.7989	23.5633	26.3294	25.402	28.2699	31.8507	44.4617	25.3501	37.105	30.5488	28.9506	20.7334	32.0931	17.1721	Abcf1	ATP-binding cassette, sub-family F (GCN20), member 1 [Source:MGI Symbol;Acc:MGI:1351658]	GO:0005524;GO:0005634;GO:0005654;GO:0005829;GO:0005737;GO:0000166;GO:0003723;GO:0016020;GO:0016887;GO:0043022;GO:0006413;GO:0045727;GO:0005635;GO:0042788;GO:0008494;GO:0005840	-	KOG0066-eIF2-interacting protein ABC50 (ABC superfamily)[J]
ENSMUSG00000033860	1.53445	0.0295	0	0.026158	0	0	0	0	0	0	0	0	0	0	0	0	0	0	0	0	0	0	0	0	Fgg	fibrinogen gamma chain [Source:MGI Symbol;Acc:MGI:95526]	GO:0046872;GO:0005615;GO:0009897;GO:0007165;GO:0009986;GO:0005102;GO:0005576;GO:0070062;GO:0002376;GO:0045087;GO:0072562;GO:0030674;GO:0030168;GO:0007596;GO:0005938;GO:0002250;GO:0007160;GO:0050714;GO:0051592;GO:0005198;GO:0045921;GO:0050839;GO:0007599;GO:0031639;GO:0034116;GO:0042730;GO:0043623;GO:0045907;GO:0051258;GO:0070374;GO:0070527;GO:0072378;GO:0090277;GO:1902042;GO:2000352;GO:0005577;GO:…	K03905-ko04610 Complement and coagulation cascades;ko04611 Platelet activation;ko04613 Neutrophil extracellular trap formation;ko05171 Coronavirus disease - COVID-19;ko05150 Staphylococcus aureus infection	KOG2579-Ficolin and related extracellular proteins[R]
ENSMUSG00000069835	7.6845	5.29446	11.0553	3.50203	3.22564	4.2806	3.18716	5.00853	3.30608	4.09225	6.98648	3.74689	4.10699	4.81972	5.6404	6.52529	9.3292	4.07213	5.1138	4.30193	5.17185	3.69423	4.75467	2.57727	Sat2	spermidine/spermine N1-acetyl transferase 2 [Source:MGI Symbol;Acc:MGI:1916465]	GO:0016740;GO:0005737;GO:0070062;GO:0008080;GO:0016746;GO:0004145;GO:0042802;GO:0032918;GO:0032919;GO:0032920;GO:0046204;GO:0009447;GO:0008215;GO:0008216	K00657-ko00330 Arginine and proline metabolism;ko04216 Ferroptosis	KOG3216-Diamine acetyltransferase[E]
ENSMUSG00000028233	5.21956	6.71213	5.10925	5.08097	4.94773	5.12909	5.87444	6.32402	6.06469	6.76364	5.82957	5.30879	6.14082	5.19174	7.32818	7.52266	5.86472	5.00735	6.96398	4.7955	5.43934	4.01577	7.4878	3.67818	Tgs1	trimethylguanosine synthase 1 [Source:MGI Symbol;Acc:MGI:2151797]	GO:0016740;GO:0005615;GO:0005634;GO:0005829;GO:0005737;GO:0006355;GO:0006351;GO:0008168;GO:0032259;GO:0001510;GO:0005730;GO:0015030;GO:0071164;GO:0009452;GO:0036261	-	KOG2730-Methylase[R]
ENSMUSG00000028232	8.42678	10.6644	5.42852	4.60075	5.66448	7.56977	6.14359	9.62974	5.20072	4.50926	4.58958	4.26281	4.25854	4.09725	6.06323	5.66346	7.90609	5.47805	7.0088	4.55625	6.11196	4.18657	8.47522	3.66213	Tmem68	transmembrane protein 68 [Source:MGI Symbol;Acc:MGI:1919348]	GO:0016020;GO:0016021;GO:0003674;GO:0008150;GO:0005575;GO:0008152;GO:0016746	-	KOG4321-Predicted phosphate acyltransferases[I]
ENSMUSG00000028236	0	0	0	0	0	0	0	0	0	0	0	0	0	0	0	0	0	0	0	0	0	0	0	0	Sdr16c5	short chain dehydrogenase/reductase family 16C, member 5 [Source:MGI Symbol;Acc:MGI:2668443]	GO:0016020;GO:0016021;GO:0005634;GO:0005886;GO:0016491;GO:0055114;GO:0005783;GO:0005789;GO:0000122;GO:0008134;GO:0000785;GO:0033613;GO:0004745;GO:0042572;GO:0017053;GO:0001191;GO:0043616;GO:0035067;GO:0031065;GO:0042574	K15734-ko00830 Retinol metabolism	KOG1201-Hydroxysteroid 17-beta dehydrogenase 11[Q]
ENSMUSG00000028234	100.276	72.9962	54.1837	48.7168	47.0807	63.8671	27.4993	38.3281	30.5933	28.5366	52.8391	39.5475	26.4232	46.1469	41.4247	56.1212	86.5322	38.1964	64.5845	41.2228	37.8771	43.8413	58.2753	35.7624	Rps20	ribosomal protein S20 [Source:MGI Symbol;Acc:MGI:1914677]	GO:0005622;GO:0005737;GO:0003735;GO:0006412;GO:0005840;GO:0003723;GO:0016020;GO:0070062;GO:0031012;GO:0030529;GO:0015935;GO:0022627	K02969-ko03010 Ribosome;ko05171 Coronavirus disease - COVID-19	KOG0900-40S ribosomal protein S20[J]
ENSMUSG00000044537	0	0	0	0	0	0	0	0	0	0	0	0	0	0	0	0	0	0	0	0	0	0	0	0	Olfr779	olfactory receptor 779 [Source:MGI Symbol;Acc:MGI:3030613]	GO:0016020;GO:0016021;GO:0007186;GO:0004871;GO:0007165;GO:0004984;GO:0050911	-	-
ENSMUSG00000044534	0.824304	0.314527	1.49952	0.598632	0.384354	0.456244	0.216917	0.236523	1.7666	1.60321	0.828401	1.00106	0.83664	1.97939	2.07468	1.49548	1.58055	0.992803	1.60805	0.974741	0.684929	0.758556	1.3767	0.302231	Ackr2	atypical chemokine receptor 2 [Source:MGI Symbol;Acc:MGI:1891697]	GO:0016020;GO:0016021;GO:0005886;GO:0005887;GO:0005654;GO:0005829;GO:0005515;GO:0007186;GO:0004871;GO:0004930;GO:0007165;GO:0006954;GO:0043231;GO:0031965;GO:0005768;GO:0005769;GO:0004950;GO:0006935;GO:0070098;GO:0006898;GO:0005044;GO:0019957;GO:0055037;GO:0005884;GO:0016493	-	KOG3656-FOG: 7 transmembrane receptor[R]
ENSMUSG00000068122	2.4615	2.17235	1.55036	1.40264	0.57999	0.58856	1.03015	0.916183	0.9118	0.79718	1.62202	0.630306	1.065	0.826767	1.06282	0.867728	3.98002	2.60716	3.10804	2.33254	2.84739	2.11155	2.5976	1.88579	Agtr2	angiotensin II receptor, type 2 [Source:MGI Symbol;Acc:MGI:87966]	GO:0016020;GO:0016021;GO:0005886;GO:0007186;GO:0004871;GO:0004930;GO:0007165;GO:0006954;GO:0042981;GO:0097746;GO:0045893;GO:0090190;GO:0007166;GO:0038166;GO:2001238;GO:0051000;GO:0042311;GO:0032516;GO:0004945;GO:0002035;GO:0008134;GO:0017046;GO:0001822;GO:0001991;GO:0002018;GO:0002033;GO:0006883;GO:0007199;GO:0008284;GO:0010243;GO:0010459;GO:0010700;GO:0021695;GO:0032304;GO:0035556;GO:0035566;GO:…	K04167-ko04080 Neuroactive ligand-receptor interaction;ko04614 Renin-angiotensin system;ko04261 Adrenergic signaling in cardiomyocytes	KOG3656-FOG: 7 transmembrane receptor[R]
ENSMUSG00000068120	22.9121	13.7322	13.196	9.9123	6.56612	13.399	5.25655	9.69818	5.10772	5.45388	11.0153	5.25143	4.02794	7.95511	9.60689	10.6502	17.1816	5.76076	10.369	7.72782	7.42989	5.30604	9.41097	3.54544	Gm10231	predicted pseudogene 10231 [Source:MGI Symbol;Acc:MGI:3704468]	-	-	-
ENSMUSG00000046020	5.09434	3.52591	7.05364	2.571	2.26216	2.50706	1.81977	2.55783	4.51708	2.90048	5.80787	3.79417	2.7109	3.48686	4.90615	4.62647	7.48579	3.75911	6.65144	3.38293	3.8959	3.3049	5.29068	2.87547	Pofut1	protein O-fucosyltransferase 1 [Source:MGI Symbol;Acc:MGI:2153207]	GO:0016020;GO:0016740;GO:0016757;GO:0005975;GO:0005783;GO:0007399;GO:0007219;GO:0006486;GO:0007507;GO:0001756;GO:0001525;GO:0006493;GO:0006004;GO:0036066;GO:0008417;GO:0046922	K03691-ko00514 Other types of O-glycan biosynthesis	KOG3849-GDP-fucose protein O-fucosyltransferase[O]
ENSMUSG00000044538	0	0	0	0	0	0	0	0	0	0	0	0	0	0	0	0	0	0	0	0	0	0	0	0	Obox3-ps8	oocyte specific homeobox 3, pseudogene 8 [Source:MGI Symbol;Acc:MGI:3647349]	-	-	-
ENSMUSG00000027405	29.3712	17.8746	24.9392	13.1214	13.1446	23.5207	10.019	22.0163	21.1235	14.0857	39.7066	26.5494	16.0184	26.7245	37.3123	33.2746	38.0985	22.2329	36.591	29.2919	29.1478	14.349	26.3078	14.3975	Nop56	NOP56 ribonucleoprotein [Source:MGI Symbol;Acc:MGI:1914384]	GO:0005634;GO:0005737;GO:0003723;GO:0016020;GO:0030529;GO:0042254;GO:0005730;GO:0005654;GO:1990226;GO:0045296;GO:0001650;GO:0030515;GO:0032040;GO:0005732;GO:0031428;GO:0070761;GO:0000154	K14564-ko03008 Ribosome biogenesis in eukaryotes;ko05017 Spinocerebellar ataxia	KOG2572-Ribosome biogenesis protein - Nop58p/Nop5p[AJ]
ENSMUSG00000075164	0	0	0	0	0	0	0	0	0	0	0	0	0	0	0	0	0	0	0	0	0	0	0	0	Olfr1106	olfactory receptor 1106 [Source:MGI Symbol;Acc:MGI:3030940]	GO:0016020;GO:0016021;GO:0005886;GO:0007186;GO:0004871;GO:0004930;GO:0007165;GO:0004984;GO:0005549;GO:0007608;GO:0050896;GO:0050911	K04257-ko04740 Olfactory transduction	-
ENSMUSG00000075167	0	0	0	0	0	0	0	0	0	0	0	0	0	0	0	0	0	0	0	0	0	0	0	0	Olfr1101	olfactory receptor 1101 [Source:MGI Symbol;Acc:MGI:3030935]	GO:0016020;GO:0016021;GO:0005886;GO:0007186;GO:0004871;GO:0004930;GO:0007165;GO:0004984;GO:0007608;GO:0050896;GO:0050911;GO:0005887;GO:0042493;GO:0030672;GO:0060158;GO:0007194;GO:0009636;GO:0051481;GO:1901386;GO:0001591;GO:0035240;GO:0001963;GO:0007195;GO:0014059;GO:0043266;GO:0048148;GO:0048149;GO:0051967	K04257-ko04740 Olfactory transduction	-
ENSMUSG00000075166	0	0	0	0	0	0	0	0	0	0	0	0	0	0	0	0	0	0	0	0	0	0	0	0	Olfr1104	olfactory receptor 1104 [Source:MGI Symbol;Acc:MGI:3030938]	GO:0016020;GO:0016021;GO:0005886;GO:0007186;GO:0004871;GO:0004930;GO:0007165;GO:0004984;GO:0005549;GO:0007608;GO:0050896;GO:0050911	-	-
ENSMUSG00000075161	0	0	0	0	0	0	0	0	0	0	0	0	0	0	0	0	0	0	0	0	0	0	0	0	Olfr1109	olfactory receptor 1109 [Source:MGI Symbol;Acc:MGI:3030943]	GO:0016020;GO:0016021;GO:0005886;GO:0007186;GO:0004871;GO:0004930;GO:0007165;GO:0004984;GO:0005549;GO:0007608;GO:0050896;GO:0050911	K04257-ko04740 Olfactory transduction	-
ENSMUSG00000027400	0.132577	0.075554	0	0.058086	0.065389	0.102274	0.070202	0.081809	0	0.065915	0.048792	0.049077	0.047375	0	0.076366	0	0.088379	0.081977	0	0.026079	0.045676	0	0	0	Pdyn	prodynorphin [Source:MGI Symbol;Acc:MGI:97535]	GO:0005576;GO:0007218;GO:0001515;GO:0005886	K15840-ko04080 Neuroactive ligand-receptor interaction;ko05017 Spinocerebellar ataxia;ko05022 Pathways of neurodegeneration - multiple diseases;ko05030 Cocaine addiction;ko05031 Amphetamine addiction;ko05034 Alcoholism	-
ENSMUSG00000027403	0	0	0	0	0	0	0	0	0	0	0.014781	0	0.018689	0	0	0	0	0	0	0	0	0	0	0	Tgm6	transglutaminase 6 [Source:MGI Symbol;Acc:MGI:3044321]	GO:0008150;GO:0005737;GO:0003810;GO:0018149	-	-
ENSMUSG00000075162	0	0	0	0	0	0	0	0	0	0	0	0	0	0	0	0	0	0	0	0	0	0	0	0	Gm10812	predicted gene 10812 [Source:MGI Symbol;Acc:MGI:3708535]	-	-	-
ENSMUSG00000075169	0	0	0	0	0	0	0	0	0	0	0	0	0	0	0	0	0	0	0	0	0	0	0	0	Olfr1098	olfactory receptor 1098 [Source:MGI Symbol;Acc:MGI:3030932]	GO:0016020;GO:0016021;GO:0005886;GO:0007186;GO:0004871;GO:0004930;GO:0007165;GO:0004984;GO:0005549;GO:0007608;GO:0050896;GO:0050911	-	-
ENSMUSG00000075168	0	0	0	0	0	0	0	0	0	0	0	0	0	0	0	0	0	0	0	0	0	0	0	0	Olfr1099	olfactory receptor 1099 [Source:MGI Symbol;Acc:MGI:3030933]	GO:0016020;GO:0016021;GO:0005886;GO:0007186;GO:0004871;GO:0004930;GO:0007165;GO:0004984;GO:0005549;GO:0007608;GO:0050896;GO:0050911	K04257-ko04740 Olfactory transduction	-
ENSMUSG00000073730	0	0	0	0	0.025891	0	0	0	0	0.031613	0	0	0	0	0	0	0	0	0	0.001048	0	0	0	0	4933415F23Rik	RIKEN cDNA 4933415F23 gene [Source:MGI Symbol;Acc:MGI:1914005]	GO:0005575;GO:0005737;GO:0042325;GO:0045087	-	-
ENSMUSG00000108431	0	0	0	0	0	0	0	0	0	0	0	0	0	0	0	0	0	0	0	0	0	0	0	0	Gm44963	predicted gene 44963 [Source:MGI Symbol;Acc:MGI:5753539]	-	-	-
ENSMUSG00000018209	6.64276	2.41481	7.70845	5.79174	5.84433	6.45954	5.4162	6.07034	7.22105	7.69857	8.75174	6.46559	7.86808	6.44699	8.33385	7.72891	8.24145	6.57163	8.16562	6.11464	7.98261	5.32669	8.09376	4.83163	Stk4	serine/threonine kinase 4 [Source:MGI Symbol;Acc:MGI:1929004]	GO:0004672;GO:0005524;GO:0006468;GO:0016740;GO:0046872;GO:0005634;GO:0005654;GO:0016604;GO:0043234;GO:0007165;GO:0005829;GO:0005737;GO:0000166;GO:0042803;GO:0016301;GO:0016310;GO:0004674;GO:0035556;GO:0001934;GO:0046983;GO:0035329;GO:0006915;GO:0000902;GO:0008134;GO:0042802;GO:0023014;GO:0008285;GO:0005515;GO:0007417;GO:0090090;GO:0050821;GO:0046777;GO:0033138;GO:0032092;GO:0043065;GO:0004702;GO:…	K04411-ko04010 MAPK signaling pathway;ko04014 Ras signaling pathway;ko04068 FoxO signaling pathway;ko05200 Pathways in cancer;ko05223 Non-small cell lung cancer	KOG0201-Serine/threonine protein kinase[T]
ENSMUSG00000044288	0.052795	0.058816	0.066074	0.007816	0.008956	0.048237	0.048075	0.026753	0	0.048478	0.047665	0.040229	0.009749	0.018243	0.052588	0.022313	0	0.062538	0.071393	0	0.041594	0.034962	0.027395	0	Cnr1	cannabinoid receptor 1 (brain) [Source:MGI Symbol;Acc:MGI:104615]	GO:0016020;GO:0016021;GO:0005886;GO:0007186;GO:0004871;GO:0004930;GO:0007165;GO:0042593;GO:0030426;GO:0030424;GO:0015629;GO:0007413;GO:0007188;GO:0004949;GO:0008144;GO:0002866;GO:0007283;GO:0007568;GO:0007584;GO:0007611;GO:0007613;GO:0010976;GO:0019216;GO:0019233;GO:0031622;GO:0031999;GO:0032228;GO:0032496;GO:0033004;GO:0033602;GO:0035094;GO:0038171;GO:0042220;GO:0043065;GO:0043271;GO:0043278;GO:…	K04277-ko04015 Rap1 signaling pathway;ko04080 Neuroactive ligand-receptor interaction;ko04723 Retrograde endocannabinoid signaling;ko04714 Thermogenesis	KOG3656-FOG: 7 transmembrane receptor[R]
ENSMUSG00000093859	0	0	0	0	0	0	0	0	0	0	0	0	0	0	0	0	0	0	0	0	0	0	0	0	Gm7882	predicted gene 7882 [Source:MGI Symbol;Acc:MGI:3647603]	-	-	-
ENSMUSG00000083761	0	0.002171	0	0.038508	0	0	0.061872	0.096711	0.033287	0.107244	0.003015	0.080839	0.07886	0.160853	0.035607	0.064282	0.141714	0.228067	0.278908	0.171465	0.063742	0.168386	0.133456	0.039421	Pgam1-ps1	phosphoglycerate mutase 1, pseudogene 1 [Source:MGI Symbol;Acc:MGI:1933119]	-	-	-
ENSMUSG00000044285	692.774	682.347	541.89	514.228	315.177	615.998	335.558	437.232	185.734	201.672	511.981	210.134	220.801	252.577	308.783	307.149	455.54	245.989	392.243	331.916	338.086	257.427	377.511	176.179	Gm1821	predicted gene 1821 [Source:MGI Symbol;Acc:MGI:3037679]	-	-	-
ENSMUSG00000044286	0	0	0	0	0	0	0.013687	0	0	0	0.013284	0	0.052952	0	0	0	0	0	0.066655	0	0	0	0	0	Olfr221	olfactory receptor 221 [Source:MGI Symbol;Acc:MGI:3030055]	GO:0016020;GO:0016021;GO:0005886;GO:0007186;GO:0004871;GO:0004930;GO:0007165;GO:0004984;GO:0005549;GO:0007608;GO:0050896;GO:0050911	K04257-ko04740 Olfactory transduction	-
ENSMUSG00000108435	0.640383	0.393718	0.58574	0.047339	0	0.541091	0.205748	0.542648	0	0.097976	0.559881	0	0	0.119239	0.307819	0.531514	0.453975	0.14628	0.22637	0.397962	0.433904	0.244246	0.275024	0	Gm45051	predicted gene 45051 [Source:MGI Symbol;Acc:MGI:5753627]	-	-	-
ENSMUSG00000006958	1.26019	0.994668	0.586026	0.468506	0.181779	0.450691	0.273303	0.450869	0.159828	0.195692	0.59794	0.150725	0.177499	0.10268	0.253784	0.416845	1.42048	0.360126	0.865009	0.460567	0.436618	0.244594	0.493804	0.348331	Chrd	chordin [Source:MGI Symbol;Acc:MGI:1313268]	GO:0005615;GO:0008201;GO:0007275;GO:0005576;GO:0001649;GO:0030336;GO:0007417;GO:0001501;GO:0030900;GO:0030514;GO:0007389;GO:0045545;GO:0045785;GO:0009953;GO:0001707;GO:0001702;GO:0045668;GO:0002053;GO:0021919	K04657-ko04350 TGF-beta signaling pathway	-
ENSMUSG00000087577	0	0	0	0	0	0	0	0	0	0	0	0	0	0	0	0	0	0	0	0	0.021401	0	0	0	Gm13299	predicted gene 13299 [Source:MGI Symbol;Acc:MGI:3701133]	-	-	-
ENSMUSG00000087575	0	0	0	0.099216	0	0	0	0	0	0	0	0	0	0	0	0	0	0	0	0	0.154453	0	0	0	Gm12976	predicted gene 12976 [Source:MGI Symbol;Acc:MGI:3650499]	-	-	-
ENSMUSG00000087574	6.00809	7.07014	5.1639	5.24236	4.91283	6.65598	5.33324	5.76615	6.57468	6.66261	7.09287	6.23575	6.40568	6.32326	6.0882	7.04079	8.38706	7.8029	7.57737	8.46818	8.30046	7.23276	9.23726	6.77081	C030037D09Rik	RIKEN cDNA C030037D09 gene [Source:MGI Symbol;Acc:MGI:1924865]	-	-	-
ENSMUSG00000087571	0	0	0	0	0	0	0	0	0	0	0	0	0	0	0	0	0	0	0	0	0	0	0	0	Gm15202	predicted gene 15202 [Source:MGI Symbol;Acc:MGI:3705278]	-	-	-
ENSMUSG00000087570	0	0	0	0	0	0	0	0	0.050765	0	0	0	0	0	0.061909	0	0	0	0	0	0	0	0	0	Gm13647	predicted gene 13647 [Source:MGI Symbol;Acc:MGI:3652030]	-	-	-
ENSMUSG00000087579	11.1087	7.88158	8.14506	4.0312	4.56577	8.31606	5.84786	4.66649	8.20718	10.4989	14.362	8.33413	8.31619	7.96934	12.2717	15.2077	23.4941	14.9404	16.4274	12.6653	12.1013	9.87442	16.447	8.69058	1500017E21Rik	RIKEN cDNA 1500017E21 gene [Source:MGI Symbol;Acc:MGI:1919243]	-	-	-
ENSMUSG00000087578	0.638592	0.431177	1.05631	0.202007	0.729512	0.374129	0.434983	0.511867	0.495426	0.802978	0.392585	0.349255	0.762526	0.78521	0.918892	0.955525	1.75293	0.581484	0.446692	0.255127	1.16608	0.684801	0.885089	0.231556	Ccdc142os	coiled-coil domain containing 142, opposite strand [Source:MGI Symbol;Acc:MGI:3783052]	-	-	-
ENSMUSG00000058568	0	0	0	0	0	0	0	0	0	0	0	0	0	0	0	0	0	0	0	0	0	0	0	0	Defb50	defensin beta 50 [Source:MGI Symbol;Acc:MGI:3055870]	GO:0003674;GO:0008150;GO:0005575;GO:0042742;GO:0005576;GO:0006952	-	-
ENSMUSG00000058569	102.144	62.6172	36.2062	37.2741	28.5691	51.5297	28.9586	41.6524	31.2489	26.3321	46.6061	28.7742	22.8242	30.3018	39.7805	44.708	97.0918	34.0524	57.2041	40.8617	41.0609	27.8655	43.9655	19.711	Tmed9	transmembrane p24 trafficking protein 9 [Source:MGI Symbol;Acc:MGI:1914761]	GO:0016020;GO:0016021;GO:0005794;GO:0006810;GO:0015031;GO:0070062;GO:0005783;GO:0005789;GO:0033116;GO:0000139;GO:0007030;GO:0005793;GO:0048205;GO:0019905;GO:0010638	-	KOG1690-emp24/gp25L/p24 family of membrane trafficking proteins[U]
ENSMUSG00000098011	0.002423	0.00936	0.007427	0	0	0.006173	0.01221	0.018759	0	0	0.011173	0.01067	0.007503	0.004105	0	0	0	0.017823	0.01032	0.009278	0	0	0	0	Gm21232	predicted gene, 21232 [Source:MGI Symbol;Acc:MGI:5434587]	-	-	-
ENSMUSG00000058567	0	0.099449	0	0	0	0.115595	0	0.137486	0	0	0.094687	0	0.331069	0	0.095046	0.147415	0.124878	0	0	0.064288	0	0.026984	0.081804	0	Gm2531	predicted gene 2531 [Source:MGI Symbol;Acc:MGI:3780699]	-	-	-
ENSMUSG00000073862	0	0	0.018526	0	0	0	0	0	0.174327	0.057401	0	0	0	0	0	0	0.14979	0.027598	0	0	0.040068	0	0	0	Gm5600	predicted gene 5600 [Source:MGI Symbol;Acc:MGI:3645703]	-	-	-
ENSMUSG00000021583	6.57028	8.84902	6.4353	7.4952	6.18886	6.89899	6.16212	6.40963	6.35185	8.27702	7.8027	6.49026	6.49268	5.24943	6.93389	7.20401	8.06676	7.12272	7.09211	5.71509	5.87592	4.87107	8.14256	3.5226	Erap1	endoplasmic reticulum aminopeptidase 1 [Source:MGI Symbol;Acc:MGI:1933403]	GO:0016020;GO:0016021;GO:0008270;GO:0046872;GO:0005615;GO:0016787;GO:0005737;GO:0008233;GO:0006508;GO:0005576;GO:0008217;GO:0070062;GO:0008237;GO:0005789;GO:0007165;GO:0004177;GO:0002376;GO:0005783;GO:0004175;GO:0002250;GO:0019885;GO:0070006;GO:0007267;GO:0042277;GO:0045766;GO:0043171;GO:0008235;GO:0006509;GO:0005138	-	KOG1046-Puromycin-sensitive aminopeptidase and related aminopeptidases[EO]
ENSMUSG00000073860	0	0	0	0.129054	0	0	0	0	0	0	0	0	0	0	0	0	0	0	0	0	0	0	0	0	Gm829	predicted gene 829 [Source:MGI Symbol;Acc:MGI:2685675]	-	-	-
ENSMUSG00000073867	0.481719	0.675004	0.408124	0.202401	0.318047	0.640464	0.518097	0.517518	0.36188	0.354387	0.546254	0.338537	0.412629	0.4189	0.521466	0.569916	0.636992	0.591657	0.744836	0.570326	0.790708	0.491191	0.809942	0.355744	AA474408	expressed sequence AA474408 [Source:MGI Symbol;Acc:MGI:3034216]	-	-	-
ENSMUSG00000021585	41.0958	49.034	38.9927	38.0164	34.6988	42.5252	32.8348	40.1137	37.875	39.2279	51.2755	31.2842	39.0788	26.9222	33.534	34.6883	51.0055	40.4514	47.0908	43.8274	41.2758	37.2509	48.2906	30.2601	Cast	calpastatin [Source:MGI Symbol;Acc:MGI:1098236]	GO:0005829;GO:0003723;GO:0016020;GO:0005783;GO:0004869;GO:0030414;GO:0010466;GO:0030163;GO:0045296;GO:0010859;GO:0097340;GO:2000675	K04281-ko05131 Shigellosis	-
ENSMUSG00000021589	9.46787	12.063	9.68918	6.36561	8.8869	8.96824	8.19662	10.6501	8.44182	8.57297	9.37833	7.54157	8.63072	6.91787	9.1149	9.28152	13.5283	8.25952	11.1737	8.36454	8.69353	6.05171	9.82392	5.93043	Rhobtb3	Rho-related BTB domain containing 3 [Source:MGI Symbol;Acc:MGI:1920546]	GO:0005794;GO:0016787;GO:0005515;GO:0005737;GO:0006810;GO:0000166;GO:0005524;GO:0070062;GO:0003924;GO:0017137;GO:0016887;GO:0016192;GO:0005829;GO:0008584;GO:0042147;GO:0005525	-	KOG0393-Ras-related small GTPase, Rho type[R]
ENSMUSG00000081345	0	0	0	0	0	0	0	0	0	0	0	0	0	0	0	0	0	0	0	0	0	0	0	0	Olfr1159-ps1	olfactory receptor 1159, pseudogene 1 [Source:MGI Symbol;Acc:MGI:3030993]	-	-	-
ENSMUSG00000022085	0	0	0	0	0	0	0	0	0	0	0	0	0	0.051105	0	0	0	0	0.066934	0	0	0.048967	0	0	Pebp4	phosphatidylethanolamine binding protein 4 [Source:MGI Symbol;Acc:MGI:1920773]	GO:0070062	-	KOG3346-Phosphatidylethanolamine binding protein[R]
ENSMUSG00000081343	0	0.004688	0	0	0	0.035132	0.035439	0.036923	0	0	0.037967	0	0	0.016529	0	0	0	0.173482	0	0.021474	0.000915	0.010775	0.031702	0	Gm16071	predicted gene 16071 [Source:MGI Symbol;Acc:MGI:3801777]	-	-	-
ENSMUSG00000097309	0.184765	0.235256	0.90574	0.087871	0.313174	0.246234	0.222634	0.240529	0.412209	0.431333	0.586963	0.46439	0.463418	0.516904	0.616254	0.767834	0.228744	0.072961	0.154856	0.141134	0.189751	0.184467	0.089764	0.090654	Gm17249	predicted gene, 17249 [Source:MGI Symbol;Acc:MGI:4936883]	-	-	-
ENSMUSG00000079034	0	0	0	0	0	0	0	0	0	0	0	0	0	0	0	0	0	0	0	0	0	0	0	0	Gm8300	predicted gene 8300 [Source:MGI Symbol;Acc:MGI:3643794]	GO:0003674;GO:0008150;GO:0005575;GO:0003723;GO:0006412;GO:0003743;GO:0006413	-	KOG3403-Translation initiation factor 1A (eIF-1A)[J]
ENSMUSG00000097264	0	0	0	0	0	0	0	0	0	0	0	0	0	0	0	0	0	0	0	0	0	0	0.03299	0	Rpl31-ps24	ribosomal protein L31, pseudogene 24 [Source:MGI Symbol;Acc:MGI:3648658]	-	-	-
ENSMUSG00000070075	0	0	0	0	0.6315	0.283715	0	0	0.100489	0.375352	0	0	0	0	0	0	0.24266	0	0.839901	0.437062	0	0	0	0	Mir490	microRNA 490 [Source:MGI Symbol;Acc:MGI:3629662]	-	-	-
ENSMUSG00000088342	0	0	0	0	0	0	0	0	0	0	0	0	0	0	0	0	0	0	0	0	0	0	0	0	Gm22340	predicted gene, 22340 [Source:MGI Symbol;Acc:MGI:5452117]	-	-	-
ENSMUSG00000030889	0.944649	0.831781	4.11151	1.03922	0.4845	1.11293	0.62448	0.93674	2.4059	2.88798	2.22698	1.89247	2.02078	2.42408	2.1681	1.9962	2.65118	1.54987	1.55703	2.03645	2.13436	1.94371	1.65993	1.13454	Vwa3a	von Willebrand factor A domain containing 3A [Source:MGI Symbol;Acc:MGI:3041229]	GO:0003674;GO:0008150;GO:0005575	-	-
ENSMUSG00000030888	5.64187	7.67969	5.66958	5.21421	5.70098	6.95036	3.29656	5.2388	7.76825	4.00223	5.204	4.1576	3.30984	5.38646	4.75283	7.03513	4.42253	4.20755	3.67194	4.36121	5.00218	3.89228	5.64312	3.36813	Rrp8	ribosomal RNA processing 8, methyltransferase, homolog (yeast) [Source:MGI Symbol;Acc:MGI:1914251]	GO:0016740;GO:0005634;GO:0005829;GO:0006355;GO:0003723;GO:0005886;GO:0006351;GO:0016569;GO:0042149;GO:0008168;GO:0032259;GO:0005730;GO:0006364;GO:0035064;GO:0071158;GO:0072332;GO:0000183;GO:0005677;GO:0033553;GO:0008757;GO:0046015	-	KOG3045-Predicted RNA methylase involved in rRNA processing[A]
ENSMUSG00000086190	0	0	0	0	0	0	0	0	0	0	0	0	0	0	0	0	0	0	0	0	0	0	0	0	4930579M01Rik	RIKEN cDNA 4930579M01 gene [Source:MGI Symbol;Acc:MGI:1923153]	-	-	-
ENSMUSG00000086191	0.313913	0.365034	0.509968	0.339219	0.432898	0.315348	0.311922	0.29889	0.239276	0	0.277345	0.318	0.729888	0.397889	0.397692	0.630434	0.541805	0.364243	0.46959	0.346472	0.393142	0.182989	0	0	Zfp652os	zinc finger protein 652, opposite strand [Source:MGI Symbol;Acc:MGI:3044900]	-	-	-
ENSMUSG00000086196	0	0	0	0	0	0	0	0	0	0	0	0	0	0.02838	0.025913	0	0	0.017366	0	0	0	0	0	0	Gm13571	predicted gene 13571 [Source:MGI Symbol;Acc:MGI:3652223]	-	-	-
ENSMUSG00000086197	0	0	0	0	0	0	0	0	0	0	0	0	0	0	0	0	0	0	0	0	0	0	0	0	Gm13976	predicted gene 13976 [Source:MGI Symbol;Acc:MGI:3651280]	-	-	-
ENSMUSG00000086194	0	0	0	0	0	0	0	0	0	0	0	0	0	0	0	0	0	0	0	0	0	0	0	0	Gm16329	predicted gene 16329 [Source:MGI Symbol;Acc:MGI:3840126]	-	-	-
ENSMUSG00000086195	0	0	0	0	0	0	0	0	0	0	0	0	0	0	0	0	0	0	0	0	0	0	0	0	Gm6152	predicted gene 6152 [Source:MGI Symbol;Acc:MGI:3648859]	-	-	-
ENSMUSG00000030881	16.2409	14.752	21.0862	12.2089	10.1528	13.0052	9.05068	10.9813	10.4612	11.6509	17.4464	11.5167	10.5775	13.0925	14.4799	15.9173	23.8416	9.52366	17.1305	13.3615	13.1926	9.63641	19.888	6.52558	Arfip2	ADP-ribosylation factor interacting protein 2 [Source:MGI Symbol;Acc:MGI:1924182]	GO:0005515;GO:0005737;GO:0019904;GO:0070273;GO:0042802;GO:0005938;GO:0045296;GO:0032588;GO:0030742;GO:0001726;GO:0030036;GO:0034315;GO:0031529	-	KOG3876-Arfaptin and related proteins[T]
ENSMUSG00000026753	22.3811	21.8089	19.4655	18.3439	18.3421	16.3549	17.3071	10.4	15.7398	16.7932	20.3473	13.8057	14.4089	14.2093	20.2914	12.5463	21.2563	15.2874	21.2054	8.94792	15.6822	13.9697	20.178	13.6399	Ppp6c	protein phosphatase 6, catalytic subunit [Source:MGI Symbol;Acc:MGI:1915107]	GO:0046872;GO:0016787;GO:0005829;GO:0005737;GO:0004721;GO:0007049;GO:0006470;GO:0004722	-	KOG0371-Serine/threonine protein phosphatase 2A, catalytic subunit[T]
ENSMUSG00000026750	194.152	133.149	105.489	90.192	79.3066	131.924	76.5058	99.2753	77.0795	68.7144	122.015	70.3149	67.3495	77.439	99.0591	110.108	184.231	78.8703	115.274	91.461	93.9917	67.9613	99.3549	50.5573	Psmb7	proteasome (prosome, macropain) subunit, beta type 7 [Source:MGI Symbol;Acc:MGI:107637]	GO:0016787;GO:0005634;GO:0005654;GO:0005829;GO:0008233;GO:0006508;GO:0005737;GO:0070062;GO:0004298;GO:0051603;GO:0005839;GO:0004175;GO:0000502;GO:1903955	K02739-ko03050 Proteasome;ko05010 Alzheimer disease;ko05012 Parkinson disease;ko05014 Amyotrophic lateral sclerosis;ko05016 Huntington disease;ko05017 Spinocerebellar ataxia;ko05020 Prion disease;ko05022 Pathways of neurodegeneration - multiple diseases	KOG0173-20S proteasome, regulatory subunit beta type PSMB7/PSMB10/PUP1[O]
ENSMUSG00000026751	0.026054	0	0.022898	0.01521	0	0.033634	0	0.0191	0	0.03761	0.060337	0.019555	0	0.017991	0	0.075775	0	0	0	0	0	0	0	0	Nr5a1	nuclear receptor subfamily 5, group A, member 1 [Source:MGI Symbol;Acc:MGI:1346833]	GO:0005634;GO:0003700;GO:0006355;GO:0008270;GO:0046872;GO:0003677;GO:0043565;GO:0005515;GO:0003682;GO:0045944;GO:0006351;GO:0008289;GO:0051457;GO:0010628;GO:0045893;GO:0000977;GO:0003707;GO:0043401;GO:0030522;GO:0006357;GO:0019899;GO:0008584;GO:0008585;GO:0042445;GO:0030154;GO:0022414;GO:0005543;GO:0010259;GO:0090575;GO:0007530;GO:0030325;GO:2000020;GO:0004879;GO:0003705;GO:0009888;GO:0000980;GO:…	K08560-ko04927 Cortisol synthesis and secretion;ko04934 Cushing syndrome	KOG4218-Nuclear hormone receptor betaFTZ-F1[K]
ENSMUSG00000030884	482.916	401.9	326.615	309.466	290.125	416.699	277.699	345.719	327.316	279.969	494.419	295.132	292.811	311.976	415.964	424.31	531.304	284.049	423.393	316.544	335.827	235.869	392.491	192.497	Uqcrc2	ubiquinol cytochrome c reductase core protein 2 [Source:MGI Symbol;Acc:MGI:1914253]	GO:0016020;GO:0005654;GO:0046872;GO:0006508;GO:0003824;GO:0055114;GO:0070062;GO:0004222;GO:0005739;GO:0005743;GO:0070469;GO:0006627;GO:0008270;GO:0043209;GO:0005750;GO:0032403	K00415-ko00190 Oxidative phosphorylation;ko04260 Cardiac muscle contraction;ko04714 Thermogenesis;ko05208 Chemical carcinogenesis - reactive oxygen species;ko05010 Alzheimer disease;ko05012 Parkinson disease;ko05014 Amyotrophic lateral sclerosis;ko05016 Huntington disease;ko05020 Prion disease;ko05022 Pathways of neurodegeneration - multiple diseases;ko05415 Diabetic cardiomyopathy;ko04932 Non-al…	KOG2583-Ubiquinol cytochrome c reductase, subunit QCR2[C]
ENSMUSG00000026754	7.18208	7.20084	9.5966	5.2897	6.3451	7.81541	6.3654	5.68732	8.83157	11.9915	9.17707	6.11396	10.5226	9.38168	7.34308	10.077	8.33202	6.02566	6.29279	5.75437	6.27809	5.41265	6.91329	4.30792	Golga1	golgi autoantigen, golgin subfamily a, 1 [Source:MGI Symbol;Acc:MGI:1924149]	GO:0016020;GO:0005794;GO:0008150;GO:0032580;GO:0000042;GO:0005802;GO:0048471;GO:0005515	-	-
ENSMUSG00000026755	53.9483	48.8365	38.9686	26.8172	29.5244	43.25	24.8995	33.7953	28.7008	27.1095	35.9641	27.4119	22.2671	25.263	33.8242	33.7821	49.914	25.0696	38.0643	30.5089	29.8346	22.3721	33.8196	17.1802	Arpc5l	actin related protein 2/3 complex, subunit 5-like [Source:MGI Symbol;Acc:MGI:1921442]	GO:0005737;GO:0005925;GO:0034314;GO:0005885;GO:0070062;GO:0015629;GO:0003779;GO:0005856;GO:0030833;GO:0051015;GO:0016477	K05754-ko04144 Endocytosis;ko04138 Autophagy - yeast;ko04530 Tight junction;ko04810 Regulation of actin cytoskeleton;ko04666 Fc gamma R-mediated phagocytosis;ko05130 Pathogenic Escherichia coli infection;ko05132 Salmonella infection;ko05131 Shigellosis;ko05135 Yersinia infection;ko05100 Bacterial invasion of epithelial cells	KOG3380-Actin-related protein Arp2/3 complex, subunit ARPC5[Z]
ENSMUSG00000059218	0	0	0	0	0	0	0	0	0	0	0	0	0	0	0	0	0	0	0	0	0	0	0	0	Gm13084	predicted gene 13084 [Source:MGI Symbol;Acc:MGI:3650237]	GO:0003674;GO:0008150;GO:0005575;GO:0043066;GO:0045892;GO:0008284;GO:0045596	-	-
ENSMUSG00000070072	0	0	0	0	0	0	0	0	0	0	0	0	0	0	0	0	0	0	0	0	0	0	0	0	Mir433	microRNA 433 [Source:MGI Symbol;Acc:MGI:3619404]	-	-	-
ENSMUSG00000093363	0	0	0	0	0	0	0	0	0	0	0	0	0	0	0	0	0	0	0	0	0	0	0	0	Gm22002	predicted gene, 22002 [Source:MGI Symbol;Acc:MGI:5451779]	-	-	-
ENSMUSG00000059213	1.17209	0.877602	0.290194	0.53808	0.406082	0.998338	0.497182	0.83308	0.181727	0.19701	0.741376	0.129673	0.33093	0.208645	0.24022	0.366392	0.65382	0.465868	0.588067	0.377459	0.285259	0.297286	0.465328	0.195686	Ddn	dendrin [Source:MGI Symbol;Acc:MGI:108101]	GO:0016020;GO:0005886;GO:0005634;GO:0005737;GO:0045944;GO:0000978;GO:0005783;GO:0005789;GO:0030425;GO:0042995;GO:0043204;GO:0000982;GO:0032591	-	-
ENSMUSG00000074846	0.050637	0.047586	3.95418	3.4397	3.32536	6.21282	1.6874	0.050308	1.70261	0.055523	0.734463	0.047535	1.92787	0.047826	4.18716	5.02729	0.062515	2.36761	2.75112	4.81177	3.42849	3.6729	3.37781	0.049509	Gm10774	predicted pseudogene 10774 [Source:MGI Symbol;Acc:MGI:3642325]	-	-	-
ENSMUSG00000093362	0	0	0	0	0	0	0	0	0	0	0	0	0	0	0	0	0	0	0	0	0	0	0	0	Gm22802	predicted gene, 22802 [Source:MGI Symbol;Acc:MGI:5452579]	-	-	-
ENSMUSG00000075833	0	0	0	0.01596	0	0	0	0	0	0.016663	0	0	0	0	0	0	0	0	0.034181	0	0	0	0	0	Gm22003	predicted gene, 22003 [Source:MGI Symbol;Acc:MGI:5451780]	-	-	-
ENSMUSG00000075832	0	0	0.373606	0	0	0	0	0	0	0	0	0	0	0	0	0	0	0	0	0	0	0	0	0	Gm22004	predicted gene, 22004 [Source:MGI Symbol;Acc:MGI:5451781]	-	-	-
ENSMUSG00000075837	0	0	0	0	0	0	0.018479	0	0	0	0	0	0	0	0	0	0	0	0.185755	0	0	0	0	0	Gm22005	predicted gene, 22005 [Source:MGI Symbol;Acc:MGI:5451782]	-	-	-
ENSMUSG00000070078	0	0	0	0	0	0	0	0	0	0	0	0	0	0	0	0	0	0	0	0	0	0	0	0	Mir463	microRNA 463 [Source:MGI Symbol;Acc:MGI:3619451]	-	-	-
ENSMUSG00000086224	0	0	0	0	0	0	0	0	0	0	0	0.129402	0	0	0	0	0	0	0	0	0	0	0	0	2700069I18Rik	RIKEN cDNA 2700069I18 gene [Source:MGI Symbol;Acc:MGI:1919858]	-	-	-
ENSMUSG00000086225	0	0	0	0	0	0	0	0.006726	0	0.084	0	0	0	0	0	0	0	0	0	0	0.009544	0	0	0	Gm8661	predicted gene 8661 [Source:MGI Symbol;Acc:MGI:3645695]	-	-	-
ENSMUSG00000086226	0	0	0	0	0	0	0	0	0	0	0	0	0	0	0	0	0	0	0	0	0	0	0	0	Gm12660	predicted gene 12660 [Source:MGI Symbol;Acc:MGI:3650844]	-	-	-
ENSMUSG00000086227	0	0	0	0	0	0	0	0	0	0	0	0	0	0	0	0	0	0	0	0	0	0.041307	0	0	Gm11820	predicted gene 11820 [Source:MGI Symbol;Acc:MGI:3650049]	-	-	-
ENSMUSG00000086220	0	0	0	0	0	0	0	0	0	0	0	0	0	0	0	0	0	0	0	0	0	0	0	0	Gm16599	predicted gene, 16599 [Source:MGI Symbol;Acc:MGI:4439523]	-	-	-
ENSMUSG00000086221	0	0	0	0	0	0	0	0	0	0	0	0	0	0	0	0	0	0	0	0	0	0	0	0	4930412B13Rik	RIKEN cDNA 4930412B13 gene [Source:MGI Symbol;Acc:MGI:1921188]	-	-	-
ENSMUSG00000086222	1.77608	1.14193	2.50578	1.68738	0.600349	1.09709	0.598829	1.27884	2.08091	0.658512	1.68394	1.02853	0.657504	0.813338	1.74012	0.941982	2.0409	0.533797	1.27004	0.836956	1.41367	0.691379	2.2878	1.0231	Gm11665	predicted gene 11665 [Source:MGI Symbol;Acc:MGI:3650128]	-	-	-
ENSMUSG00000083954	0	0	0	0	0	0	0	0	0	0	0	0	0	0	0	0	0	0	0	0	0	0	0	0	Gm12179	predicted gene 12179 [Source:MGI Symbol;Acc:MGI:3651494]	-	-	-
ENSMUSG00000086228	0.287993	0.081426	0.311997	0.036134	0.193703	0.339336	0.471642	0.161614	0	0.130027	0.057743	0.033093	0.031215	0	0.059464	0.122563	0.073247	0	0	0.038852	0.043793	0.058327	0	0	Ubap1l	ubiquitin-associated protein 1-like [Source:MGI Symbol;Acc:MGI:2685360]	GO:0043130;GO:0043162;GO:0000813	-	-
ENSMUSG00000003824	4.82486	3.77358	3.20193	1.96392	1.72909	3.60232	1.85814	2.61539	2.11241	1.77508	3.26178	3.19693	3.02255	3.11591	3.28056	2.34798	7.12065	4.0103	5.39847	3.9273	4.73535	2.6573	3.70093	2.32112	Syce2	synaptonemal complex central element protein 2 [Source:MGI Symbol;Acc:MGI:1919096]	GO:0005634;GO:0005515;GO:0005694;GO:0007130;GO:0007049;GO:0051301;GO:0005654;GO:0051321;GO:0000801;GO:0000795	-	-
ENSMUSG00000081643	14.6926	8.96803	8.3581	8.13252	7.06198	12.4492	6.46049	7.13531	4.81868	5.49787	7.05039	5.1323	5.7574	8.88667	8.208	8.69878	16.3052	7.42061	10.9418	10.2101	10.2258	9.89283	10.6678	6.69043	Gm11605	predicted gene 11605 [Source:MGI Symbol;Acc:MGI:3651339]	-	-	-
ENSMUSG00000081642	0.288492	0.368792	0	0.155596	0	0.104895	0.167502	0.263694	0.042552	0	0.330352	0.191909	0.145726	0.142145	0.262116	0	0.132958	0.18111	0.147474	0	0.25181	0.362442	0.083132	0	Gm13532	predicted gene 13532 [Source:MGI Symbol;Acc:MGI:3651645]	-	-	-
ENSMUSG00000081641	0	0	0	0	0	0	0	0	0	0	0	0	0	0	0	0	0	0	0	0	0	0	0	0	Gm9439	predicted gene 9439 [Source:MGI Symbol;Acc:MGI:3645164]	-	-	-
ENSMUSG00000081640	0.194293	0.183897	0.134226	0.169304	0.100565	0.12403	0.041857	0.191746	0.103093	0.16111	0.071353	0.035769	0.123008	0.068928	0.109903	0.080739	0.079131	0.094379	0.047946	0.052318	0.043633	0.011112	0.128687	0.018884	Rplp0-ps1	ribosomal protein, large, P0, pseudogene 1 [Source:MGI Symbol;Acc:MGI:3648599]	-	-	-
ENSMUSG00000081647	0	0	0	0.104396	0	0.036511	0	0	0	0	0	0.156814	0	0	0	0	0	0	0	0	0	0.019788	0	0	Gm13022	predicted gene 13022 [Source:MGI Symbol;Acc:MGI:3651775]	-	-	-
ENSMUSG00000081646	0	0	0	0	0	0	0	0	0	0	0	0	0	0	0	0	0	0	0	0	0	0	0	0	Gm15060	predicted gene 15060 [Source:MGI Symbol;Acc:MGI:3705758]	-	-	-
ENSMUSG00000081649	0	0	0	0	0	0	0	0	0	0	0	0	0	0	0	0	0	0	0	0	0	0	0	0	Olfr213	olfactory receptor 213 [Source:MGI Symbol;Acc:MGI:3030047]	GO:0016020;GO:0016021;GO:0005886;GO:0007186;GO:0004871;GO:0004930;GO:0007165;GO:0004984;GO:0007608;GO:0050896;GO:0050911	K04257-ko04740 Olfactory transduction	-
ENSMUSG00000081648	0.062926	0.142301	0.413006	0.249842	0.34573	0.172812	0.206962	0.315199	0.105619	0.063193	0.203433	0.131866	0.063753	0.286731	0.330129	0.257695	0.090176	0.195549	0.060016	0.17732	0.001714	0.11547	0.132981	0.132618	Gm13423	predicted gene 13423 [Source:MGI Symbol;Acc:MGI:3650165]	-	-	-
ENSMUSG00000094678	0	0.055226	0	0	0	0	0	0	0	0	0	0	0	0	0	0	0	0	0	0	0	0	0.083812	0	Olfr857	olfactory receptor 857 [Source:MGI Symbol;Acc:MGI:3030691]	GO:0016020;GO:0016021;GO:0005886;GO:0007186;GO:0004871;GO:0004930;GO:0007165;GO:0004984;GO:0007608;GO:0050896;GO:0050911	K04257-ko04740 Olfactory transduction	-
ENSMUSG00000085552	0	0	0	0	0	0	0	0	0	0	0	0	0	0	0	0	0	0	0	0	0	0	0	0	Gm21990	predicted gene 21990 [Source:MGI Symbol;Acc:MGI:5439459]	-	-	-
ENSMUSG00000085551	0	0	0.204529	0	0	0	0	0	0	0	0	0.212968	0	0	0	0	0	0	0	0	0	0	0	0	1810063I02Rik	RIKEN cDNA 1810063I02 gene [Source:MGI Symbol;Acc:MGI:1917104]	-	-	-
ENSMUSG00000085550	0.218457	0.153181	0	0.189268	0	0.069419	0	0.186011	0	0	0.059876	0	0	0	0.18561	0	0.143187	0	0.362433	0.09524	0	0	0	0	Gm15658	predicted gene 15658 [Source:MGI Symbol;Acc:MGI:3783101]	-	-	-
ENSMUSG00000085556	0	0	0	0	0	0	0	0	0	0	0	0	0	0	0	0	0	0	0	0	0	0	0	0	Gm15020	predicted gene 15020 [Source:MGI Symbol;Acc:MGI:3708106]	-	-	-
ENSMUSG00000085555	0	0	0.026153	0	0	0	0	0	0	0	0	0	0	0	0	0.039802	0.023112	0.031752	0	0	0	0	0	0	2610035F20Rik	RIKEN cDNA 2610035F20 gene [Source:MGI Symbol;Acc:MGI:1916498]	-	-	-
ENSMUSG00000004446	2.07396	1.95315	1.59045	1.33617	1.662	1.7762	1.14348	1.31982	1.57938	1.43055	2.37664	1.19526	1.40302	1.13813	1.77661	1.65116	1.763	1.00137	2.25578	1.08378	1.37315	0.90966	1.70842	0.847465	Bid	BH3 interacting domain death agonist [Source:MGI Symbol;Acc:MGI:108093]	GO:0016020;GO:0005829;GO:0005515;GO:0005737;GO:0046982;GO:0070062;GO:0042981;GO:0005739;GO:0006915;GO:0043065;GO:0006919;GO:0031966;GO:0042127;GO:0032461;GO:0042775;GO:2000045;GO:0008637;GO:0097345;GO:2001235;GO:0001836;GO:0006626;GO:0090150;GO:0031625;GO:2001238;GO:0097191;GO:0032464;GO:0090200;GO:2000271;GO:0097284;GO:0042770;GO:1902108;GO:1902230;GO:0010918;GO:0032459;GO:0051260;GO:0032592;GO:…	K04726-ko04071 Sphingolipid signaling pathway;ko04210 Apoptosis;ko04215 Apoptosis - multiple species;ko04217 Necroptosis;ko04115 p53 signaling pathway;ko04650 Natural killer cell mediated cytotoxicity;ko05200 Pathways in cancer;ko05170 Human immunodeficiency virus 1 infection;ko05161 Hepatitis B;ko05160 Hepatitis C;ko05164 Influenza A;ko05162 Measles;ko05168 Herpes simplex virus 1 infection;ko051…	-
ENSMUSG00000098550	0.040826	0.040862	0.015161	0.048554	0	0.047297	0	0.013651	0	0	0.009531	0.016036	0.02929	0.028467	0.005422	0.056477	0.020032	0.019711	0.021101	0.014502	0.024877	0.042178	0.061758	0.00484	Mir7079	microRNA 7079 [Source:MGI Symbol;Acc:MGI:5530660]	-	-	-
ENSMUSG00000094672	0	0	0	0	0	0	0	0	0	0	0	0	0	0	0	0	0	0	0	0	0	0	0	0	Vmn2r25	vomeronasal 2, receptor 25 [Source:MGI Symbol;Acc:MGI:3644645]	GO:0016020;GO:0016021;GO:0003674;GO:0005886;GO:0008150;GO:0005575;GO:0007186;GO:0004871;GO:0004930;GO:0007165	-	KOG1056-Glutamate-gated metabotropic ion channel receptor subunit GRM2 and related subunits, G-protein coupled receptor superfamily[PT]
ENSMUSG00000094673	0	0	0	0	0	0	0	0	0	0	0	0	0	0	0	0	0	0	0	0	0	0	0	0	Olfr1354	olfactory receptor 1354 [Source:MGI Symbol;Acc:MGI:3031188]	GO:0016020;GO:0016021;GO:0005886;GO:0007186;GO:0004871;GO:0004930;GO:0007165;GO:0004984;GO:0007608;GO:0050896;GO:0050911	-	-
ENSMUSG00000098555	0	0	0	0	0	0	0	0	0	0	0	0	0	0	0	0	0	0	0	0	0	0	0	0	Mir6341	microRNA 6341 [Source:MGI Symbol;Acc:MGI:5530644]	-	-	-
ENSMUSG00000094675	0	0	0	0	0	0	0	0	0	0	0	0	0	0	0	0	0	0	0	0	0	0	0	0	Astx4b	amplified spermatogenic transcripts X encoded 4B [Source:MGI Symbol;Acc:MGI:3705312]	-	-	-
ENSMUSG00000098557	11.0726	11.2754	11.2657	6.95644	7.21044	2.1859	7.28215	7.29523	9.18883	0	8.74883	7.92966	8.17314	0	9.81193	10.2157	17.226	10.4869	14.3581	9.70218	11.8307	8.80308	14.2747	7.84619	Kctd12	potassium channel tetramerisation domain containing 12 [Source:MGI Symbol;Acc:MGI:2145823]	GO:0051260;GO:0003723;GO:0042802;GO:0070062	-	-
ENSMUSG00000094677	0	0	0	0	0	0	0	0	0	0	0	0	0	0	0	0	0	0	0	0	0	0	0	0	Gm22008	predicted gene, 22008 [Source:MGI Symbol;Acc:MGI:5451785]	-	-	-
ENSMUSG00000028937	38.6724	27.2445	67.5407	23.4771	20.0758	32.3253	18.3303	21.0511	30.9198	28.5469	46.9715	31.9832	23.3026	35.8584	42.1579	44.0018	46.1032	24.1828	35.4009	30.4702	29.668	19.4202	31.6448	16.0233	Acot7	acyl-CoA thioesterase 7 [Source:MGI Symbol;Acc:MGI:1917275]	GO:0016787;GO:0005654;GO:0005829;GO:0005737;GO:0042803;GO:0070062;GO:0044297;GO:0043005;GO:0015937;GO:0052689;GO:0009062;GO:0016290;GO:0102991;GO:0000062;GO:0036042;GO:0036114;GO:0036116;GO:0051792;GO:1900535;GO:0047617	K17360-ko00062 Fatty acid elongation;ko01040 Biosynthesis of unsaturated fatty acids	KOG2763-Acyl-CoA thioesterase[I]
ENSMUSG00000108628	0.171429	0.209151	0.0266	0.043108	0.05554	0.150044	0	0.078346	0	0.040997	0.10783	0.053369	0.029925	0.055202	0.159113	0.104829	0	0.036222	0	0.023326	0.078232	0.099274	0.030563	0.003133	Gm5037	predicted gene 5037 [Source:MGI Symbol;Acc:MGI:3648478]	-	-	-
ENSMUSG00000089416	0	0	0	0	0	0	0	0	0	0	0	0	0	0	0	0	0	0	0	0	0	0	0	0	Gm22116	predicted gene, 22116 [Source:MGI Symbol;Acc:MGI:5451893]	-	-	-
ENSMUSG00000089417	4.70031	4.87194	7.25155	2.59035	3.21941	3.97071	2.08252	2.45308	1.28242	1.50086	2.25883	2.01079	2.94618	1.87037	3.19207	2.33853	2.90414	1.33377	1.73082	1.63456	2.60884	1.67159	1.38363	3.02164	Gm22009	predicted gene, 22009 [Source:MGI Symbol;Acc:MGI:5451786]	-	-	-
ENSMUSG00000089414	0	0	0	0	0	0	0	0	0	0	0	0	0	0	0	0	0	0	0	0	0	0	0	0	Gm22010	predicted gene, 22010 [Source:MGI Symbol;Acc:MGI:5451787]	-	-	-
ENSMUSG00000089415	0	0	0	0	0	0	0	0	0	0	0	0	0	0	0	0	0	0	0	0	0	0	0	0	Gm22011	predicted gene, 22011 [Source:MGI Symbol;Acc:MGI:5451788]	-	-	-
ENSMUSG00000089413	0	0	0	0	0	0	0	0	0	0	0	0	0	0	0	0	0	0	0	0	0	0	0	0	Gm22013	predicted gene, 22013 [Source:MGI Symbol;Acc:MGI:5451790]	-	-	-
ENSMUSG00000089410	0	0	0	0	0	0	0	0	0	0	0	0	0	0	0	0	0	0	0	0	0	0	0	0	Gm22014	predicted gene, 22014 [Source:MGI Symbol;Acc:MGI:5451791]	-	-	-
ENSMUSG00000047161	0	0	0	0	0	0	0	0	0	0	0	0	0.018637	0	0	0	0	0	0	0	0	0	0	0	Chst9	carbohydrate (N-acetylgalactosamine 4-0) sulfotransferase 9 [Source:MGI Symbol;Acc:MGI:1918617]	GO:0016020;GO:0016021;GO:0016740;GO:0000139;GO:0005794;GO:0008146;GO:0005975;GO:0016051;GO:0001537;GO:0006790	K09673-ko00513 Various types of N-glycan biosynthesis	KOG4651-Chondroitin 6-sulfotransferase and related sulfotransferases[MW]
ENSMUSG00000077090	0	0	0	0	0	0	0	0	0	0	0	0	0	0	0	0	0	0	0	0	0	0	0	0	Gm22117	predicted gene, 22117 [Source:MGI Symbol;Acc:MGI:5451894]	-	-	-
ENSMUSG00000077096	0	0	0	0	0	0	0	0	0	0	0	0	0	0	0	0	0	0	0	0	0	0	0	0	Gm22015	predicted gene, 22015 [Source:MGI Symbol;Acc:MGI:5451792]	-	-	-
ENSMUSG00000089418	0	0	0	0	0	0	0	0	0	0	0	0	0	0	0	0	0	0	0	0	0	0	0	0	Gm22016	predicted gene, 22016 [Source:MGI Symbol;Acc:MGI:5451793]	-	-	-
ENSMUSG00000085885	0	0	0	0.035775	0.040235	0	0	0	0	0	0	0.028439	0	0.017147	0	0	0	0	0	0	0	0.039792	0	0.044197	Gm11906	predicted gene 11906 [Source:MGI Symbol;Acc:MGI:3705114]	-	-	-
ENSMUSG00000085884	0.021013	0.158127	0.022282	0	0	0.042952	0.100184	0.054463	0	0	0.028579	0	0	0.016064	0.022103	0.087508	0.10109	0.137229	0.149162	0.21137	0.086335	0.053629	0	0	Gm15342	predicted gene 15342 [Source:MGI Symbol;Acc:MGI:3705188]	-	-	-
ENSMUSG00000085887	0	0	0.020535	0	0	0.01845	0	0	0	0.041263	0.022065	0.016234	0.081251	0.016133	0.044686	0.027711	0	0	0	0	0	0	0	0	Arhgap27os3	Rho GTPase activating protein 27, opposite strand 3 [Source:MGI Symbol;Acc:MGI:3650159]	-	-	-
ENSMUSG00000085886	0.026766	0.020252	0	0	0.006836	0.019854	0	0.019694	0	0.069991	0.114242	0	0.055465	0	0.005218	0	0	0.075051	0	0.024537	0	0	0	0	D030047H15Rik	RIKEN cDNA D030047H15 gene [Source:MGI Symbol;Acc:MGI:3698136]	-	-	-
ENSMUSG00000085881	3.58346	1.46172	1.5163	0.849528	1.16763	1.28914	0.9048	1.2854	0.387424	1.13205	1.34175	0.97706	0.893087	1.36543	1.40757	1.571	2.3534	1.63802	1.66942	0.841667	1.10053	0.58304	1.17582	0.590926	Gm15912	predicted gene 15912 [Source:MGI Symbol;Acc:MGI:3801895]	-	-	-
ENSMUSG00000085880	0	0	0.039552	0	0	0	0	0	0	0	0	0	0	0	0	0	0	0	0	0	0	0	0	0	Gm15229	predicted gene 15229 [Source:MGI Symbol;Acc:MGI:3644786]	-	-	-
ENSMUSG00000085883	0	0	0	0	0	0	0	0	0	0	0	0	0	0	0	0	0	0	0	0	0	0	0.127656	0	Gm3848	predicted gene 3848 [Source:MGI Symbol;Acc:MGI:3782020]	-	-	-
ENSMUSG00000085882	1.64305	1.65346	8.32427	1.06093	1.05197	1.78432	0.693	1.38271	4.35062	4.80547	4.57391	3.96335	3.44562	4.03212	4.89098	4.81083	4.21319	2.33472	3.34402	2.85385	2.63393	1.78574	2.50023	1.51632	2610507I01Rik	RIKEN cDNA 2610507I01 gene [Source:MGI Symbol;Acc:MGI:1919453]	-	-	-
ENSMUSG00000085889	0	0	0	0	0	0	0	0	0	0	0	0	0	0	0	0	0	0	0	0	0	0	0	0	1700054M17Rik	RIKEN cDNA 1700054M17 gene [Source:MGI Symbol;Acc:MGI:1920608]	-	-	-
ENSMUSG00000085888	0	0	0	0	0	0	0.047358	0	0	0.077552	0	0	0	0	0	0.112653	0	0	0	0	0	0	0	0	Gm12224	predicted gene 12224 [Source:MGI Symbol;Acc:MGI:3651369]	-	-	-
ENSMUSG00000029919	0.25016	0.305683	2.0093	0.135516	0.091689	0.134703	0.437996	0.179301	0.459835	0.484238	0.589125	0.731802	0.516866	0.637995	0.638556	0.976757	0.789183	0.407195	0.528006	0.624645	0.431354	0.220171	0.587342	0.227471	Hpgds	hematopoietic prostaglandin D synthase [Source:MGI Symbol;Acc:MGI:1859384]	GO:0016740;GO:0005737;GO:0016853;GO:0042803;GO:0004364;GO:0006629;GO:0000287;GO:0006631;GO:0006633;GO:0005509;GO:2000255;GO:0004667;GO:0001516;GO:0006693	K04097-ko00590 Arachidonic acid metabolism;ko00480 Glutathione metabolism;ko00980 Metabolism of xenobiotics by cytochrome P450;ko00982 Drug metabolism - cytochrome P450;ko05204 Chemical carcinogenesis - DNA adducts	KOG1695-Glutathione S-transferase[O]
ENSMUSG00000029918	67.7434	48.6913	48.914	29.5848	33.9	45.7122	27.7068	39.0917	32.9872	30.0362	48.8615	35.6601	26.982	41.6408	47.2539	52.094	72.5201	40.3366	56.5556	41.9941	43.6113	33.1675	45.3081	26.0108	Mrps33	mitochondrial ribosomal protein S33 [Source:MGI Symbol;Acc:MGI:1338046]	GO:0003674;GO:0008150;GO:0005840;GO:0005739;GO:0030529	-	KOG4104-Ganglioside-induced differentiation associated protein 3[T]
ENSMUSG00000083271	0	0	0	0	0	0	0	0	0	0	0	0	0	0	0	0	0	0.00875	0	0	0	0	0	0	Gm12384	predicted gene 12384 [Source:MGI Symbol;Acc:MGI:3651222]	-	-	-
ENSMUSG00000029915	0.0813	0.100426	0.223047	0.024226	0	0.044298	0.080018	0.060845	0.198408	0.117103	0.152509	0.150473	0.199116	0.12018	0.169247	0.230521	0.200186	0.048563	0.150946	0.092656	0.058063	0.081822	0.079729	0.056771	Clec5a	C-type lectin domain family 5, member a [Source:MGI Symbol;Acc:MGI:1345151]	GO:0016020;GO:0016021;GO:0005886;GO:0030246;GO:0002376;GO:0045087;GO:0046718;GO:0009986;GO:0005515;GO:0043066;GO:0001618;GO:0030099;GO:0033033;GO:0050715;GO:0002076	-	KOG4297-C-type lectin[TV]
ENSMUSG00000029917	0	0	0	0	0.017611	0	0.018908	0	0	0	0	0	0	0.015776	0	0	0	0.044158	0	0.019538	0	0.033276	0	0	C130060K24Rik	RIKEN cDNA C130060K24 gene [Source:MGI Symbol;Acc:MGI:2441881]	GO:0016020;GO:0016021;GO:0007186;GO:0004930;GO:0004871;GO:0007165;GO:0004983;GO:0007218;GO:0005887;GO:0042277;GO:0032870;GO:1901652	K08378-ko04080 Neuroactive ligand-receptor interaction	KOG3656-FOG: 7 transmembrane receptor[R]
ENSMUSG00000029916	11.3749	11.0813	10.5591	8.02771	7.60764	11.296	6.99332	9.53452	9.01883	8.20711	12.6731	9.04467	9.19445	7.6307	10.561	11.3594	16.0386	8.58847	12.92	9.97586	9.6142	8.09291	12.4926	5.66751	Agk	acylglycerol kinase [Source:MGI Symbol;Acc:MGI:1917173]	GO:0016020;GO:0016740;GO:0000166;GO:0005524;GO:0016301;GO:0016310;GO:0008152;GO:0043231;GO:0003951;GO:0005739;GO:0004143;GO:0031966;GO:0046834;GO:0001727;GO:0046513;GO:0001729;GO:0047620;GO:0046486	K09881-ko00561 Glycerolipid metabolism	KOG4435-Predicted lipid kinase[IT]
ENSMUSG00000029911	30.7395	23.2277	35.3402	18.4415	16.4388	24.6221	20.1772	23.9072	22.2541	21.0175	29.5531	21.1501	19.6908	22.9814	25.8755	27.8499	34.5065	21.5127	28.5141	23.6173	26.3415	16.3333	27.7005	16.3515	Ssbp1	single-stranded DNA binding protein 1 [Source:MGI Symbol;Acc:MGI:1920040]	GO:0003677;GO:0005739;GO:0006260;GO:0003697;GO:0005634;GO:0003723;GO:0003682;GO:0070062;GO:0070584;GO:0042645;GO:0051096	K03111-ko03030 DNA replication;ko03430 Mismatch repair;ko03440 Homologous recombination	KOG1653-Single-stranded DNA-binding protein[L]
ENSMUSG00000029910	25.5129	20.2904	12.3932	17.8405	17.2366	18.5612	16.1549	17.4615	24.2844	21.566	22.0373	24.0101	20.2508	20.1041	23.0301	20.8095	31.8553	27.4023	31.2043	30.1085	29.6514	26.122	27.6684	26.9769	Mad2l1	MAD2 mitotic arrest deficient-like 1 [Source:MGI Symbol;Acc:MGI:1860374]	GO:0005634;GO:0005654;GO:0048471;GO:0005829;GO:0005737;GO:0005694;GO:0042803;GO:0005856;GO:0043066;GO:0005643;GO:0007049;GO:0051301;GO:0042177;GO:0042802;GO:0000922;GO:0072686;GO:0005515;GO:0045930;GO:0007094;GO:0000775;GO:0090267;GO:0000776;GO:0000777;GO:0007093;GO:0000070;GO:1904667;GO:0045841	K02537-ko04110 Cell cycle;ko04111 Cell cycle - yeast;ko04113 Meiosis - yeast;ko04114 Oocyte meiosis;ko04914 Progesterone-mediated oocyte maturation;ko05166 Human T-cell leukemia virus 1 infection	KOG3285-Spindle assembly checkpoint protein[DZ]
ENSMUSG00000029913	14.6603	11.1671	15.4052	10.5155	9.77392	12.2305	8.78713	11.8596	9.08421	9.25545	15.2311	9.15312	8.71235	10.4244	12.6808	10.6679	11.5724	8.40525	11.9053	10.3072	10.6076	7.94696	11.0732	6.93973	Prdm5	PR domain containing 5 [Source:MGI Symbol;Acc:MGI:1918029]	GO:0016740;GO:0046872;GO:0003677;GO:0005634;GO:0003676;GO:0016604;GO:0006355;GO:0006351;GO:0016569;GO:0008168;GO:0032259;GO:0000978;GO:0005730;GO:0000122;GO:0045892;GO:0043565;GO:0001078;GO:0044212;GO:0000278;GO:0070491;GO:0016575;GO:0051567	-	KOG1721-FOG: Zn-finger[R]
ENSMUSG00000077549	1.16256	0.277947	0.096698	0.173231	0.150919	0	0.586806	0.796128	0	0.147933	0	0.195161	0.315256	0	0.447887	0	0.682303	0.214775	1.04099	0.236702	0.315206	0.430255	0	0	Snord71	small nucleolar RNA, C/D box 71 [Source:MGI Symbol;Acc:MGI:3819554]	-	-	-
ENSMUSG00000070527	0.72118	0.694678	0.5973	0.164436	0.471939	0.442411	0.459987	0.386109	0.393028	0.353099	0.70453	0.284658	0.440174	0.207538	0.510282	0.453486	0.840974	0.371093	0.610602	0.388372	0.383992	0.334478	0.451206	0.319575	Mkrn3	makorin, ring finger protein, 3 [Source:MGI Symbol;Acc:MGI:2181178]	GO:0016740;GO:0008270;GO:0046872;GO:0016567;GO:0042802	-	KOG1039-Predicted E3 ubiquitin ligase[O]
ENSMUSG00000077545	0	0	0	0	0	0	0	0	0	0	0	0	0.033132	0	0	0	0	0	0	0	0.219901	0	0.339129	0	Gm22018	predicted gene, 22018 [Source:MGI Symbol;Acc:MGI:5451795]	-	-	-
ENSMUSG00000077547	0.128913	0	0	0	0	0	0	0	0	0	0	0	0	0	0	0	0	0	0	0	0	0	0	0	Gm22019	predicted gene, 22019 [Source:MGI Symbol;Acc:MGI:5451796]	-	-	-
ENSMUSG00000077546	0	0	0	0	0	0	0	0	0	0	0	0	0	0	0	0	0	0	0	0	0	0	0	0	Gm22020	predicted gene, 22020 [Source:MGI Symbol;Acc:MGI:5451797]	-	-	-
ENSMUSG00000077541	0	0	0	0	0	0	0	0	0	0	0	0	0	0	0	0	0	0	0	0	0	0	0	0	Gm22021	predicted gene, 22021 [Source:MGI Symbol;Acc:MGI:5451798]	-	-	-
ENSMUSG00000077543	0	0	0	0	0	0	0	0	0	0	0	0	0	0	0	0	0	0	0	0	0	0	0	0	Gm22022	predicted gene, 22022 [Source:MGI Symbol;Acc:MGI:5451799]	-	-	-
ENSMUSG00000077542	0	0	0	0	0	0	0	0	0	0	0	0	0	0	0	0	0	0	0	0	0	0	0	0	Gm22023	predicted gene, 22023 [Source:MGI Symbol;Acc:MGI:5451800]	-	-	-
ENSMUSG00000095108	0	0	0	0	0	0	0	0	0	0	0	0	0	0	0	0	0	0	0	0	0	0	0	0	Gm17467	predicted gene, 17467 [Source:MGI Symbol;Acc:MGI:4937101]	-	-	-
ENSMUSG00000084682	0	0	0	0	0	0	0	0	0	0	0	0	0	0.148897	0	0	0	0	0	0	0	0	0	0	Gm22024	predicted gene, 22024 [Source:MGI Symbol;Acc:MGI:5451801]	-	-	-
ENSMUSG00000084683	0	0	0	0	0	0	0	0	0	0	0	0	0	0	0	0	0	0	0	0	0	0	0	0	Gm22025	predicted gene, 22025 [Source:MGI Symbol;Acc:MGI:5451802]	-	-	-
ENSMUSG00000084684	0	0	0	0	0	0	0	0	0	0	0	0	0	0	0	0	0	0	0	0	0	0	0	0	Gm22026	predicted gene, 22026 [Source:MGI Symbol;Acc:MGI:5451803]	-	-	-
ENSMUSG00000084686	1.30223	0	0	0.17212	0.206112	0	0.128961	0	0	0.280775	0.50259	0.250482	0.18871	0.206414	0.266103	0.258034	0.790541	0.244712	0.624269	0	0.656688	0.335064	0	0.303381	Gm22027	predicted gene, 22027 [Source:MGI Symbol;Acc:MGI:5451804]	-	-	-
ENSMUSG00000095101	0.014505	0.001757	0.005318	0.004652	0.003249	0.044421	0.003819	0.005385	0.026706	0.021861	0.021655	0.033791	0.063751	0.019036	0.035461	0.065707	0.005904	0.00663	0.005111	0.004729	0.004348	0.00526	0.005349	0	Gm13285	predicted gene 13285 [Source:MGI Symbol;Acc:MGI:3701981]	GO:0005576;GO:0045087;GO:0005615;GO:0005125;GO:0005126;GO:0005132;GO:0002250;GO:0002286;GO:0002323;GO:0006952;GO:0006959;GO:0019221;GO:0030183;GO:0033141;GO:0042100;GO:0043330;GO:0051607	-	-
ENSMUSG00000006179	0.152395	0.107146	0.013798	0.021162	0	0.285102	0	0	0.130311	0	0.100517	0	0	0.063012	0.104894	0.035141	0.033828	0	0.05888	0.028915	0	0.012581	0.037085	0	Prss16	protease, serine 16 (thymus) [Source:MGI Symbol;Acc:MGI:1859181]	GO:0016787;GO:0008233;GO:0006508;GO:0031410;GO:0005768;GO:0008236;GO:0005764	-	KOG2182-Hydrolytic enzymes of the alpha/beta hydrolase fold[OR]
ENSMUSG00000095103	0	0	0	0	0	0	0	0	0	0	0	0	0	0	0	0	0	0	0	0	0	0	0	0.013378	Gm21171	predicted gene, 21171 [Source:MGI Symbol;Acc:MGI:5434526]	-	-	-
ENSMUSG00000095102	0	0	0	0	0	0	0	0	0	0	0	0	0	0	0	0	0	0	0	0	0	0	0	0	n-R5s167	nuclear encoded rRNA 5S 167 [Source:MGI Symbol;Acc:MGI:4422031]	-	-	-
ENSMUSG00000095105	0.050055	0.072018	0.032553	0.027319	0.030677	0.051875	0.031317	0.034219	0	0.016887	0.016978	0.014517	0.028952	0.083879	0.009159	0.022607	0.023036	0.068381	0.031813	0.034528	0.054168	0.038444	0.071213	0.00845	Edaradd	EDAR (ectodysplasin-A receptor)-associated death domain [Source:MGI Symbol;Acc:MGI:1931001]	GO:0007165	-	-
ENSMUSG00000095104	0	0	0	0	0	0	0	0	0	0	0	0	0	0	0	0	0	0	0	0	0	0	0	0	Esp15	exocrine gland secreted peptide 15 [Source:MGI Symbol;Acc:MGI:3647149]	GO:0016020;GO:0016021;GO:0005615;GO:0008150;GO:0005186	-	-
ENSMUSG00000095107	0	0	0	0	0	0	0	0	0	0	0	0	0	0	0	0	0	0	0	0	0	0	0	0	Vmn2r-ps10	vomeronasal 2, receptor, pseudogene 10 [Source:MGI Symbol;Acc:MGI:3757943]	-	-	-
ENSMUSG00000098083	0.006485	0	0	0	0.00925	0.012908	0	0	0.027803	0.017934	0	0	0	0.009581	0	0	0	0.002631	0.00487	0.027055	0.011944	0.00054	0.021555	0	Gm8957	predicted gene 8957 [Source:MGI Symbol;Acc:MGI:3779827]	-	-	-
ENSMUSG00000098082	0	0	0.005962	0	0	0	0	0	0	0	0	0	0	0	0	0	0	0	0.043287	0	0	0	0	0	Gm20574	predicted gene, 20574 [Source:MGI Symbol;Acc:MGI:5295681]	-	-	-
ENSMUSG00000098081	0.010289	0.004785	0	0	0	0	0.001017	0.009375	0	0.005256	0.036333	0	0.016671	0.01946	0	0.009987	0.010111	0.00386	0.042228	0.02078	0.004128	0	0	0.006745	Gm26913	predicted gene, 26913 [Source:MGI Symbol;Acc:MGI:5504028]	-	-	-
ENSMUSG00000098080	0.011917	0	0	0.013492	0	0.009333	0.003909	0.013819	0	0.001118	0.013853	0	0.015929	0.022645	0.028243	0.017898	0.060243	0	0.003468	0.022657	0.030807	0.006534	0.009246	0.015574	Gm5732	predicted gene 5732 [Source:MGI Symbol;Acc:MGI:3644172]	-	-	-
ENSMUSG00000098087	0	0	0	0	0	0	0	0	0	0	0	0	0	0	0	0	0	0	0	0	0	0	0	0	Gm17750	predicted gene, 17750 [Source:MGI Symbol;Acc:MGI:5009828]	-	-	-
ENSMUSG00000026848	3.85488	4.63751	4.30957	3.09191	2.56753	2.92889	2.14584	2.94523	3.8926	5.92797	5.17676	3.56611	3.6582	2.68088	11.21	3.65965	6.41771	5.09407	5.28401	3.83834	5.75324	3.15295	4.62324	1.51317	Tor1b	torsin family 1, member B [Source:MGI Symbol;Acc:MGI:1353605]	GO:0016020;GO:0005524;GO:0016787;GO:0005634;GO:0005515;GO:0005737;GO:0000166;GO:0051260;GO:0070062;GO:0005783;GO:0031965;GO:0007029;GO:0005788;GO:0005635;GO:0016887;GO:0051085;GO:0071763	-	KOG2170-ATPase of the AAA+ superfamily[R]
ENSMUSG00000098085	0	0	0	0	0	0	0	0	0	0	0	0	0	0	0	0.000994	0	0	0	0	0	0.001798	0	0	Gm8919	predicted gene 8919 [Source:MGI Symbol;Acc:MGI:3643562]	-	-	-
ENSMUSG00000098084	0	0	0	0	0	0	0	0	0	0	0	0	0	0	0	0	0	0	0	0	0	0	0	0	Gm26914	predicted gene, 26914 [Source:MGI Symbol;Acc:MGI:5504029]	-	-	-
ENSMUSG00000043263	0.12328	0.07644	0.614075	0.124772	0.112309	0.014641	0.097359	0.129206	0.293086	0.37879	0.34719	0.283974	0.230189	0.422226	0.249464	0.292028	0.249857	0.37128	0.222305	0.121834	0.153118	0.269587	0.169562	0.231336	Ifi209	interferon activated gene 209 [Source:MGI Symbol;Acc:MGI:2138243]	GO:0005634;GO:0005829;GO:0003723;GO:0016020;GO:0000122;GO:0000978;GO:0005730;GO:0035458;GO:0008134;GO:0042802;GO:0001078;GO:0001047;GO:0003690	-	-
ENSMUSG00000043262	3.96502	4.46781	4.24903	3.373	2.2434	3.02914	2.88187	3.99357	5.08325	5.28113	5.90227	4.57066	5.29568	4.00147	5.14031	4.90649	5.35298	3.60593	4.39389	3.57158	3.97467	2.83718	4.48779	2.96426	Uevld	UEV and lactate/malate dehyrogenase domains [Source:MGI Symbol;Acc:MGI:1860490]	GO:0015031;GO:0055114;GO:0003824;GO:0005975;GO:0016616;GO:0070062;GO:0016491;GO:0006464;GO:0019752	-	KOG1495-Lactate dehydrogenase[C]
ENSMUSG00000098089	0	0	0	0	0	0	0	0	0	0	0	0	0	0	0	0	0	0	0	0	0	0	0	0	Gm26915	predicted gene, 26915 [Source:MGI Symbol;Acc:MGI:5504030]	-	-	-
ENSMUSG00000098088	0	0	0.437789	0	0	0	0.154311	0	0.172184	0	0	0	0	0	0.157392	0.386937	0	0	0	0	0	0.425029	0	0	Gm26916	predicted gene, 26916 [Source:MGI Symbol;Acc:MGI:5504031]	-	-	-
ENSMUSG00000043267	0	0	0	0.033633	0	0.079683	0	0	0	0	0	0	0	0	0	0	0	0	0	0	0	0	0	0	Olfr1031	olfactory receptor 1031 [Source:MGI Symbol;Acc:MGI:3030865]	GO:0016020;GO:0016021;GO:0005886;GO:0007186;GO:0004871;GO:0004930;GO:0007165;GO:0004984;GO:0005549;GO:0007608;GO:0050896;GO:0050911	K04257-ko04740 Olfactory transduction	-
ENSMUSG00000080590	0	0	0	0	0	0	0	0	0	0	0	0	0	0	0	0	0	0	0	0	0	0	0	0	Gm22029	predicted gene, 22029 [Source:MGI Symbol;Acc:MGI:5451806]	-	-	-
ENSMUSG00000080592	0	0	0	0	0	0	0	0	0	0	0	0	0	0	0	0	0	0	0	0	0	0	0	0	Gm22030	predicted gene, 22030 [Source:MGI Symbol;Acc:MGI:5451807]	-	-	-
ENSMUSG00000080594	0	0	0	0	0	0	0	0	0	0	0	0	0	0	0	0	0	0	0	0	0	0	0	0	Mir669h	microRNA 669h [Source:MGI Symbol;Acc:MGI:3783386]	-	-	-
ENSMUSG00000080595	0	0	0	0	0	0	0	0	0	0	0	0	0	0	0	0	0	0	0	0	0	0	0	0	Gm22031	predicted gene, 22031 [Source:MGI Symbol;Acc:MGI:5451808]	-	-	-
ENSMUSG00000080596	0	0	0	0	0	0	0	0	0	0	0	0	0	0	0	0	0	0	0	0	0	0	0	0	Gm22032	predicted gene, 22032 [Source:MGI Symbol;Acc:MGI:5451809]	-	-	-
ENSMUSG00000080597	0	0	0	0	0	0	0	0	0	0	0	0	0	0	0	0.504159	0	0	0	0	0	0	0	0	Gm22033	predicted gene, 22033 [Source:MGI Symbol;Acc:MGI:5451810]	-	-	-
ENSMUSG00000073245	0	0	0	0	0	0	0	0	0	0	0	0	0	0	0	0	0	0	0	0	0	0	0	0	Gm14819	predicted gene 14819 [Source:MGI Symbol;Acc:MGI:3801716]	GO:0003674;GO:0005634;GO:0007286	-	-
ENSMUSG00000035279	8.06997	8.1366	7.4265	10.2277	7.23169	6.32207	6.1304	5.65405	5.6686	4.49559	6.50539	6.98159	5.89851	6.06656	4.77893	5.45707	7.316	6.27116	6.91956	7.56597	6.44278	7.24633	6.25719	6.95155	Ssc5d	scavenger receptor cysteine rich family, 5 domains [Source:MGI Symbol;Acc:MGI:3606211]	GO:0016020;GO:0005515;GO:0005737;GO:0007275;GO:0005576;GO:0005615;GO:0002376;GO:0045087;GO:0006898;GO:0005044;GO:0006952;GO:0005622;GO:0031012;GO:0050830;GO:0050829;GO:2000482;GO:2000483;GO:0001968;GO:0043236;GO:0050840;GO:0042494	-	-
ENSMUSG00000035278	11.2479	14.2588	9.72761	5.46635	3.94833	7.53208	5.02795	5.6604	11.4323	10.1429	13.7686	10.7124	4.76603	8.4407	19.992	11.0445	21.4001	11.8491	10.7125	8.17715	7.65084	9.67937	8.28321	4.28684	Plekhj1	pleckstrin homology domain containing, family J member 1 [Source:MGI Symbol;Acc:MGI:1925920]	GO:0003674;GO:0005829;GO:0005802;GO:0042147;GO:0005769;GO:0055037;GO:0007032;GO:0001881	-	-
ENSMUSG00000000125	0.027371	0	0	0	0	0	0	0	0	0	0	0	0	0	0	0	0	0.021196	0.031067	0	0	0	0	0	Wnt3	wingless-type MMTV integration site family, member 3 [Source:MGI Symbol;Acc:MGI:98955]	GO:0005576;GO:0005615;GO:0005102;GO:0007275;GO:0016055;GO:0005578;GO:0010628;GO:2000273;GO:0000902;GO:0009952;GO:0005515;GO:0050767;GO:0005109;GO:0048018;GO:0044338;GO:0044339;GO:0060070;GO:0060174;GO:0061180;GO:0072089;GO:1904954;GO:1905474;GO:0005737;GO:0035116;GO:0060173;GO:0009887;GO:0060323;GO:0007165;GO:0007411;GO:0048843;GO:0035115;GO:0007267;GO:0045165;GO:0001707;GO:0005788;GO:0009948;GO:…	K00312-ko04310 Wnt signaling pathway;ko04390 Hippo signaling pathway;ko04150 mTOR signaling pathway;ko04550 Signaling pathways regulating pluripotency of stem cells;ko04916 Melanogenesis;ko05200 Pathways in cancer;ko05206 MicroRNAs in cancer;ko05205 Proteoglycans in cancer;ko05225 Hepatocellular carcinoma;ko05226 Gastric cancer;ko05217 Basal cell carcinoma;ko05224 Breast cancer;ko05165 Human papi…	KOG3913-Wnt family of developmental regulators[T]
ENSMUSG00000044533	1311.31	931.567	871.613	649.176	553.285	940.413	536.539	750.632	558.437	508.235	1026.16	678.929	535.812	692.994	847.612	882.118	1154.18	672.662	960.147	807.956	808.846	572.118	840.067	548.881	Rps2	ribosomal protein S2 [Source:MGI Symbol;Acc:MGI:105110]	GO:0003735;GO:0006412;GO:0005840;GO:0003723;GO:0030529;GO:0015935;GO:0005634;GO:0005654;GO:0005925;GO:0016020;GO:0070062;GO:0019899;GO:0003729;GO:0045296;GO:0022627;GO:0071353;GO:0017134;GO:0032403;GO:0000028;GO:0001731;GO:0045471	K02981-ko03010 Ribosome;ko05171 Coronavirus disease - COVID-19	KOG0877-40S ribosomal protein S2/30S ribosomal protein S5[J]
ENSMUSG00000034435	0.713991	0.333584	0.037348	0.152511	0.225399	0.124569	0.07467	0.166404	0.062714	0.07492	0.07449	0.055462	0	0.107935	0	0.054023	0.230896	0.197131	0.25718	0.118516	0.060616	0.07942	0.13439	0.038775	Tmem30b	transmembrane protein 30B [Source:MGI Symbol;Acc:MGI:2442082]	GO:0016020;GO:0016021;GO:0003674;GO:0005886;GO:0005575;GO:0006810;GO:0006869;GO:0070863	-	KOG2952-Cell cycle control protein[DKT]
ENSMUSG00000034437	4.42855	4.11435	0.971223	2.17411	2.9847	2.43612	1.42243	2.49314	3.56507	1.25394	2.3658	1.3061	1.01259	1.796	1.36186	3.93682	4.48576	1.6682	3.49646	2.74209	2.3363	1.24009	2.29828	1.29883	Gm9761	predicted gene 9761 [Source:MGI Symbol;Acc:MGI:3708640]	-	-	-
ENSMUSG00000034430	8.93587	7.64846	5.8308	5.95319	5.1059	7.52456	4.97194	7.07312	6.56873	5.93982	11.3111	4.48705	6.06949	3.4532	4.25672	4.19054	6.27074	3.93004	4.01361	4.16051	3.72438	2.75411	3.5488	2.00336	Zxdc	ZXD family zinc finger C [Source:MGI Symbol;Acc:MGI:1933108]	GO:0046872;GO:0005634;GO:0003676;GO:0006355;GO:0006351;GO:0003700;GO:0045893;GO:0005575;GO:0070742;GO:0030275	-	KOG1721-FOG: Zn-finger[R]
ENSMUSG00000083489	0	0	0	0	0	0	0	0	0	0	0	0	0	0	0	0	0	0	0	0	0	0	0	0	Gm11784	predicted gene 11784 [Source:MGI Symbol;Acc:MGI:3649457]	-	-	-
ENSMUSG00000083488	0.073437	0	0	0	0	0	0	0	0	0	0	0	0.010101	0	0	0	0	0	0	0	0	0.099057	0	0	Gm8534	predicted gene 8534 [Source:MGI Symbol;Acc:MGI:3648661]	-	-	-
ENSMUSG00000083487	0	0	0	0	0	0	0	0	0	0	0	0	0	0	0	0	0	0	0	0	0	0	0	0	Gm13888	predicted gene 13888 [Source:MGI Symbol;Acc:MGI:3651975]	-	-	-
ENSMUSG00000083486	0	0	0	0	0.145616	0	0	0.117641	0	0	0	0	0	0	0	0	0	0	0	0	0	0	0	0	Gm14521	predicted gene 14521 [Source:MGI Symbol;Acc:MGI:3705887]	-	-	-
ENSMUSG00000083485	0.144609	0.002641	0	0.11707	0	0	0	0.294019	0.004822	0	0.154797	0	0	0.128317	0	0.011664	0	0	0	0	0	0	0	0	Gm12308	predicted gene 12308 [Source:MGI Symbol;Acc:MGI:3650268]	-	-	-
ENSMUSG00000083484	0	0	0	0	0	0	0	0	0	0	0	0	0	0	0	0	0	0	0	0	0	0	0	0	Gm14574	predicted gene 14574 [Source:MGI Symbol;Acc:MGI:3705688]	-	-	-
ENSMUSG00000034438	1.23046	0.871493	1.75975	0.426676	0.492898	1.04816	0.33275	0.469844	0.055178	0.432405	0.38498	0.301195	0.266043	0.32977	0.393708	0.40879	0.756413	0.95827	1.10387	1.05737	1.06944	0.894991	1.21837	1.14704	Gbp8	guanylate-binding protein 8 [Source:MGI Symbol;Acc:MGI:1923324]	GO:0003674;GO:0005575;GO:0000166;GO:0003924;GO:0005525;GO:0071346	-	KOG2037-Guanylate-binding protein[R]
ENSMUSG00000083482	0	0	0	0	0	0	0	0	0	0	0	0.017985	0	0	0	0.053382	0	0	0	0	0	0	0	0	Gm14706	predicted gene 14706 [Source:MGI Symbol;Acc:MGI:3646357]	-	-	-
ENSMUSG00000083481	1.27351	0.777503	0.382449	0.313114	0.289288	0.865021	0.145007	0.295892	0.287977	0.243904	0.560653	0.624199	0.574311	0.394069	0.658255	0.717803	0.864416	0.369591	0.817633	0.436253	0.690069	0.480331	0.597308	0.540406	Rps8-ps2	ribosomal protein S8, pseudogene 2 [Source:MGI Symbol;Acc:MGI:3649696]	-	-	-
ENSMUSG00000074011	0	0	0	0	0	0	0	0	0	0	0	0	0	0	0	0	0	0	0	0	0	0	0	0	Gm7682	predicted gene 7682 [Source:MGI Symbol;Acc:MGI:3779756]	GO:0003674;GO:0008150;GO:0005575;GO:0043066;GO:0045892;GO:0008284;GO:0045596	-	-
ENSMUSG00000023057	0	0	0	0	0	0	0	0	0	0	0	0	0	0	0	0	0	0.091212	0	0	0	0	0	0	Fabp2	fatty acid binding protein 2, intestinal [Source:MGI Symbol;Acc:MGI:95478]	GO:0005215;GO:0006810;GO:0005737;GO:0008289;GO:0005622;GO:0005504	K08751-ko03320 PPAR signaling pathway;ko04975 Fat digestion and absorption	KOG4015-Fatty acid-binding protein FABP[I]
ENSMUSG00000112988	0	0	0	0	0	0	0	0	0	0	0	0	0	0	0	0	0	0	0	0	0	0	0	0	AC161052.1	-	-	-	-
ENSMUSG00000067835	0	0	0	0	0	0	0	0	0	0	0	0	0	0	0	0	0	0.031577	0	0	0	0	0	0	Gm14661	predicted gene 14661 [Source:MGI Symbol;Acc:MGI:3641636]	-	-	-
ENSMUSG00000068129	0.142629	0.260445	0	0.067437	0	0	0.107591	0.144997	0	0.227648	0.183213	0.169034	0.17225	0.109261	0.2742	0.063403	0	0	0.143585	0.062689	0	0	0.08094	0.058909	Cst7	cystatin F (leukocystatin) [Source:MGI Symbol;Acc:MGI:1298217]	GO:0005576;GO:0010951;GO:0004869;GO:0030414;GO:0010466	-	-
ENSMUSG00000087908	0	0	0	0	0	0	0	0	0	0	0	0	0	0	0	0	0	0	0	0	0	0	0	0	Gm22034	predicted gene, 22034 [Source:MGI Symbol;Acc:MGI:5451811]	-	-	-
ENSMUSG00000087909	0	0	0	0	0	0	0	0	0	0	0	0	0	0	0	0	0	0	0	0	0	0	0	0	Gm22035	predicted gene, 22035 [Source:MGI Symbol;Acc:MGI:5451812]	-	-	-
ENSMUSG00000087904	0	0	0	0	0	0	0	0	0	0	0	0	0	0	0	0	0	0	0	0	0	0	0	0	Gm22036	predicted gene, 22036 [Source:MGI Symbol;Acc:MGI:5451813]	-	-	-
ENSMUSG00000087905	0	0	0	0	0	0.148553	0	0	0	0	0	0	0	0	0	0	0	0	0	0	0	0	0	0	Gm22037	predicted gene, 22037 [Source:MGI Symbol;Acc:MGI:5451814]	-	-	-
ENSMUSG00000087902	0	0	0	0	0	0	0	0	0	0	0	0	0	0	0	0	0	0	0	0	0	0	0	0	Gm22038	predicted gene, 22038 [Source:MGI Symbol;Acc:MGI:5451815]	-	-	-
ENSMUSG00000087903	0	0	0	0	0	0	0	0	0	0	0	0	0	0	0	0	0	0	0	0	0	0	0	0	Gm22039	predicted gene, 22039 [Source:MGI Symbol;Acc:MGI:5451816]	-	-	-
ENSMUSG00000113490	0	0	0	0	0	0	0	0	0	0	0	0	0	0	0	0	0	0	0	0	0	0	0	0	CT485612.5	-	-	-	-
ENSMUSG00000053914	0.052222	0.019057	0.041589	0.050694	0.019169	0.083574	0	0.038761	0.05835	0.052159	0.012891	0	0.039983	0.039841	0.067988	0.056122	0.027012	0	0	0	0.042158	0	0	0.064658	Kdm4d	lysine (K)-specific demethylase 4D [Source:MGI Symbol;Acc:MGI:3606484]	GO:0046872;GO:0005634;GO:0006355;GO:0016491;GO:0055114;GO:0001932;GO:0006351;GO:0016569;GO:0072562;GO:0051213;GO:0035563;GO:0035861;GO:0003684;GO:0006974;GO:0000724;GO:0031490;GO:0071479;GO:0005721;GO:0032452;GO:0032454;GO:0033169;GO:1900113;GO:2001034	-	KOG0958-DNA damage-responsive repressor GIS1/RPH1, jumonji superfamily[L]
ENSMUSG00000053916	3.325	3.44518	2.91682	2.27855	2.47482	2.17235	1.98751	2.37339	1.70792	2.26219	2.18956	1.93747	1.72968	1.98576	1.24758	2.25615	3.87364	2.65459	2.70684	2.03655	2.64697	1.72972	2.55569	1.33507	Nanp	N-acetylneuraminic acid phosphatase [Source:MGI Symbol;Acc:MGI:1914561]	GO:0016787;GO:0005575;GO:0008152;GO:0005975;GO:0016311;GO:0006045;GO:0050124;GO:0046380	K01097-ko00520 Amino sugar and nucleotide sugar metabolism	KOG3085-Predicted hydrolase (HAD superfamily)[R]
ENSMUSG00000017723	14.1019	2.82872	1.08759	0	0.405668	0.371203	0	0.100588	0.327728	0.17176	0.331914	0	0	0.140638	0	0.444777	3.25548	1.13888	2.74924	1.75561	1.22601	0.964183	1.16154	0.485292	Wfdc2	WAP four-disulfide core domain 2 [Source:MGI Symbol;Acc:MGI:1914951]	GO:0005576;GO:0030414;GO:0010466;GO:0070062;GO:0010951;GO:0004869;GO:0004867;GO:0019828	-	-
ENSMUSG00000017721	42.6912	52.1689	47.4046	49.4182	37.9601	43.9967	32.6533	34.7615	39.5537	42.1246	56.6168	36.6382	32.7338	34.5793	36.2441	35.479	49.3448	39.014	50.9824	49.785	41.5832	36.8148	46.1419	24.983	Pigt	phosphatidylinositol glycan anchor biosynthesis, class T [Source:MGI Symbol;Acc:MGI:1926178]	GO:0016020;GO:0016021;GO:0005737;GO:0031410;GO:0005783;GO:0005789;GO:0016255;GO:0042765;GO:0051402;GO:0006506;GO:0030182;GO:0003923	K05292-ko00563 Glycosylphosphatidylinositol (GPI)-anchor biosynthesis	KOG2407-GPI transamidase complex, GPI16/PIG-T component, involved in glycosylphosphatidylinositol anchor biosynthesis[MO]
ENSMUSG00000017720	0	0	0	0	0	0	0	0	0	0	0	0	0	0.029098	0	0.040795	0	0	0	0	0	0	0.085162	0	Trp53tg5	transformation related protein 53 target 5 [Source:MGI Symbol;Acc:MGI:1920853]	GO:0003674;GO:0008150;GO:0005634	-	-
ENSMUSG00000112981	0.043405	0	0	0	0	0	0	0	0	0	0	0	0.035237	0	0	0	0	0	0	0.050254	0	0	0	0	AC122811.1	-	-	-	-
ENSMUSG00000017724	4.39456	3.96312	4.33078	3.26028	2.64593	4.80043	2.03225	2.96998	3.16219	2.37119	3.14076	2.55316	2.78983	4.184	3.77031	3.07152	4.61876	3.43207	4.26389	4.12294	3.54006	4.75345	4.66299	1.74215	Etv4	ets variant 4 [Source:MGI Symbol;Acc:MGI:99423]	GO:0005634;GO:0003700;GO:0006355;GO:0003677;GO:0043565;GO:0000978;GO:0045944;GO:0005730;GO:0006351;GO:0005622;GO:0045893;GO:0000981;GO:0010628;GO:0008045;GO:0033600;GO:0060762;GO:0048863;GO:0060444	K15592-ko05202 Transcriptional misregulation in cancer	KOG3806-Predicted transcription factor[K]
ENSMUSG00000009356	0	0.017436	0	0.176512	0	0.11756	0	0	0	0	0.098851	0	0	0.054921	0.041747	0	0	0.022283	0	0	0.052107	0	0.027275	0	Lpo	lactoperoxidase [Source:MGI Symbol;Acc:MGI:1923363]	GO:0042742;GO:0005615;GO:0005737;GO:0055114;GO:0020037;GO:0070062;GO:0004601;GO:0006979;GO:0098869;GO:0016323;GO:0036393;GO:0001580;GO:0018969	-	-
ENSMUSG00000009350	0.370099	0.148794	0.259481	0.104587	0.034671	0.018309	0.044044	0.238953	0	0.327977	0.661914	0.329448	0.020518	0.103191	0.074013	0.049866	0.312192	0.173001	0.162088	0.08953	0.120512	0.018581	0	0.090757	Mpo	myeloperoxidase [Source:MGI Symbol;Acc:MGI:97137]	GO:0046872;GO:0042742;GO:0005615;GO:0005634;GO:0008201;GO:0055114;GO:0016491;GO:0020037;GO:0006952;GO:0070062;GO:0043231;GO:0004601;GO:0002149;GO:0006979;GO:0005739;GO:0005764;GO:0030141;GO:0034374;GO:0042582;GO:0050832;GO:0044130;GO:0019430;GO:0042744;GO:0001878;GO:0002679;GO:0007568;GO:0009612;GO:0032094;GO:0032496;GO:1990268	K10789-ko00983 Drug metabolism - other enzymes;ko04145 Phagosome;ko04613 Neutrophil extracellular trap formation;ko05202 Transcriptional misregulation in cancer;ko05221 Acute myeloid leukemia	KOG2408-Peroxidase/oxygenase[R]
ENSMUSG00000110899	0.038927	0	0	0.009563	0.025112	0	0.028479	0.448869	0.023122	0	0	0	0	0.390425	0	0.035745	0	0.019876	0	0	0.015362	0.026151	0.130801	0.073476	AC122305.1	-	-	-	-
ENSMUSG00000095335	0	0	0	0	0	0	0	0	0	0	0	0	0	0	0	0	0	0	0.369998	0	0	0	0	0	Igkv3-5	immunoglobulin kappa chain variable 3-5 [Source:MGI Symbol;Acc:MGI:1330854]	-	-	-
ENSMUSG00000015474	22.7144	18.1083	23.5037	11.6868	8.11995	16.1421	7.77275	14.983	15.9524	13.6327	27.1693	15.4346	12.3697	14.5007	19.1147	21.3103	23.5734	11.42	17.3249	13.6757	14.9667	9.518	15.3774	7.90439	Ppt2	palmitoyl-protein thioesterase 2 [Source:MGI Symbol;Acc:MGI:1860075]	GO:0016787;GO:0070062;GO:0005764;GO:0016790;GO:0098599;GO:0098734;GO:0008474	K01074-ko00062 Fatty acid elongation;ko04142 Lysosome	KOG2541-Palmitoyl protein thioesterase[IO]
ENSMUSG00000011267	0.050265	0.164478	0.261808	0	0.054225	0.061985	0	0	0.132529	0.178776	0.479593	0.190952	0.074004	0.253822	0.425367	0.338672	0.502016	0.130091	0.15002	0.197489	0.059249	0.168117	0.277804	0.060781	Zfp296	zinc finger protein 296 [Source:MGI Symbol;Acc:MGI:1926956]	GO:0046872;GO:0005634;GO:0003676;GO:0005515;GO:0006355;GO:0006351;GO:0000122;GO:0005575;GO:0007283;GO:0003674;GO:0001076	-	KOG1721-FOG: Zn-finger[R]
ENSMUSG00000078816	11.1316	9.77309	4.16567	8.41816	8.05269	10.2313	7.18821	10.1344	3.21509	2.04735	3.86046	3.24627	1.88904	3.78889	4.03224	3.88588	8.39379	5.99092	7.5864	7.63205	8.015	5.66936	7.8224	5.09351	Prkcg	protein kinase C, gamma [Source:MGI Symbol;Acc:MGI:97597]	GO:0016020;GO:0004672;GO:0005524;GO:0006468;GO:0016740;GO:0008270;GO:0046872;GO:0005886;GO:0005634;GO:0005737;GO:0030054;GO:0045202;GO:0035556;GO:0000166;GO:0016301;GO:0016310;GO:0005911;GO:0004674;GO:0031397;GO:0005829;GO:0042177;GO:0030425;GO:0042995;GO:0048471;GO:0005515;GO:0043005;GO:0048511;GO:0014069;GO:0004697;GO:0097060;GO:0050764;GO:0043524;GO:0042752;GO:0018105;GO:0004712;GO:0007635;GO:…	K19663-ko04010 MAPK signaling pathway;ko04012 ErbB signaling pathway;ko04014 Ras signaling pathway;ko04015 Rap1 signaling pathway;ko04310 Wnt signaling pathway;ko04370 VEGF signaling pathway;ko04066 HIF-1 signaling pathway;ko04020 Calcium signaling pathway;ko04070 Phosphatidylinositol signaling system;ko04071 Sphingolipid signaling pathway;ko04150 mTOR signaling pathway;ko04510 Focal adhesion;ko0…	KOG0694-Serine/threonine protein kinase[T]
ENSMUSG00000078817	0.044279	0	0.008089	0.017551	0	0.007268	0.01533	0.007536	0	0.004063	0.019497	0	0	0.015576	0.017631	0.010916	0	0.008537	0.002759	0.008982	0	0	0.01152	0	Nlrp12	NLR family, pyrin domain containing 12 [Source:MGI Symbol;Acc:MGI:2676630]	GO:0005515;GO:0005737;GO:0000166;GO:0005524;GO:0050710;GO:0045409;GO:0043124;GO:0032088;GO:0070373;GO:0045345;GO:0043122;GO:0008588;GO:0009968;GO:0031953;GO:0036336;GO:0043281;GO:0045751;GO:0050711;GO:0050728;GO:0071345;GO:1901223	K20865-ko04621 NOD-like receptor signaling pathway	-
ENSMUSG00000078815	4.02909	3.12352	7.05267	1.75665	1.47895	2.97999	2.01729	3.04043	4.20217	2.43662	4.85556	3.95986	2.39676	4.19756	5.77633	6.91423	7.98045	4.0879	7.03453	4.10536	4.43701	3.04315	5.83716	2.3973	Cacng6	calcium channel, voltage-dependent, gamma subunit 6 [Source:MGI Symbol;Acc:MGI:1859168]	GO:0016020;GO:0016021;GO:0006810;GO:0006811;GO:0005244;GO:0005262;GO:0006816;GO:0034765;GO:0070588	K04871-ko04010 MAPK signaling pathway;ko04921 Oxytocin signaling pathway;ko04260 Cardiac muscle contraction;ko04261 Adrenergic signaling in cardiomyocytes;ko05410 Hypertrophic cardiomyopathy;ko05412 Arrhythmogenic right ventricular cardiomyopathy;ko05414 Dilated cardiomyopathy	-
ENSMUSG00000078812	370.827	300.44	225.716	168.419	139.964	287.63	152.311	228.185	171.422	138.485	355.73	174.989	163.127	181.354	269.009	276.054	377.267	186.532	303.841	261.365	222.128	137.096	225.766	112.695	Eif5a	eukaryotic translation initiation factor 5A [Source:MGI Symbol;Acc:MGI:106248]	GO:0016020;GO:0005634;GO:0005737;GO:0006810;GO:0015031;GO:0003723;GO:0070062;GO:0003746;GO:0006412;GO:0006414;GO:0043022;GO:0006452;GO:0045901;GO:0045905;GO:0005783;GO:0005789;GO:0051028;GO:0005643;GO:0006915;GO:0008284;GO:0006611;GO:0006406;GO:0043065;GO:0047485;GO:0017070;GO:0005642;GO:0006913;GO:0007204;GO:0007568;GO:0010666;GO:0043066;GO:0051149;GO:0097067;GO:2000379;GO:0030425;GO:0043025	-	KOG3271-Translation initiation factor 5A (eIF-5A)[J]
ENSMUSG00000015478	15.8316	10.3899	29.5808	7.70958	6.10904	11.0556	6.91245	9.16741	20.8407	15.0065	28.7013	20.5456	13.8148	23.3833	28.6977	25.4806	34.6767	17.8761	27.1418	22.1872	22.9415	16.7264	24.4989	12.7289	Rnf5	ring finger protein 5 [Source:MGI Symbol;Acc:MGI:1860076]	GO:0016020;GO:0016021;GO:0016740;GO:0008270;GO:0046872;GO:0005515;GO:0016567;GO:0005739;GO:0042787;GO:0005783;GO:0005789;GO:0042802;GO:0004842;GO:0031966;GO:0070936;GO:0010507;GO:0009617;GO:0031648;GO:0036513;GO:0044390;GO:1904264;GO:0030433;GO:0036503;GO:0044257;GO:0070534;GO:0071712;GO:2000785	K10666-ko04141 Protein processing in endoplasmic reticulum	KOG0823-Predicted E3 ubiquitin ligase[O]
ENSMUSG00000078810	0	0.034153	0.067502	0.021304	0.000705	0.018717	0.018927	0.019385	0	0	0.074709	0.009923	0.019127	0.01826	0.031055	0.012775	0.012339	0	0.066748	0.010547	0.010243	0	0.05343	0.01969	Gp6	glycoprotein 6 (platelet) [Source:MGI Symbol;Acc:MGI:1889810]	GO:0016020;GO:0016021;GO:0009986;GO:0070062;GO:0005887;GO:0007596;GO:0038063;GO:0007599;GO:0005518;GO:0097197;GO:0038064;GO:0038065	K06264-ko04512 ECM-receptor interaction;ko04611 Platelet activation	-
ENSMUSG00000099758	0	0	0	0	0	0	0	0	0	0	0	0	0	0	0	0	0	0	0	0	0	0	0	0	Gm10830	predicted gene 10830 [Source:MGI Symbol;Acc:MGI:3641625]	-	-	-
ENSMUSG00000099759	0.940787	0.807358	1.27263	0.593369	0.465408	0.522408	0.655456	0.515264	0.855091	0.718028	0.607145	1.20495	0.275909	1.23972	1.43907	0.957223	1.81793	1.07165	1.77978	0.948678	1.47329	0.995607	1.10859	0.984009	1700030C10Rik	RIKEN cDNA 1700030C10 gene [Source:MGI Symbol;Acc:MGI:1916763]	-	-	-
ENSMUSG00000110894	0	0	0	0	0	0	0	0.015006	0	0	0	0	0	0.014087	0	0	0	0	0	0	0	0	0	0	AC153971.1	-	-	-	-
ENSMUSG00000048787	2.25413	1.3329	2.81788	1.04672	0.930801	1.15538	0.718493	1.26541	3.01217	2.95273	2.79811	2.13774	2.8087	1.98159	2.78657	3.0083	2.91841	1.54983	1.3947	1.32979	1.35588	1.01887	2.08292	0.824977	Dcun1d3	DCN1, defective in cullin neddylation 1, domain containing 3 (S. cerevisiae) [Source:MGI Symbol;Acc:MGI:2679003]	GO:0016020;GO:0005886;GO:0048471;GO:0005737;GO:2000134;GO:0030308;GO:0031624;GO:0000151;GO:0003674;GO:0043065;GO:0097602;GO:0010332;GO:0010225;GO:0009314;GO:0045116;GO:0032182;GO:0051443	-	KOG3077-Uncharacterized conserved protein[S]
ENSMUSG00000099750	0	0	0	0	0	0	0	0	0	0	0	0	0.004658	0	0	0.011168	0	0	0	0	0	0	0	0	Gm18827	predicted gene, 18827 [Source:MGI Symbol;Acc:MGI:5011012]	-	-	-
ENSMUSG00000099751	0	0	0	0	0	0	0	0	0	0	0	0	0	0	0	0	0	0	0	0	0	0	0	0	1700022A22Rik	RIKEN cDNA 1700022A22 gene [Source:MGI Symbol;Acc:MGI:1922807]	-	-	-
ENSMUSG00000099752	0	0	0	0	0	0	0	0	0	0	0	0	0	0	0	0	0	0	0	0	0	0	0	0	Gm29018	predicted gene 29018 [Source:MGI Symbol;Acc:MGI:5579724]	-	-	-
ENSMUSG00000099753	0	0	0	0	0	0	0	0	0	0	0	0	0	0	0	0	0	0	0	0.073854	0	0	0	0	Gm28058	predicted gene 28058 [Source:MGI Symbol;Acc:MGI:5578764]	-	-	-
ENSMUSG00000099754	0	0	0	0	0	0	0	0	0	0	0	0	0	0	0	0	0	0	0	0	0	0	0	0	Vmn1r-ps34	vomeronasal 1 receptor, pseudogene 34 [Source:MGI Symbol;Acc:MGI:2148535]	-	-	-
ENSMUSG00000099755	0	0	0	0	0	0	0	0	0	0	0	0	0	0	0	0	0	0	0	0	0	0	0	0	Gm21114	predicted gene, 21114 [Source:MGI Symbol;Acc:MGI:5434469]	-	-	-
ENSMUSG00000099756	0	0	0	0	0	0	0	0	0	0	0	0	0	0	0	0	0	0	0	0	0	0	0	0	Gm28763	predicted gene 28763 [Source:MGI Symbol;Acc:MGI:5579469]	-	-	-
ENSMUSG00000110892	0	0	0	0	0	0	0	0	0	0	0	0	0	0	0	0	0	0	0	0	0	0	0	0	AC122395.2	-	-	-	-
ENSMUSG00000097004	0.81805	0.417943	0.439139	0.392539	0.203388	0.360988	0.301154	0.36716	0.336573	0.270311	0.580151	0.214711	0.231781	0.235147	0.315543	0.404254	1.28973	0.587574	0.973216	0.71058	0.709655	0.514628	0.883349	0.277571	4731419I09Rik	RIKEN cDNA 4731419I09 gene [Source:MGI Symbol;Acc:MGI:3704222]	-	-	-
ENSMUSG00000050296	0.046154	0.053082	0.092246	0.105797	0.04045	0.084641	0.023486	0.069356	0.050708	0.119591	0.130335	0.082746	0.086352	0.076443	0.125043	0.129116	0.122353	0.006779	0.045864	0.074641	0.060162	0.034164	0.069527	0.037528	Abca12	ATP-binding cassette, sub-family A (ABC1), member 12 [Source:MGI Symbol;Acc:MGI:2676312]	GO:0016020;GO:0016021;GO:0005524;GO:0005215;GO:0006810;GO:0005829;GO:0005515;GO:0005737;GO:0000166;GO:0005886;GO:0016887;GO:0055085;GO:0006869;GO:0097209;GO:2000010;GO:0072659;GO:0005743;GO:0005102;GO:0042626;GO:0048286;GO:0032940;GO:0030216;GO:0005319;GO:0034191;GO:0010875;GO:0031424;GO:0033700;GO:0035627;GO:0043129;GO:0045055;GO:0055088;GO:0061436	-	-
ENSMUSG00000075165	0	0	0	0	0	0	0	0	0	0	0	0	0	0	0	0	0	0	0	0	0	0	0	0	Olfr1105	olfactory receptor 1105 [Source:MGI Symbol;Acc:MGI:3030939]	GO:0016020;GO:0016021;GO:0005886;GO:0007186;GO:0004871;GO:0004930;GO:0007165;GO:0004984;GO:0005549;GO:0007608;GO:0050896;GO:0050911	-	-
ENSMUSG00000050295	7.85185	9.97397	6.53072	5.39663	5.91435	6.92526	5.73863	7.38388	5.04607	5.08851	6.89991	3.73436	4.94736	4.55221	6.00907	5.63935	6.03544	5.24165	6.55997	5.53324	5.60844	4.85506	7.13143	4.62788	Foxc1	forkhead box C1 [Source:MGI Symbol;Acc:MGI:1347466]	GO:0003700;GO:0006355;GO:0003677;GO:0043565;GO:0005634;GO:0005654;GO:0005829;GO:0045944;GO:0006351;GO:0001541;GO:0045893;GO:0000977;GO:0001701;GO:0016477;GO:0001822;GO:0001503;GO:0007420;GO:0007507;GO:0008134;GO:0003713;GO:0000122;GO:0001501;GO:0001654;GO:0010628;GO:0001568;GO:0001974;GO:0003007;GO:0043010;GO:0048844;GO:0045930;GO:0008283;GO:0016525;GO:0014032;GO:0046620;GO:0030199;GO:0007219;GO:…	-	KOG2294-Transcription factor of the Forkhead/HNF3 family[K]
ENSMUSG00000093509	0	0	0	0	0	0	0	0	0	0	0	0	0	0	0	0	0	0	0	0	0	0	0	0	Obox3-ps3	oocyte specific homeobox 3, pseudogene 3 [Source:MGI Symbol;Acc:MGI:3779782]	-	-	-
ENSMUSG00000027404	114.983	79.9707	48.7968	49.8067	38.2935	64.1062	35.7216	46.1704	35.2848	31.8621	58.642	35.8676	30.7089	36.3552	45.3098	50.6224	111.457	39.2226	63.4189	46.2881	44.0095	35.7367	48.4156	26.0467	Snrpb	small nuclear ribonucleoprotein B [Source:MGI Symbol;Acc:MGI:98342]	GO:0005634;GO:0005654;GO:0005829;GO:0005737;GO:0003723;GO:0070062;GO:0030529;GO:0006397;GO:0008380;GO:0006479;GO:0005681;GO:0000398;GO:0071013;GO:0005682;GO:0000387;GO:0034719;GO:0005685;GO:0030620;GO:0005689;GO:0046540;GO:0070034;GO:0005697;GO:0071004;GO:0071208;GO:0005683;GO:0005686;GO:0005687;GO:0034709;GO:0071204	K11086-ko03040 Spliceosome;ko05322 Systemic lupus erythematosus	KOG3168-U1 snRNP component[K]
ENSMUSG00000093507	0.253413	0.394087	0.032717	0.196929	0.37785	0.215276	0.233835	0.092016	0.110102	0.163402	0.170317	0	0.236324	0.189356	0.623287	0.547049	0.125918	0.076796	0	0.139442	0.150219	0.344255	0.274739	0	Gm20627	predicted gene 20627 [Source:MGI Symbol;Acc:MGI:5313074]	-	-	-
ENSMUSG00000093505	0	0.154748	0.298997	0	0.010672	0.114408	0.066509	0.115633	0.140355	0.200357	0.409879	0.170253	0.180776	0	0.132667	0.196819	0.15813	0.029696	0	0.154163	0	0	0.227678	0	Gm20691	predicted gene 20691 [Source:MGI Symbol;Acc:MGI:5313138]	-	-	-
ENSMUSG00000093504	0	0	0	0	0	0	0	0	0	0	0	0	0	0	0	0	0	0	0	0	0	0	0	0	Vmn1r-ps24	vomeronasal 1 receptor, pseudogene 24 [Source:MGI Symbol;Acc:MGI:3644801]	-	-	-
ENSMUSG00000093503	0	0	0	0	0	0	0	0	0	0	0	0	0	0	0	0	0	0	0	0	0	0	0	0	Vmn2r-ps4	vomeronasal 2, receptor, pseudogene 4 [Source:MGI Symbol;Acc:MGI:3757669]	-	-	-
ENSMUSG00000093502	0	0	0	0	0	0	0	0	0	0	0	0	0	0	0	0	0	0	0	0	0	0	0	0	Gm20700	predicted gene 20700 [Source:MGI Symbol;Acc:MGI:5313147]	-	-	-
ENSMUSG00000093501	0	0	0	0	0	0	0	0	0	0	0	0	0	0	0	0	0	0	0	0	0	0	0	0	Vmn1r22	vomeronasal 1 receptor 22 [Source:MGI Symbol;Acc:MGI:2159459]	GO:0016020;GO:0016021;GO:0007186;GO:0016503;GO:0007606;GO:0005550;GO:0019236;GO:0005887	-	-
ENSMUSG00000050299	48.0129	25.6792	23.9017	16.1791	9.02743	27.4541	14.3284	20.7107	9.01915	8.12779	19.7122	10.0621	9.79773	15.1889	18.2617	21.1297	32.4697	13.8419	19.9261	16.2398	16.2383	10.3202	18.2226	7.14417	Gm9843	predicted gene 9843 [Source:MGI Symbol;Acc:MGI:3708621]	GO:0005622;GO:0003735;GO:0006412;GO:0005840;GO:0030529	K02983-ko03010 Ribosome;ko05171 Coronavirus disease - COVID-19	KOG0001-Ubiquitin and ubiquitin-like proteins[OR]
ENSMUSG00000027406	300.196	253.42	255.837	214.264	204.513	270.56	177.273	211.11	232.692	187.757	323.547	201.591	191.055	205.418	246.594	257.971	322.014	186.568	259.038	228.747	218.72	172.964	220.778	131.017	Idh3b	isocitrate dehydrogenase 3 (NAD+) beta [Source:MGI Symbol;Acc:MGI:2158650]	GO:0046872;GO:0000287;GO:0005634;GO:0055114;GO:0016491;GO:0016616;GO:0051287;GO:0005739;GO:0006099;GO:0004449;GO:0006102;GO:0006103;GO:0006734	K00030-ko00020 Citrate cycle (TCA cycle)	KOG0784-Isocitrate dehydrogenase, gamma subunit[E]
ENSMUSG00000097619	0.046683	0.042622	0.470958	0.073381	0.07773	0	0	0.137691	0.267876	0.327489	0.23012	0.382813	0.173009	0.239973	0.34798	0.450852	0.520087	0.214212	0.451063	0.243998	0.279509	0.199965	0.121564	0.124765	4833422M21Rik	RIKEN cDNA 4833422M21 gene [Source:MGI Symbol;Acc:MGI:1923018]	-	-	-
ENSMUSG00000097618	0.182445	0.416463	0.544113	0.373903	0.433635	0.365063	0.119605	0.26801	0.391343	0.502466	0.205013	0.377173	0.455503	0.217627	0.544482	0.28279	0.615414	0.270709	0.196357	0.183258	0.34289	0.302281	0.804882	0.290148	Gm26507	predicted gene, 26507 [Source:MGI Symbol;Acc:MGI:5477001]	-	-	-
ENSMUSG00000097617	1.12506	0.848106	2.80724	0.543251	0.617111	0.794142	0.459787	0.832476	1.65947	1.3081	1.66785	1.44303	1.12794	1.50062	2.16815	2.70948	1.55935	0.626584	1.03032	0.685774	0.853769	0.441538	1.29449	0.446638	Gm10687	predicted gene 10687 [Source:MGI Symbol;Acc:MGI:3642689]	-	-	-
ENSMUSG00000097616	0.648888	0.353677	3.4027	0.414157	0.229967	0.489157	0.213382	0.464709	2.39033	1.81906	1.91911	1.92495	1.93186	1.73235	2.21765	1.97097	2.22312	1.32785	1.7221	1.19887	1.65151	1.28107	0.989449	1.2512	1110019D14Rik	RIKEN cDNA 1110019D14 gene [Source:MGI Symbol;Acc:MGI:1923561]	-	-	-
ENSMUSG00000097615	0	0	0	0	0	0	0	0	0	0	0	0	0	0	0	0	0	0	0	0	0	0	0	0	Gm2061	predicted gene 2061 [Source:MGI Symbol;Acc:MGI:3780228]	-	-	-
ENSMUSG00000097614	0	0	0	0	0	0	0	0	0	0	0	0	0	0	0	0	0	0	0	0.074436	0	0	0	0	Gm26508	predicted gene, 26508 [Source:MGI Symbol;Acc:MGI:5477002]	-	-	-
ENSMUSG00000097613	0.050451	0.088594	0.236058	0	0.093284	0.118684	0.095978	0.140018	0	0.099645	0.161836	0	0	0.132208	0	0	0	0	0	0	0	0	0	0	Gm17597	predicted gene, 17597 [Source:MGI Symbol;Acc:MGI:4937231]	-	-	-
ENSMUSG00000097612	0.059339	0.054177	0.031922	0	0.028161	0	0.165696	0.101344	0.049467	0	0	0.058054	0	0	0.053903	0.039886	0.144623	0.025676	0	0	0.117299	0	0.067067	0	Gm26509	predicted gene, 26509 [Source:MGI Symbol;Acc:MGI:5477003]	-	-	-
ENSMUSG00000100231	0	0	0	0	0	0	0	0	0	0	0	0	0	0	0	0	0	0	0	0	0	0	0	0	Gm29554	predicted gene 29554 [Source:MGI Symbol;Acc:MGI:5580260]	GO:0007286;GO:0005634	-	-
ENSMUSG00000097610	0.453515	0.626566	0.318781	0.11666	0.109024	0.241225	0.183707	0.095901	0.333173	0.124609	0.169254	0.224395	0.210722	0.357992	0.336602	0.219732	0.216899	0.190186	0.678429	0.075984	0.19259	0.101167	0.199905	0.095497	A930012L18Rik	RIKEN cDNA A930012L18 gene [Source:MGI Symbol;Acc:MGI:2442887]	-	-	-
ENSMUSG00000075163	0	0	0	0	0	0	0	0	0	0	0	0	0	0	0	0	0	0	0	0	0	0	0	0	Olfr1107	olfactory receptor 1107 [Source:MGI Symbol;Acc:MGI:3030941]	GO:0016020;GO:0016021;GO:0005886;GO:0007186;GO:0004871;GO:0004930;GO:0007165;GO:0004984;GO:0005549;GO:0007608;GO:0050896;GO:0050911	K04257-ko04740 Olfactory transduction	-
ENSMUSG00000112028	0	0	0	0	0	0	0	0	0.047502	0	0	0	0	0	0	0	0	0	0	0	0	0	0	0	AC079680.1	-	-	-	-
ENSMUSG00000041138	0.692428	0.361776	1.31681	0.285645	0.479942	0.495981	0.435464	0.501431	0.434913	0.442569	1.386	0.62871	0.619534	0.817756	0.771308	1.09559	0.716007	0.613852	0.4777	0.536339	0.354005	0.323678	0.579435	0.524914	Nme8	NME/NM23 family member 8 [Source:MGI Symbol;Acc:MGI:1920662]	GO:0005737;GO:0007275;GO:0030317;GO:0045454;GO:0004550;GO:0006165;GO:0006183;GO:0006228;GO:0006241;GO:0060271;GO:0007283;GO:0030154;GO:0036157;GO:0008017;GO:0035686;GO:0097228;GO:0034614;GO:0097598	-	KOG0888-Nucleoside diphosphate kinase[F]
ENSMUSG00000112020	0	0	0	0	0	0	0	0	0	0	0	0.071406	0	0	0	0	0	0	0.0875	0	0	0	0	0	CT009738.1	-	-	-	-
ENSMUSG00000041130	13.133	9.97411	16.8313	8.57202	6.7921	10.3577	7.31544	9.11637	10.9011	10.3336	14.9579	11.3124	8.4971	10.8109	12.8805	13.8481	15.3291	8.97686	12.2442	10.2923	10.8029	8.54687	10.4431	7.06203	Zfp598	zinc finger protein 598 [Source:MGI Symbol;Acc:MGI:2670965]	GO:0016740;GO:0008270;GO:0046872;GO:0003676;GO:0003723;GO:0016567;GO:0043022;GO:0061630;GO:0006417;GO:0006513;GO:0072344	-	KOG2231-Predicted E3 ubiquitin ligase[O]
ENSMUSG00000041133	32.2421	38.2177	39.0941	26.1576	20.6226	30.2097	22.9439	28.771	28.3665	27.774	35.3787	22.4741	28.3866	27.4575	30.6741	30.4714	47.007	34.6417	44.1322	40.4522	40.6629	29.1338	44.9233	25.5836	Smc1a	structural maintenance of chromosomes 1A [Source:MGI Symbol;Acc:MGI:1344345]	GO:0006281;GO:0003682;GO:0007064;GO:0008278;GO:0005524;GO:0005634;GO:0005654;GO:0005829;GO:0000166;GO:0005694;GO:0003723;GO:0046982;GO:0006974;GO:0051276;GO:0007049;GO:0051301;GO:0005515;GO:0019827;GO:0051321;GO:0000775;GO:0030893;GO:0000776;GO:0009314;GO:0007062;GO:0032876;GO:0042770;GO:0032403;GO:0036033;GO:0072423	K06636-ko04110 Cell cycle;ko04111 Cell cycle - yeast;ko04113 Meiosis - yeast;ko04114 Oocyte meiosis	KOG0018-Structural maintenance of chromosome protein 1 (sister chromatid cohesion complex Cohesin, subunit SMC1)[D]
ENSMUSG00000112023	1.59021	1.44598	3.32417	1.79142	0.721833	1.59258	1.01154	0.909128	1.38326	2.44259	1.44381	1.92431	1.63109	2.1438	2.96641	2.35529	1.93307	1.13445	1.10092	0.985584	1.66935	0.999883	1.4709	1.46566	Lilr4b	leukocyte immunoglobulin-like receptor, subfamily B, member 4B [Source:MGI Symbol;Acc:MGI:102702]	GO:0016020;GO:0016021;GO:0070062	-	-
ENSMUSG00000112024	0	0	0	0	0	0	0	0	0	0	0	0	0	0	0	0	0	0	0	0	0	0	0	0	AC125488.1	-	-	-	-
ENSMUSG00000041134	6.55686	6.28037	6.48512	4.92648	5.29732	6.11443	4.52402	6.10633	7.41845	7.86032	8.81281	6.75872	8.9365	5.78853	7.36179	7.70215	5.94569	3.92214	5.56283	4.65619	4.98345	3.66801	5.84131	2.89408	Cyyr1	cysteine and tyrosine-rich protein 1 [Source:MGI Symbol;Acc:MGI:2152187]	GO:0016020;GO:0016021;GO:0003674;GO:0008150;GO:0005575	-	-
ENSMUSG00000112026	0.637213	0.597204	0.346775	0.135654	0.273623	0.404333	0.215736	0.476408	0.072818	0.168296	0.310586	0.283499	0.131862	0.237265	0.519395	0.045406	0.799007	0.217838	0.598141	0.429332	0.446845	0.270276	0.27759	0.180086	AC168315.1	-	-	-	-
ENSMUSG00000112027	0.041804	0.062205	0.077878	0.068627	0.031487	0.073584	0.04951	0.047477	0.083544	0.063864	0.076687	0.044113	0.050848	0.033254	0.050902	0.090767	0.114464	0.027466	0.041956	0.027309	0.060393	0.080055	0.06251	0.043727	AC158600.1	-	-	-	-
ENSMUSG00000027409	0.174538	0.019175	0	0	0	0.215167	0.089991	0.113093	0	0	0	0.086728	0.078192	0	0	0	0	0	0.034783	0	0.1247	0	0	0	1700020A23Rik	RIKEN cDNA 1700020A23 gene [Source:MGI Symbol;Acc:MGI:1922906]	GO:0016020;GO:0016021;GO:0003674;GO:0008150;GO:0005575	-	-
ENSMUSG00000016921	148.576	123.949	94.5321	89.2988	90.1711	115.443	92.1949	119.271	80.8961	68.5669	96.3298	76.561	76.3572	86.2422	110.499	109.401	123.316	81.4301	117.099	83.8996	90.6202	68.3185	106.992	53.0268	Srsf6	serine/arginine-rich splicing factor 6 [Source:MGI Symbol;Acc:MGI:1915246]	GO:0005634;GO:0003676;GO:0003723;GO:0006397;GO:0008380;GO:0016607;GO:0006376;GO:0000381;GO:0060548;GO:0045617;GO:0005515;GO:0048025;GO:0060501;GO:0010837;GO:0000380;GO:0036002;GO:0010629;GO:0032868;GO:0061041;GO:2000675	K12893-ko03040 Spliceosome;ko05168 Herpes simplex virus 1 infection	KOG0106-Alternative splicing factor SRp55/B52/SRp75 (RRM superfamily)[A]
ENSMUSG00000027408	12.7682	11.4789	13.974	7.75049	4.00881	5.66987	4.70282	4.94777	3.89826	2.79069	6.54802	3.37718	2.377	3.66145	4.18923	4.10502	12.5849	6.03078	8.9883	7.52611	7.35288	4.92904	8.25698	4.4319	Cpxm1	carboxypeptidase X 1 (M14 family) [Source:MGI Symbol;Acc:MGI:1934569]	GO:0008270;GO:0046872;GO:0005615;GO:0016787;GO:0005576	-	KOG2649-Zinc carboxypeptidase[R]
ENSMUSG00000037583	7.25755	4.54843	8.51191	4.11578	3.31346	6.00665	2.163	3.81042	4.64583	4.52827	11.2283	5.29211	5.93852	5.6167	7.119	7.94407	5.28793	2.86966	3.46559	3.29581	2.67879	1.90884	2.81087	1.14972	Nr0b2	nuclear receptor subfamily 0, group B, member 2 [Source:MGI Symbol;Acc:MGI:1346344]	GO:0005634;GO:0006355;GO:0003677;GO:0005737;GO:0042803;GO:0006351;GO:0010628;GO:0010629;GO:0003707;GO:0043401;GO:0005515;GO:0019904;GO:0003714;GO:0007219;GO:0043433;GO:0008134;GO:0032403;GO:0042974;GO:0042975;GO:0046965;GO:0046966;GO:0000122;GO:0009749;GO:0031100;GO:0032024;GO:0045892;GO:0043234	K08563-ko04976 Bile secretion	KOG3575-FOG: Hormone receptors[T]
ENSMUSG00000064923	0.024092	0.024072	0.094197	0	0	0.150269	0	0.027034	0	0	0.028952	0	0	0	0	0	0.150792	0	0	0	0	0	0	0.054916	Gm22042	predicted gene, 22042 [Source:MGI Symbol;Acc:MGI:5451819]	-	-	-
ENSMUSG00000014402	122.439	132.068	135.109	131.981	136.49	120.21	108.655	110.225	100.115	111.853	123.967	106.306	115.187	106.957	115.218	116.182	112.754	101.035	109.231	109.567	113.999	102.057	112.851	90.8451	Tsg101	tumor susceptibility gene 101 [Source:MGI Symbol;Acc:MGI:106581]	GO:0016020;GO:0005634;GO:0005829;GO:0005515;GO:0005737;GO:0006810;GO:0015031;GO:0042803;GO:0005886;GO:0070062;GO:0005730;GO:0005768;GO:0045892;GO:0006464;GO:0007049;GO:0051301;GO:0005769;GO:0005770;GO:0031902;GO:0008285;GO:0031625;GO:0001558;GO:0030154;GO:0040008;GO:0003714;GO:0030216;GO:0043130;GO:0007050;GO:1903543;GO:0048306;GO:0046790;GO:0016032;GO:0042059;GO:0043162;GO:0048524;GO:1902188;GO:…	K12183-ko03250 Viral life cycle - HIV-1;ko04144 Endocytosis	KOG2391-Vacuolar sorting protein/ubiquitin receptor VPS23[OU]
ENSMUSG00000058603	48.6978	31.2838	31.2591	18.4356	17.1381	33.3522	16.0906	25.1376	16.5319	13.6466	32.6085	19.1948	13.7983	18.6806	27.9362	27.9294	41.6212	20.4277	36.1601	23.811	24.7406	19.1166	34.1714	14.7273	Rpl28-ps1	ribosomal protein L28, pseudogene 1 [Source:MGI Symbol;Acc:MGI:3705349]	-	-	-
ENSMUSG00000064927	2.40558	1.52887	0.294392	0.244034	0.646233	0.626712	0.376939	0.248533	0.07519	0.199554	0.23375	0	0.379808	0.289783	0	0.737094	0.731052	0.394773	0.936368	0.425341	0.202723	0.895581	1.05568	0	Gm22043	predicted gene, 22043 [Source:MGI Symbol;Acc:MGI:5451820]	-	-	-
ENSMUSG00000064926	0	0	0	0	0	0	0	0	0	0	0	0	0	0	0	0	0	0	0	0	0	0	0	0	Gm22044	predicted gene, 22044 [Source:MGI Symbol;Acc:MGI:5451821]	-	-	-
ENSMUSG00000058607	0.074905	0.144694	0.018724	0.037061	0	0.132312	0.00626	0.012265	0.11827	0.143984	0.007088	0.159881	0.054067	0.003906	0.14838	0	0.197283	0.080493	0.002247	0.094107	0.084416	0	0	0.076831	Rpl31-ps20	ribosomal protein L31, pseudogene 20 [Source:MGI Symbol;Acc:MGI:3644512]	-	-	-
ENSMUSG00000090346	0	0	0	0	0	0	0	0	0	0	0	0	0	0	0	0	0	0	0	0	0	0	0	0	Vmn1r5	vomeronasal 1 receptor 5 [Source:MGI Symbol;Acc:MGI:2159455]	GO:0016020;GO:0016021;GO:0007186;GO:0016503;GO:0007606;GO:0005550;GO:0019236;GO:0005887	-	-
ENSMUSG00000064928	0	0	0	0	0	0	0	0	0	0	0	0	0	0	0	0	0	0	0	0	0	0	0	0	Gm22045	predicted gene, 22045 [Source:MGI Symbol;Acc:MGI:5451822]	-	-	-
ENSMUSG00000090341	0	0	0	0	0	0	0	0	0	0	0	0	0	0	0	0	0	0	0	0	0	0	0	0	Gm17217	predicted gene 17217 [Source:MGI Symbol;Acc:MGI:4938044]	-	-	-
ENSMUSG00000090342	0	0	0.01672	0	0.006206	0	0.027572	0	0	0.029272	0.013147	0.014925	0.011798	0.018797	0.012193	0.033714	0.025464	0	0.017769	0.039819	0.020895	0.011533	0	0.010289	Vmn2r46	vomeronasal 2, receptor 46 [Source:MGI Symbol;Acc:MGI:3757899]	GO:0016020;GO:0016021;GO:0003674;GO:0005886;GO:0008150;GO:0005575;GO:0007186;GO:0004871;GO:0004930;GO:0007165	-	-
ENSMUSG00000055401	18.6192	10.7796	21.475	8.25256	5.89497	11.2411	6.68275	10.4739	10.4107	8.18888	19.233	8.98995	7.82975	10.1416	14.8741	15.2405	14.945	7.4097	14.1269	12.3186	10.1195	6.1649	10.8944	6.36768	Fbxo6	F-box protein 6 [Source:MGI Symbol;Acc:MGI:1354743]	GO:0005515;GO:0005737;GO:0006281;GO:0006974;GO:0016567;GO:0004842;GO:0030246;GO:0061630;GO:0006986;GO:0031146;GO:0001948;GO:0030433;GO:0019005;GO:0006516;GO:1904264;GO:0097466;GO:0044322	K10100-ko04141 Protein processing in endoplasmic reticulum	-
ENSMUSG00000055403	0.127821	0.151611	0	0.067151	0.029907	0.069311	0.085101	0.17025	0	0	0.088485	0.084918	0	0.020559	0.023311	0.049069	0	0	0.027018	0	0	0.019568	0	0	4933427D06Rik	RIKEN cDNA 4933427D06 gene [Source:MGI Symbol;Acc:MGI:3026922]	-	-	-
ENSMUSG00000055407	4.43353	2.39285	3.57642	2.09972	1.88206	2.11805	1.93083	2.01324	1.9795	1.64607	2.36522	1.7382	2.33611	2.217	2.19097	2.69493	2.80485	2.52542	2.45018	2.19204	2.4603	1.70114	2.39815	0.777242	Map6	microtubule-associated protein 6 [Source:MGI Symbol;Acc:MGI:1201690]	GO:0005874;GO:0008017;GO:0000226;GO:0005516;GO:0005794;GO:0048471;GO:0006810;GO:0005737;GO:0005856;GO:0048813;GO:0032418	-	-
ENSMUSG00000055408	0	0	0	0	0	0	0	0	0	0	0	0	0	0	0	0	0	0	0	0	0	0	0	0	Hottip	Hoxa distal transcript antisense RNA [Source:MGI Symbol;Acc:MGI:3642509]	-	-	-
ENSMUSG00000055409	0.074556	0.01454	0	0.013122	0	0.007609	0.008438	0.014951	0	0	0.014075	0	0.008556	0	0	0.011429	0.057905	0.019674	0.010698	0.018808	0.009103	0	0.036183	0	Nell1	NEL-like 1 [Source:MGI Symbol;Acc:MGI:2443902]	GO:0005634;GO:0005509;GO:0048471;GO:0010468;GO:0005737;GO:0005576;GO:0030154;GO:0005635;GO:0030501;GO:0045669;GO:0033689;GO:1903363	-	-
ENSMUSG00000050439	0	0	0.043967	0	0.019279	0	0	0.024754	0	0	0	0	0.011894	0.019409	0	0	0	0	0	0	0	0	0	0.042079	Enthd1	ENTH domain containing 1 [Source:MGI Symbol;Acc:MGI:2686088]	GO:0003674;GO:0008150;GO:0005575	-	-
ENSMUSG00000051527	2.57941	3.31248	2.45712	2.3951	1.85193	1.92119	2.00865	2.24274	2.05426	2.31902	2.55427	1.47519	1.75305	1.89868	2.18449	2.49838	4.5882	3.5118	5.11161	3.4055	4.32709	2.84586	4.66508	2.74531	Usp29	ubiquitin specific peptidase 29 [Source:MGI Symbol;Acc:MGI:1888998]	GO:0016787;GO:0008233;GO:0008234;GO:0006508;GO:0006511;GO:0016579;GO:0036459	-	KOG1868-Ubiquitin C-terminal hydrolase[O]
ENSMUSG00000095562	7.14706	8.49967	99.5201	19.947	3.04485	3.05531	5.45113	1.11969	12.7306	9.69318	14.7815	19.1548	14.97	21.9691	21.1498	52.9064	35.5923	67.7222	36.5115	47.4697	40.9548	41.3359	37.9625	74.4058	Gm21887	predicted gene, 21887 [Source:MGI Symbol;Acc:MGI:5434051]	-	-	-
ENSMUSG00000051528	0	0	0	0	0	0	0.029252	0	0	0.059391	0	0	0.107095	0	0	0	0	0	0	0	0	0	0	0	Olfr424	olfactory receptor 424 [Source:MGI Symbol;Acc:MGI:3030258]	GO:0016020;GO:0016021;GO:0005886;GO:0007186;GO:0004871;GO:0004930;GO:0007165;GO:0004984;GO:0007608;GO:0050896;GO:0050911;GO:0004888;GO:0050907	-	-
ENSMUSG00000109165	0.07139	0	1.72128	0.176361	0.360736	0.098147	0.00653	0	0.562622	0.320057	0.576527	0.185159	0.529891	0.609325	0.458128	0.398643	0.131027	0.254189	0.130975	0.232047	0.228327	0.292155	0.465907	0.21523	Gm45148	predicted gene 45148 [Source:MGI Symbol;Acc:MGI:5753724]	-	-	-
ENSMUSG00000109164	0	0	0	0	0	0	0	0	0	0	0	0	0	0	0	0	0	0	0	0	0	0	0	0	Gm45085	predicted gene 45085 [Source:MGI Symbol;Acc:MGI:5753661]	-	-	-
ENSMUSG00000109167	0.100391	0.054707	0.064668	0.04521	0.084125	0.005293	0.052691	0.137122	0.094424	0.143881	0.021099	0.071869	0.058848	0.056495	0.0535	0.077814	0.241045	0.04569	0.062752	0.087212	0.122887	0.026706	0.081093	0	Gm44652	predicted gene 44652 [Source:MGI Symbol;Acc:MGI:5753228]	-	-	-
ENSMUSG00000109166	0	0	0	0	0.020211	0	0	0	0	0	0.013817	0.010125	0	0	0	0	0	0.015709	0	0	0	0	0	0	Gm5890	predicted gene 5890 [Source:MGI Symbol;Acc:MGI:3649012]	GO:0004672;GO:0005524;GO:0006468;GO:0003674;GO:0008150;GO:0005575;GO:0000166;GO:0004674;GO:0000226;GO:0030010	-	-
ENSMUSG00000109161	0	0	0	0	0	0	0	0	0	0	0	0	0	0	0	0	0	0	0	0	0	0	0	0	Gm45065	predicted gene 45065 [Source:MGI Symbol;Acc:MGI:5753641]	-	-	-
ENSMUSG00000109160	0	0	0	0	0	0	0	0	0	0	0	0	0	0	0	0	0	0	0	0	0	0	0	0	4930598N05Rik	RIKEN cDNA 4930598N05 gene [Source:MGI Symbol;Acc:MGI:1922625]	-	-	-
ENSMUSG00000109163	0	0	0	0	0	0	0	0	0	0.079321	0.110711	0	0	0	0.045647	0	0	0	0	0	0	0	0.087979	0	Gm44528	predicted gene 44528 [Source:MGI Symbol;Acc:MGI:5753104]	-	-	-
ENSMUSG00000109162	0	0	0	0	0	0	0	0.000757	0	0	0	0	0	0	0	0	0	0	0	0	0	0	0	0	2900027M19Rik	RIKEN cDNA 2900027M19 gene [Source:MGI Symbol;Acc:MGI:1920130]	-	-	-
ENSMUSG00000109169	0	0	0	0	0	0	0	0	0	0	0	0	0	0	0	0	0	0	0	0	0	0	0	0	Gm18061	predicted gene, 18061 [Source:MGI Symbol;Acc:MGI:5010246]	-	-	-
ENSMUSG00000109168	0.335238	0	0	0	0	0	0	0.033336	0.164112	0	0	0	0	0	0	0.07273	0.180673	0	0	0.091173	0.124013	0	0.163502	0	Gm44709	predicted gene 44709 [Source:MGI Symbol;Acc:MGI:5753285]	-	-	-
ENSMUSG00000113863	0	0	0	0	0	0	0	0	0	0	0	0	0	0	0	0	0	0	0	0	0	0	0	0	CR974429.3	-	-	-	-
ENSMUSG00000113862	0	0	0	0	0	0	0	0	0	0	0	0	0	0	0	0	0	0	0	0	0	0	0	0	CU024886.1	-	-	-	-
ENSMUSG00000113861	0.010508	0.028159	0.093673	0.01138	0	0.010993	0.05513	0.041621	0	0.013796	0.026587	0.032527	0	0	0.088606	0.049535	0.043799	0.033533	0	0	0.043984	0.037314	0	0	CT485612.10	-	-	-	-
ENSMUSG00000113860	0	0	0	0	0	0	0	0	0	0	0	0	0	0	0	0	0	0	0	0	0	0.026874	0	0	AC135667.1	-	-	-	-
ENSMUSG00000113867	0	0	0	0	0	0	0	0	0	0	0	0	0	0	0	0	0	0	0	0	0	0	0	0	AC132237.3	-	-	-	-
ENSMUSG00000113866	0.029721	0.027248	0	0	0	0	0	0	0	0	0	0.150898	0	0.040513	0	0.097453	0	0	0	0.212231	0.007302	0	0	0	AC124752.1	-	-	-	-
ENSMUSG00000113865	0.157694	0.05626	0.008581	0.009119	0	0.118609	0	0	0	0	0.008156	0.240676	0.080018	0	0.206463	0.023159	0	0	0	0.057902	0	0	0.00752	0	CT573034.4	-	-	-	-
ENSMUSG00000113864	0	0	0	0.022977	0	0.025403	0	0	0	0	0.015191	0	0	0.013589	0.015408	0.018823	0	0	0	0.015698	0	0	0	0	AC160340.1	-	-	-	-
ENSMUSG00000113869	0	0.232748	0	0	0.078559	0.075042	0	0	0	0	0	0	0	0	0	0	0	0	0	0	0	0.15489	0	0	AC131743.4	-	-	-	-
ENSMUSG00000113868	0	0	0	0	0	0	0	0	0	0	0	0	0	0	0	0	0	0	0	0	0	0	0	0	AC091458.6	-	-	-	-
ENSMUSG00000094995	0.076046	0	0.033734	0	0.013044	0.087428	0.044147	0.049927	0.041545	0.024148	0.023733	0	0.07696	0.003107	0	0.029491	0.017529	0	0	0	0	0	0.020017	0	Pate3	prostate and testis expressed 3 [Source:MGI Symbol;Acc:MGI:4936999]	GO:0005576	-	-
ENSMUSG00000040771	12.8016	10.6771	13.924	6.40395	7.48127	10.4266	6.28662	9.46643	9.78938	9.03529	13.5981	8.48702	7.30466	8.89798	11.6226	14.5466	15.6154	10.0267	11.7876	9.11772	10.6656	7.53882	11.4559	5.58069	Oard1	O-acyl-ADP-ribose deacylase 1 [Source:MGI Symbol;Acc:MGI:2146818]	GO:0016787;GO:0005575;GO:0019213;GO:0042278;GO:0001883	-	-
ENSMUSG00000094997	0	0	0	0	0	0	0	0	0	0	0	0	0	0	0	0	0	0	0	0	0	0	0	0	Gm22047	predicted gene, 22047 [Source:MGI Symbol;Acc:MGI:5451824]	-	-	-
ENSMUSG00000040774	8.41497	5.38052	10.1832	3.68249	4.02894	4.85534	3.61662	6.15129	6.18276	5.52841	7.87903	5.04599	7.1666	6.27088	8.31701	8.21226	7.9331	4.11565	5.8217	4.51652	4.40468	2.71783	5.65799	2.69435	Cept1	choline/ethanolaminephosphotransferase 1 [Source:MGI Symbol;Acc:MGI:2139793]	GO:0016020;GO:0016021;GO:0016740;GO:0046872;GO:0005634;GO:0006629;GO:0005783;GO:0005789;GO:0016780;GO:0008654;GO:0031965;GO:0006646;GO:0006657;GO:0006656;GO:0004307;GO:0004142	K13644-ko00564 Glycerophospholipid metabolism;ko00565 Ether lipid metabolism;ko00440 Phosphonate and phosphinate metabolism	KOG2877-sn-1,2-diacylglycerol ethanolamine- and cholinephosphotranferases[I]
ENSMUSG00000040775	0	0	0	0	0	0	0	0	0	0	0	0.030614	0.010638	0	0	0	0.004758	0	0	0	0	0	0	0.04176	Gm9772	predicted gene 9772 [Source:MGI Symbol;Acc:MGI:3641789]	GO:0003676	-	-
ENSMUSG00000094993	0	0	0	0	0	0	0	0	0	0	0	0	0	0	0	0	0	0	0	0	0	0	0	0	Igkv4-51	immunoglobulin kappa chain variable 4-51 [Source:MGI Symbol;Acc:MGI:5009829]	-	-	-
ENSMUSG00000100196	0	0	0	0	0	0	0	0	0	0	0	0	0	0	0	0	0	0	0	0	0	0	0	0	Gm20827	predicted gene, 20827 [Source:MGI Symbol;Acc:MGI:5434183]	-	-	-
ENSMUSG00000094999	0	0	0	0	0	0	0	0	0	0	0	0	0	0	0	0	0	0	0	0	0	0	0	0	Gm17412	predicted gene, 17412 [Source:MGI Symbol;Acc:MGI:4937046]	-	-	-
ENSMUSG00000094998	0	0	0	0	0	0	0	0	0	0	0	0	0	0	0	0	0	0	0	0	0	0	0	0	Gm22050	predicted gene, 22050 [Source:MGI Symbol;Acc:MGI:5451827]	-	-	-
ENSMUSG00000111708	0	0	0	0	0	0	0	0	0	0	0	0	0	0	0	0	0	0	0	0	0	0	0	0	CT025680.6	-	-	-	-
ENSMUSG00000111709	0	0.088015	0.102449	0.026053	0	0.028804	0	0.043621	0	0.064205	0	0	0.096082	0.068616	0.204348	0.086238	0.06247	0	0	0.071909	0	0	0.09111	0.066458	Gm3776	predicted gene 3776 [Source:NCBI gene;Acc:100042295]	GO:0016740;GO:0008152;GO:0004364	-	KOG1695-Glutathione S-transferase[O]
ENSMUSG00000001657	0	0	0	0	0	0	0	0	0	0.025159	0	0.021158	0	0	0	0	0	0	0	0	0	0	0	0.024126	Hoxc8	homeobox C8 [Source:MGI Symbol;Acc:MGI:96198]	GO:0003700;GO:0006355;GO:0003677;GO:0043565;GO:0005634;GO:0005654;GO:0015630;GO:0007275;GO:0006351;GO:0000122;GO:0048705;GO:0009952;GO:0030182	-	KOG0489-Transcription factor zerknullt and related HOX domain proteins[R]
ENSMUSG00000056174	1.67108	1.2838	1.01172	0.590627	0.219652	0.300834	0.370767	0.529668	0.480132	0.411094	0.693948	0.43204	0.259173	0.33295	0.542236	0.802034	2.38429	0.793922	1.41804	0.728601	0.72869	0.537146	1.00483	0.367433	Col8a2	collagen, type VIII, alpha 2 [Source:MGI Symbol;Acc:MGI:88464]	GO:0005578;GO:0005576;GO:0031012;GO:0007155;GO:0005581;GO:0005604;GO:0050673;GO:0001525;GO:0048593	-	-
ENSMUSG00000109252	0	0	0	0	0	0	0	0	0	0	0	0	0	0	0	0	0	0	0	0	0	0	0	0	Gm18453	predicted gene, 18453 [Source:MGI Symbol;Acc:MGI:5010638]	-	-	-
ENSMUSG00000111700	0	0	0	0	0	0	0	0	0	0	0	0	0	0	0	0	0	0	0	0	0	0	0	0	AC069561.5	-	-	-	-
ENSMUSG00000100193	0	0	0	0	0	0	0	0	0	0	0	0	0	0	0	0	0	0	0	0	0	0	0	0	Gm29079	predicted gene 29079 [Source:MGI Symbol;Acc:MGI:5579785]	-	-	-
ENSMUSG00000111702	0	0	0	0	0	0	0	0	0	0	0	0	0	0	0	0	0	0	0	0	0	0	0	0	AC105958.2	-	-	-	-
ENSMUSG00000111703	0	0	0	0	0	0	0	0	0	0	0	0	0	0	0	0	0	0	0	0	0	0	0	0	AC121870.1	-	-	-	-
ENSMUSG00000111704	0	0	0	0	0	0	0	0	0	0	0	0	0	0	0	0	0	0	0	0	0	0	0	0	AC153881.2	-	-	-	-
ENSMUSG00000113277	0	0	0	0	0	0.002986	0	0	0	0	0	0	0	0	0.001727	0	0	0	0	0	0	0	0	0	AC126268.1	-	-	-	-
ENSMUSG00000064574	0	0	0	0	0	0	0	0	0	0	0	0	0	0	0	0	0	0	0	0	0	0	0	0	Gm25797	predicted gene, 25797 [Source:MGI Symbol;Acc:MGI:5455574]	-	-	-
ENSMUSG00000113274	0	0	0	0	0	0.070164	0	0	0	0	0	0	0	0	0	0.1233	0.284039	0	0	0	0.358283	0	0	0	CT010471.1	-	-	-	-
ENSMUSG00000103360	0.037336	0	0	0	0	0	0.024705	0	0	0	0.024957	0.030742	0.02505	0	0.027025	0	0.032211	0.028849	0.031531	0	0.026652	0.022685	0.052616	0	Gm38156	predicted gene, 38156 [Source:MGI Symbol;Acc:MGI:5611384]	-	-	-
ENSMUSG00000109257	0	0	0	0	0	0	0	0	0	0	0	0	0	0	0	0	0	0	0	0	0	0	0	0	Gm45200	predicted gene 45200 [Source:MGI Symbol;Acc:MGI:5753776]	-	-	-
ENSMUSG00000100190	0.058781	0	0.116142	0	0	0	0	0.119512	0	0.141002	0.094802	0	0.153413	0	0	0	0	0	0	0	0	0.026786	0	0	Krtap28-10	keratin associated protein 28-10 [Source:MGI Symbol;Acc:MGI:3779575]	-	-	-
ENSMUSG00000109256	0	0	0	0	0	0	0	0	0	0	0	0	0	0	0	0	0	0	0	0	0	0	0	0	Gm44681	predicted gene 44681 [Source:MGI Symbol;Acc:MGI:5753257]	-	-	-
ENSMUSG00000105806	0	0	0	0	0	0	0	0	0	0	0	0	0	0	0	0	0	0	0	0	0	0	0	0	Gm43345	predicted gene 43345 [Source:MGI Symbol;Acc:MGI:5663482]	-	-	-
ENSMUSG00000105807	0	0	0	0	0	0	0	0	0	0	0	0	0	0	0	0	0	0	0	0	0	0	0	0	Gm42622	predicted gene 42622 [Source:MGI Symbol;Acc:MGI:5662759]	-	-	-
ENSMUSG00000105804	0.064643	0.145397	0.049147	0.08423	0.093652	0.03949	0.089489	0.160721	0.054804	0.027078	0.016976	0.017134	0.048047	0.024487	0.017874	0	0.063914	0.036582	0.147983	0.176219	0.09645	0.11128	0.175636	0	Gm43654	predicted gene 43654 [Source:MGI Symbol;Acc:MGI:5663791]	-	-	-
ENSMUSG00000103362	0	0	0	0	0	0	0	0	0	0	0	0	0	0	0	0	0	0	0	0	0	0	0	0	Tdpoz2	TD and POZ domain containing 2 [Source:MGI Symbol;Acc:MGI:3027902]	-	-	-
ENSMUSG00000105802	0	0.061939	0.833934	0.178694	0.111005	0.197744	0.059588	0	0	0.454468	0.876356	0.193495	0.127283	0.312539	0.473004	0.435288	0.248876	0.203647	0.310499	0.331827	0.426544	0.036477	0.208106	0.464924	Gm43012	predicted gene 43012 [Source:MGI Symbol;Acc:MGI:5663149]	-	-	-
ENSMUSG00000105803	0	0	0	0	0	0	0	0	0	0	0	0	0	0	0	0	0	0	0	0	0	0	0	0	Gm43526	predicted gene 43526 [Source:MGI Symbol;Acc:MGI:5663663]	-	-	-
ENSMUSG00000105800	0	0	0	0	0	0	0	0	0	0	0	0	0	0	0	0	0	0	0	0	0	0	0	0	Gm18985	predicted gene, 18985 [Source:MGI Symbol;Acc:MGI:5011170]	-	-	-
ENSMUSG00000105801	0	0.032667	0	0.029062	0.033188	0.028061	0.035631	0.036494	0	0.018205	0.038299	0	0	0	0	0	0	0	0.090348	0.03971	0	0.027919	0.076395	0.036944	C430019N01Rik	RIKEN cDNA C430019N01 gene [Source:MGI Symbol;Acc:MGI:3028058]	-	-	-
ENSMUSG00000057802	0.133424	0.14205	0.589237	0.116008	0.025386	0.211319	0.058404	0.084294	0.170296	0.058845	0.202936	0.101765	0.081277	0.304583	0.116819	0.312884	0.095122	0.051093	0.155804	0.063137	0.055314	0.048468	0.062541	0.113921	Gm10030	predicted gene 10030 [Source:MGI Symbol;Acc:MGI:3641798]	-	-	-
ENSMUSG00000110144	0	0	0.284942	0	0	0	0	0	0.175781	0	0	0.090696	0	0	0.161587	0.164445	0.137355	0	0.083267	0	0	0	0	0	Gm45564	predicted gene 45564 [Source:MGI Symbol;Acc:MGI:5791400]	-	-	-
ENSMUSG00000057801	0	0	0	0	0	0	0	0	0	0	0	0	0	0	0	0	0	0	0	0	0	0	0	0	Olfr135	olfactory receptor 135 [Source:MGI Symbol;Acc:MGI:2177518]	GO:0016020;GO:0016021;GO:0005886;GO:0007186;GO:0004871;GO:0004930;GO:0007165;GO:0004984;GO:0007608;GO:0050896;GO:0050911	K04257-ko04740 Olfactory transduction	-
ENSMUSG00000105808	0.854676	0.696643	0.181799	0.130792	0.108346	0.023976	0	0.11148	0	0.282352	0.608881	0.18035	0.179864	0.060919	0.127241	0.177243	0.353699	0.070827	0.170649	0	0.10612	0.11215	0	0.155151	Gm42627	predicted gene 42627 [Source:MGI Symbol;Acc:MGI:5662764]	-	-	-
ENSMUSG00000105809	0	0	0	0	0	0	0	0	0	0	0	0	0	0	0	0	0	0	0	0	0	0	0	0	Gm42626	predicted gene 42626 [Source:MGI Symbol;Acc:MGI:5662763]	-	-	-
ENSMUSG00000012126	0.162743	0.23502	0.427239	0.135167	0.178463	0.176819	0.049901	0.135764	0.080743	0.08832	0.281764	0.151932	0.141442	0.130367	0.075431	1.01311	1.00599	0.317585	0.69571	0.561167	0.23471	0.411376	0.646535	0.152547	Ubxn11	UBX domain protein 11 [Source:MGI Symbol;Acc:MGI:1914836]	GO:0005575;GO:0005737;GO:0043161;GO:0005856;GO:0043130	-	KOG2086-Protein tyrosine phosphatase SHP1/Cofactor for p97 ATPase-mediated vesicle membrane fusion[Y]
ENSMUSG00000064572	0	0	0	0	0	0	0	0.368656	0	0	0	0	0	0	0	0	0	0	0	0	0	0	0	0	Gm25801	predicted gene, 25801 [Source:MGI Symbol;Acc:MGI:5455578]	-	-	-
ENSMUSG00000025269	1.53791	1.58548	1.41458	1.29655	1.0793	1.71814	0.928588	1.77644	1.51636	0.902794	1.91262	1.41372	1.25677	1.30783	2.02029	1.98429	1.65868	1.39827	1.4903	1.20745	1.90485	0.866543	1.84562	1.39797	Apex2	apurinic/apyrimidinic endonuclease 2 [Source:MGI Symbol;Acc:MGI:1924872]	GO:0008270;GO:0046872;GO:0005622;GO:0016787;GO:0003677;GO:0005634;GO:0005737;GO:0090305;GO:0006281;GO:0006974;GO:0005739;GO:0004518;GO:0016829;GO:0004519;GO:0003906;GO:0001650;GO:0043231;GO:0007049;GO:0006310;GO:0005743;GO:0004527;GO:0006284;GO:0008311	-	KOG1294-Apurinic/apyrimidinic endonuclease and related enzymes[L]
ENSMUSG00000025268	97.3522	65.167	85.1229	48.5264	36.6932	56.1229	37.7434	41.5543	44.8703	45.081	64.9148	45.3868	36.4348	59.0907	62.0141	65.2111	129.326	58.4938	89.4467	70.6974	72.7175	52.654	77.1034	41.0254	Maged2	melanoma antigen, family D, 2 [Source:MGI Symbol;Acc:MGI:1933391]	GO:0003674;GO:0005634;GO:0005829;GO:0016020;GO:0005730;GO:0007565;GO:0070294	-	KOG4562-Uncharacterized conserved protein (tumor-rejection antigen MAGE in humans)[S]
ENSMUSG00000025266	7.7872	5.34369	7.47454	4.85836	4.16138	3.70104	3.88409	5.67217	7.23089	6.53429	8.74258	6.16621	6.98297	6.61141	9.24827	8.46815	10.5464	5.99749	8.34411	7.40326	6.77506	5.27157	8.72684	3.74422	Gnl3l	guanine nucleotide binding protein-like 3 (nucleolar)-like [Source:MGI Symbol;Acc:MGI:2448557]	GO:0005634;GO:0005829;GO:0000166;GO:0003723;GO:0016020;GO:0005525;GO:0005730;GO:0031397;GO:0042254;GO:0032091;GO:0031647;GO:0032211;GO:0033234;GO:0005697;GO:0090073;GO:1904816	K14538-ko03008 Ribosome biogenesis in eukaryotes	KOG2484-GTPase[R]
ENSMUSG00000025265	7.2975	6.85236	10.5513	5.73261	3.97656	6.02733	4.48339	5.29273	7.91027	7.19732	9.62392	7.25561	5.53483	6.6286	7.22298	7.97059	13.591	7.46349	12.542	10.3861	9.623	7.51126	9.46456	5.31238	Fgd1	FYVE, RhoGEF and PH domain containing 1 [Source:MGI Symbol;Acc:MGI:104566]	GO:0046872;GO:0043547;GO:0035023;GO:0005089;GO:0005794;GO:0005515;GO:0005737;GO:0030027;GO:0005085;GO:0005856;GO:0042995;GO:0007010;GO:0046847;GO:0008360;GO:0043087;GO:0001726;GO:0030036;GO:0031267	K05720-ko04810 Regulation of actin cytoskeleton	KOG4424-Predicted Rho/Rac guanine nucleotide exchange factor/faciogenital dysplasia protein 3[T]
ENSMUSG00000025264	18.0622	6.42465	5.93324	4.6778	7.53506	9.19505	4.69867	7.29158	4.71678	4.53236	5.34321	3.95314	3.86826	5.84421	6.41086	7.04983	6.62025	5.20273	5.83237	4.93898	4.92914	4.23057	7.2436	3.45724	Tsr2	TSR2 20S rRNA accumulation [Source:MGI Symbol;Acc:MGI:1916749]	-	-	KOG4032-Uncharacterized conserved protein[S]
ENSMUSG00000109259	0	0	0	0	0	0	0	0	0	0	0	0	0	0	0	0	0	0	0	0	0	0	0	0	Gm18055	predicted gene, 18055 [Source:MGI Symbol;Acc:MGI:5010240]	-	-	-
ENSMUSG00000025261	25.0692	30.2706	28.0856	23.9356	24.2352	24.4024	21.7328	20.4096	24.3279	29.2577	27.1566	21.8986	26.7912	20.2042	25.047	24.2543	32.3528	24.7211	32.541	31.839	26.9721	22.7432	30.6424	20.1401	Huwe1	HECT, UBA and WWE domain containing 1 [Source:MGI Symbol;Acc:MGI:1926884]	GO:0016740;GO:0004842;GO:0003723;GO:0000209;GO:0006284;GO:0006513;GO:0016574;GO:1903955;GO:0005654;GO:0005737;GO:0005829;GO:0016020;GO:0070062;GO:0003677;GO:0005634;GO:0006281;GO:0006974;GO:0016567;GO:0030154	K10592-ko04120 Ubiquitin mediated proteolysis	KOG0939-E3 ubiquitin-protein ligase/Putative upstream regulatory element binding protein[OK]
ENSMUSG00000025260	173.584	83.4565	114.307	83.1214	76.2173	118.543	44.2524	65.8681	82.8236	66.9631	112.6	65.9445	53.946	94.9007	110.793	91.3201	139.069	61.5284	123.083	73.6927	97.9354	72.2722	85.6215	58.114	Hsd17b10	hydroxysteroid (17-beta) dehydrogenase 10 [Source:MGI Symbol;Acc:MGI:1333871]	GO:0055114;GO:0016491;GO:0005739;GO:0003723;GO:0003857	K08683-ko00280 Valine, leucine and isoleucine degradation;ko05010 Alzheimer disease;ko05022 Pathways of neurodegeneration - multiple diseases	KOG1199-Short-chain alcohol dehydrogenase/3-hydroxyacyl-CoA dehydrogenase[Q]
ENSMUSG00000094330	0	0	0	0	0	0	0	0	0	0	0	0	0	0	0	0	0	0	0	0	0	0	0	0	Gm22051	predicted gene, 22051 [Source:MGI Symbol;Acc:MGI:5451828]	-	-	-
ENSMUSG00000094335	0	0	0	0	0	0	0	0	0	0	0	0	0	0	0	0	0	0	0	0	0	0	0	0	Igkv1-117	immunoglobulin kappa variable 1-117 [Source:MGI Symbol;Acc:MGI:4439721]	-	-	-
ENSMUSG00000091122	0	0	0	0	0	0	0	0	0	0	0	0	0	0	0	0	0	0	0	0	0	0	0	0	Gm8247	predicted gene 8247 [Source:MGI Symbol;Acc:MGI:3644638]	GO:0003674;GO:0008150;GO:0005575	-	-
ENSMUSG00000094336	0.021856	0.031772	0.015576	0.016654	0.019713	0.03702	0.012303	0.013021	0.013725	0.012393	0.011771	0.012812	0.011361	0.017322	0.003348	0.008959	0.02025	0.014321	0.010979	0.008195	0.012511	0.010204	0.006077	0.016562	Gm13693	predicted gene 13693 [Source:MGI Symbol;Acc:MGI:3702055]	GO:0003723;GO:0000398;GO:0071006;GO:0071013	-	-
ENSMUSG00000094338	0.366817	0.360754	0.034664	0.19615	0.103754	0.12536	0.029309	0.063153	0.022483	0.141718	0.023385	0.056551	0.151828	0.208181	0.149828	0.0043	0.102548	0.007473	0.326688	0.005607	0.053376	0.089879	0.155046	0.18429	Hist1h2bl	histone cluster 1, H2bl [Source:MGI Symbol;Acc:MGI:2448403]	GO:0005615;GO:0003677;GO:0005634;GO:0005654;GO:0046982;GO:0005829;GO:0000786;GO:0005694;GO:0070062;GO:0019731;GO:0050830;GO:0002227;GO:0006334	K11252-ko04613 Neutrophil extracellular trap formation;ko05203 Viral carcinogenesis;ko05322 Systemic lupus erythematosus;ko05034 Alcoholism	KOG1744-Histone H2B[B]
ENSMUSG00000088167	0	0	0	0	0	0	0	0	0	0	0	0	0	0	0	0	0	0	0	0	0	0	0	0	Gm23535	predicted gene, 23535 [Source:MGI Symbol;Acc:MGI:5453312]	-	-	-
ENSMUSG00000091129	0	0	0	0	0	0	0	0	0	0	0	0	0	0	0	0	0	0	0	0	0	0	0	0	Iqcf6	IQ motif containing F6 [Source:MGI Symbol;Acc:MGI:3781315]	GO:0008150;GO:0005575;GO:0005516	-	-
ENSMUSG00000065328	0	0	0	0	0	0	0	0	0	0	0	0	0	0	0	0	0	0	0	0	0	0	0	0	Gm22053	predicted gene, 22053 [Source:MGI Symbol;Acc:MGI:5451830]	-	-	-
ENSMUSG00000065329	0	0	0	0	0	0	0	0	0	0	0	0	0	0	0	0	0	0	0	0	0	0	0	0	Gm22054	predicted gene, 22054 [Source:MGI Symbol;Acc:MGI:5451831]	-	-	-
ENSMUSG00000065322	0	0	0	0	0	0	0	0	0	0	0	0	0	0	0	0	0	0	0	0	0	0	0	0	Gm22055	predicted gene, 22055 [Source:MGI Symbol;Acc:MGI:5451832]	-	-	-
ENSMUSG00000060131	0.157438	0.106936	0.129709	0.046476	0.068178	0.047965	0.034326	0.093989	0.063042	0.142912	0.142687	0.143877	0.194179	0.075536	0.149658	0.131597	0.057713	0.05711	0.147013	0.073312	0.117479	0.059587	0.064719	0.079174	Atp8b4	ATPase, class I, type 8B, member 4 [Source:MGI Symbol;Acc:MGI:1859664]	GO:0016020;GO:0016021;GO:0005524;GO:0016787;GO:0000287;GO:0005794;GO:0046872;GO:0000166;GO:0005886;GO:0004012;GO:0015914;GO:0045332;GO:0007030	-	-
ENSMUSG00000065320	0.18751	0	0	0.236134	0	0	0	0	0	0	0.111511	0	0	0	0.113103	0	0	0.040247	0	0	0	0	0	0	Gm22056	predicted gene, 22056 [Source:MGI Symbol;Acc:MGI:5451833]	-	-	-
ENSMUSG00000065321	0	0	0	0	0	0	0	0	0	0	0	0	0	0	0	0	0	0	0	0	0	0	0	0	Gm22057	predicted gene, 22057 [Source:MGI Symbol;Acc:MGI:5451834]	-	-	-
ENSMUSG00000065327	0	0	0.060259	0.099895	0	0	0	0.06764	0.030255	0	0	0	0	0	0	0	0.17769	0	0	0	0	0	0	0	Gm22058	predicted gene, 22058 [Source:MGI Symbol;Acc:MGI:5451835]	-	-	-
ENSMUSG00000109999	0	0	0	0	0	0	0	0	0	0	0	0	0	0	0	0	0	0	0	0	0	0	0	0	Gm35368	predicted gene, 35368 [Source:MGI Symbol;Acc:MGI:5594527]	-	-	-
ENSMUSG00000047203	0	0	0	0	0	0	0	0	0	0	0	0	0	0	0	0	0	0	0	0	0	0	0	0	Vmn1r54	vomeronasal 1 receptor 54 [Source:MGI Symbol;Acc:MGI:2148514]	GO:0016020;GO:0016021;GO:0005886;GO:0005575;GO:0007186;GO:0004871;GO:0004930;GO:0007165;GO:0016503;GO:0004872;GO:0019236;GO:0007606	-	-
ENSMUSG00000047205	4.22719	4.83826	5.07287	5.77671	5.3461	6.29705	4.54038	5.26536	6.79439	7.71028	6.62962	6.99711	5.86263	5.91993	7.58736	8.1848	8.06379	6.29416	7.26057	6.50143	6.44219	5.01357	7.40674	4.7651	Dusp18	dual specificity phosphatase 18 [Source:MGI Symbol;Acc:MGI:1922469]	GO:0016020;GO:0016787;GO:0005634;GO:0005654;GO:0005737;GO:0004721;GO:0004725;GO:0016791;GO:0006470;GO:0016311;GO:0005739;GO:0005743;GO:0008138;GO:0017017;GO:0033365;GO:0035335;GO:0031314;GO:0000188;GO:0046677;GO:0006626;GO:0005758;GO:0035970;GO:0006612;GO:0031304	-	KOG1718-Dual specificity phosphatase[V]
ENSMUSG00000047207	0	0	0	0	0	0	0	0	0	0	0	0	0	0	0	0	0	0	0	0	0	0	0	0	Olfr1495	olfactory receptor 1495 [Source:MGI Symbol;Acc:MGI:3031329]	GO:0016020;GO:0016021;GO:0005886;GO:0007186;GO:0004871;GO:0004930;GO:0007165;GO:0004984;GO:0005549;GO:0007608;GO:0050896;GO:0050911	K04257-ko04740 Olfactory transduction	-
ENSMUSG00000024725	30.9578	19.9009	19.174	12.2084	10.6048	17.7939	10.6356	14.2185	13.1603	11.2706	20.3369	12.5118	10.7795	12.9947	17.9958	19.5879	32.4245	13.886	22.7424	17.0016	16.4935	12.5924	20.8303	10.1345	Ostf1	osteoclast stimulating factor 1 [Source:MGI Symbol;Acc:MGI:700012]	GO:0008150;GO:0005737;GO:0070062;GO:0017124	-	-
ENSMUSG00000031871	152.324	176.608	128.227	149.666	131.031	158.966	127.618	122.469	143.535	132.222	173.996	129.654	128.079	117.917	132.487	130.946	144.786	113.69	141.471	143.318	126.783	107.654	132.727	86.4513	Cdh5	cadherin 5 [Source:MGI Symbol;Acc:MGI:105057]	GO:0016020;GO:0016021;GO:0046872;GO:0009897;GO:0071944;GO:0005886;GO:0005509;GO:0009986;GO:0005515;GO:0030054;GO:0016337;GO:0005911;GO:0007155;GO:0007156;GO:0005923;GO:0044325;GO:0008285;GO:0007179;GO:0005102;GO:0008013;GO:0005912;GO:2000114;GO:0005913;GO:0007043;GO:1903142;GO:0019903;GO:0001955	K06533-ko04514 Cell adhesion molecules;ko04520 Adherens junction;ko04670 Leukocyte transendothelial migration;ko05418 Fluid shear stress and atherosclerosis	KOG3594-FOG: Cadherin repeats[S]
ENSMUSG00000001281	0.217593	0.14038	0.173598	0.038833	0.00874	0.188094	0.062641	0.042131	0.035074	0.024198	0.194925	0.058388	0.072689	0.104347	0.088621	0.12208	0.195047	0.09881	0.182192	0.045223	0.066973	0.038282	0.142562	0	Itgb7	integrin beta 7 [Source:MGI Symbol;Acc:MGI:96616]	GO:0016020;GO:0016021;GO:0009986;GO:0004872;GO:0007229;GO:0070062;GO:0007155;GO:0007160;GO:0008305;GO:0043235;GO:0034446;GO:0043113;GO:0050900;GO:0050839;GO:0034113;GO:0050901;GO:0003366;GO:0072678;GO:0034669	K06590-ko04151 PI3K-Akt signaling pathway;ko04512 ECM-receptor interaction;ko04514 Cell adhesion molecules;ko04510 Focal adhesion;ko04810 Regulation of actin cytoskeleton;ko04672 Intestinal immune network for IgA production;ko05202 Transcriptional misregulation in cancer;ko05165 Human papillomavirus infection;ko05410 Hypertrophic cardiomyopathy;ko05412 Arrhythmogenic right ventricular cardiomyopa…	KOG1226-Integrin beta subunit (N-terminal portion of extracellular region)[TW]
ENSMUSG00000097979	10.363	6.64803	4.56811	6.11372	4.87845	9.00317	4.1067	6.02063	5.20437	3.57012	7.24599	4.41199	3.58159	2.91483	6.04168	5.63168	10.1818	5.57171	7.26412	7.13016	5.51397	5.03185	8.21338	1.93843	Gm4691	predicted gene 4691 [Source:MGI Symbol;Acc:MGI:3782871]	-	-	-
ENSMUSG00000109995	0	0	0	0	0	0	0	0	0	0	0	0	0	0	0	0	0	0	0	0	0	0	0	0	B020031H02Rik	RIKEN cDNA B020031H02 gene [Source:MGI Symbol;Acc:MGI:3588231]	-	-	-
ENSMUSG00000097972	0	0	0	0	0	0	0	0	0	0	0	0	0	0	0	0	0	0	0	0	0	0	0	0	Scgb2b15	secretoglobin, family 2B, member 15 [Source:MGI Symbol;Acc:MGI:3644904]	GO:0003674;GO:0008150;GO:0005575;GO:0005615	-	-
ENSMUSG00000097973	0.024762	0.11931	0.028246	0.049672	0.012407	0.100284	0.037523	0.074174	0.150643	0.063946	0.09864	0	0.077234	0.036381	0.035402	0.101899	0.148972	0.031548	0.068623	0.082591	0.141541	0.042638	0.086619	0.021957	Gm4929	predicted gene 4929 [Source:MGI Symbol;Acc:MGI:3645941]	-	-	-
ENSMUSG00000097970	1.73139	2.32648	1.38955	0.263273	1.70985	1.48651	0.989808	1.70796	1.55062	1.53433	1.92218	1.45913	0.961047	0	1.86237	1.51722	5.89267	2.51157	4.4572	3.13139	3.28204	2.38142	3.0116	2.28699	Gm27028	predicted gene, 27028 [Source:MGI Symbol;Acc:MGI:5504143]	-	-	-
ENSMUSG00000097971	12.1211	11.2316	3.0839	5.69791	4.41846	6.39826	4.39439	4.75465	1.98763	1.25183	2.57451	1.82425	1.22228	1.96131	2.13223	3.69411	12.6595	5.2368	7.4013	5.68221	5.181	3.13203	4.86067	3.25852	Gm26917	predicted gene, 26917 [Source:MGI Symbol;Acc:MGI:5504032]	-	-	-
ENSMUSG00000097976	0	0	0	0	0	0	0	0	0	0	0	0	0	0	0	0	0	0	0	0	0	0	0	0	Gm26918	predicted gene, 26918 [Source:MGI Symbol;Acc:MGI:5504033]	-	-	-
ENSMUSG00000067787	25.899	22.0592	25.1586	15.9526	16.0406	19.236	13.2267	18.419	16.7686	20.0668	26.6905	20.1082	14.6456	20.3625	22.7205	24.4213	21.2656	12.4332	15.0759	13.4707	13.1314	10.1561	14.1293	7.14118	Blcap	bladder cancer associated protein [Source:MGI Symbol;Acc:MGI:1858907]	GO:0016020;GO:0016021;GO:0007049;GO:0006915;GO:0003674;GO:0008150;GO:0030262	-	KOG4489-Uncharacterized conserved protein BC10 (implicated in bladder cancer in humans)[S]
ENSMUSG00000097974	1.75245	1.18087	0.3924	0.478044	0.684822	0.855689	0.590825	0.825884	0.282115	0.156749	0.347931	0.492588	0.250381	0.104935	0.189968	0.170103	0.380995	0.454713	0.165791	0.596055	0.206046	0.297224	0.092085	0.444928	Gm10605	predicted gene 10605 [Source:MGI Symbol;Acc:MGI:3642596]	-	-	-
ENSMUSG00000097975	0	0	0	0	0.025425	0	0	0	0.011543	0.03638	0	0.120099	0	0	0.01399	0	0	0	0	0.063821	0.007438	0	0	0	Gm8079	predicted gene 8079 [Source:MGI Symbol;Acc:MGI:3646128]	-	-	-
ENSMUSG00000102505	0	0	0.131794	0	0	0	0	0	0	0	0	0	0	0	0	0	0	0	0	0	0	0	0	0	1600017P15Rik	RIKEN cDNA 1600017P15 gene [Source:MGI Symbol;Acc:MGI:1920499]	-	-	-
ENSMUSG00000109990	0	0	0	0	0	0	0	0	0	0	0	0	0	0	0	0	0	0	0	0	0	0	0	0	Gm45543	predicted gene 45543 [Source:MGI Symbol;Acc:MGI:5791379]	-	-	-
ENSMUSG00000053279	5.25625	3.43699	5.02921	3.0847	1.38944	2.27537	1.87451	2.25571	3.77928	2.92383	7.09384	2.84196	3.22043	2.35634	3.58555	3.28784	5.16359	3.01072	4.10934	2.96232	3.26859	2.28708	3.97157	1.74801	Aldh1a1	aldehyde dehydrogenase family 1, subfamily A1 [Source:MGI Symbol;Acc:MGI:1353450]	GO:0005829;GO:0005737;GO:0055114;GO:0016491;GO:0008152;GO:0070062;GO:0042493;GO:0042573;GO:0043065;GO:0042572;GO:0042904;GO:0004029;GO:0018479;GO:0048048;GO:0001758;GO:0004028;GO:0051287;GO:0002072	K07249-ko00830 Retinol metabolism	KOG2450-Aldehyde dehydrogenase[C]
ENSMUSG00000088168	0	0	0	0	0	0	0	0	0	0	0	0	0	0	0	0	0	0	0	0	0	0	0	0	Gm23540	predicted gene, 23540 [Source:MGI Symbol;Acc:MGI:5453317]	-	-	-
ENSMUSG00000109839	0	0	0	0	0	0	0	0	0	0	0	0	0	0	0	0	0	0	0	0	0	0	0	0	Gm45677	predicted gene 45677 [Source:MGI Symbol;Acc:MGI:5791513]	-	-	-
ENSMUSG00000109838	0	0	0	0	0	0	0	0	0	0	0	0	0	0	0	0	0	0	0	0	0	0	0	0	Gm45341	predicted gene 45341 [Source:MGI Symbol;Acc:MGI:5791177]	-	-	-
ENSMUSG00000109992	0	0	0	0	0	0	0	0	0	0	0	0	0	0	0	0	0	0	0	0	0	0	0.036672	0	Gm45650	predicted gene 45650 [Source:MGI Symbol;Acc:MGI:5791486]	-	-	-
ENSMUSG00000108022	0	0	0	0	0	0	0	0	0	0	0	0	0	0	0	0	0	0	0	0	0	0	0	0	Gm7298	predicted gene 7298 [Source:MGI Symbol;Acc:MGI:3648717]	GO:0005576;GO:0005615;GO:0010951;GO:0004866	-	-
ENSMUSG00000109833	0	0	0	0	0	0	0	0	0	0	0	0	0	0	0	0	0	0	0	0	0	0	0	0	Gm45573	predicted gene 45573 [Source:MGI Symbol;Acc:MGI:5791409]	-	-	-
ENSMUSG00000109832	0	0	0	0	0	0	0	0	0	0	0	0	0	0	0	0	0	0	0	0	0	0	0	0	Olfr662-ps1	olfactory receptor 662, pseudogene 1 [Source:MGI Symbol;Acc:MGI:3030496]	-	-	-
ENSMUSG00000109831	0	0	0	0	0	0	0	0	0	0	0	0	0	0	0	0	0	0	0	0	0	0	0	0	Gm45320	predicted gene 45320 [Source:MGI Symbol;Acc:MGI:5791156]	-	-	-
ENSMUSG00000102501	0.050969	0.030817	0.016926	0.012012	0	0.015207	0	0	0	0.011337	0	0	0	0	0	0	0.021987	0	0	0.018794	0	0	0	0.026899	Gm37372	predicted gene, 37372 [Source:MGI Symbol;Acc:MGI:5610600]	-	-	-
ENSMUSG00000109837	0	0	0	0	0	0	0	0	0	0	0	0	0	0	0	0	0	0	0	0	0	0	0	0	Gm45655	predicted gene 45655 [Source:MGI Symbol;Acc:MGI:5791491]	-	-	-
ENSMUSG00000109836	0.123671	0.194103	0.39537	0.255252	0.157824	0.159725	0.098396	0.150891	0.695274	1.07298	0.627603	0.504014	0.821019	0.2626	0.47833	0.396937	0.299986	0.130679	0.34413	0.168741	0.135104	0.204715	0.281521	0.10701	Gm45884	predicted gene 45884 [Source:MGI Symbol;Acc:MGI:5804999]	-	-	-
ENSMUSG00000109835	0	0	0	0	0	0	0	0	0	0	0	0	0	0	0	0	0	0	0	0	0	0	0	0	Olfr730	olfactory receptor 730 [Source:MGI Symbol;Acc:MGI:3030564]	GO:0016020;GO:0016021;GO:0005886;GO:0007186;GO:0004871;GO:0004930;GO:0007165;GO:0004984;GO:0007608;GO:0050896;GO:0050911;GO:0004888;GO:0050907	-	-
ENSMUSG00000109834	0	0	0	0	0.001321	0.002358	0	0	0	0	0	0	0.000978	0	0.003575	0	0.001542	0	0	0	0	0	0	0	Gm5650	predicted gene 5650 [Source:MGI Symbol;Acc:MGI:3646505]	-	-	-
ENSMUSG00000068324	8.27551	5.39273	3.91883	2.97263	2.35907	6.11021	2.32309	4.13622	1.1256	1.5457	4.31703	1.85462	1.48094	3.09314	3.47516	4.12345	6.17124	3.00935	3.97734	2.81897	2.57389	2.63486	3.63826	1.13197	Gm10029	predicted gene 10029 [Source:MGI Symbol;Acc:MGI:3641706]	-	-	-
ENSMUSG00000068327	0.040895	0.068457	0	0.047726	0	0	0	0.044344	0	0	0	0	0	0	0.040341	0	0.141786	0.040481	0.03304	0.050962	0	0	0.052713	0.038237	Tlx2	T cell leukemia, homeobox 2 [Source:MGI Symbol;Acc:MGI:1350935]	GO:0006355;GO:0003677;GO:0043565;GO:0005634;GO:0005515;GO:0005737;GO:0006366;GO:0007275;GO:0045944;GO:0006351;GO:0001228;GO:0006357;GO:0003700;GO:0001707;GO:0048484;GO:0050774	-	KOG0488-Transcription factor BarH and related HOX domain proteins[R]
ENSMUSG00000068323	0.094176	0.027503	0.062542	0.008889	0.050588	0.029452	0.050933	0.020534	0.018307	0.02198	0.022363	0	0	0.010514	0	0.014762	0.02842	0.037841	0.054395	0.056885	0.023554	0	0.046735	0.034014	Slc4a5	solute carrier family 4, sodium bicarbonate cotransporter, member 5 [Source:MGI Symbol;Acc:MGI:2443220]	GO:0016020;GO:0016021;GO:0005215;GO:0006810;GO:0010468;GO:0006811;GO:0008509;GO:0006820;GO:0005452;GO:0015698;GO:0051453;GO:0005887;GO:0060041;GO:0098656;GO:0003014;GO:0002064;GO:0003073;GO:0033326;GO:0048311;GO:0015701	-	-
ENSMUSG00000068329	22.2843	13.9912	21.1733	8.36839	8.28796	16.8482	7.01262	10.2681	15.2205	13.5566	24.5201	12.8882	7.59753	16.5002	14.6174	18.1022	37.4116	9.0517	19.6995	16.9548	12.7354	9.03589	13.9862	6.30999	Htra2	HtrA serine peptidase 2 [Source:MGI Symbol;Acc:MGI:1928676]	GO:0016020;GO:0016021;GO:0006508;GO:0004252;GO:0016787;GO:0005634;GO:0005829;GO:0008233;GO:0034605;GO:0005739;GO:0008236;GO:0035458;GO:0006915;GO:0043280;GO:0042802;GO:0005515;GO:0070207;GO:0000785;GO:0031966;GO:0007628;GO:0034599;GO:0071300;GO:0030900;GO:0008344;GO:1903955;GO:0040014;GO:0048666;GO:0043065;GO:0005856;GO:0007005;GO:0005758;GO:0008630;GO:0071363;GO:0009898;GO:0044257;GO:0097193;GO:…	K08669-ko04210 Apoptosis;ko04214 Apoptosis - fly;ko04215 Apoptosis - multiple species;ko05012 Parkinson disease;ko05022 Pathways of neurodegeneration - multiple diseases	KOG1320-Serine protease[O]
ENSMUSG00000068328	65.7203	40.7932	67.6085	27.6967	25.283	43.3769	27.1763	34.2727	32.2823	25.3653	64.0887	31.1899	24.7195	36.1683	45.8695	49.8237	63.4829	36.6944	53.921	40.6338	36.2612	27.9577	45.188	18.6434	Aup1	ancient ubiquitous protein 1 [Source:MGI Symbol;Acc:MGI:107789]	GO:0016020;GO:0016021;GO:0005737;GO:0030970;GO:0070062	-	KOG2898-Predicted phosphate acyltransferase, contains PlsC domain[I]
ENSMUSG00000110079	0	0	0	0	0	0	0	0.019261	0	0	0.027284	0	0	0	0	0	0.032985	0.029247	0	0	0	0	0	0	Gm45292	predicted gene 45292 [Source:MGI Symbol;Acc:MGI:5791128]	-	-	-
ENSMUSG00000110078	0	0	0	0	0	0	0	0	0	0	0	0	0	0	0	0	0	0	0	0	0	0	0	0	Gm45241	predicted gene 45241 [Source:MGI Symbol;Acc:MGI:5791077]	-	-	-
ENSMUSG00000106388	0	0	0	0	0	0	0	0	0	0	0	0	0	0	0	0	0	0	0	0	0	0	0	0	Rhox7-ps2	reproductive homeobox 7, pseudogene 2 [Source:MGI Symbol;Acc:MGI:5615638]	-	-	-
ENSMUSG00000106389	0	0	0	0	0	0	0	0	0	0	0	0	0	0	0	0	0	0	0	0	0	0	0	0	Gm21006	predicted gene, 21006 [Source:MGI Symbol;Acc:MGI:5434361]	-	-	-
ENSMUSG00000106384	0	0	0	0	0	0	0	0.025416	0	0	0	0	0	0.024938	0.014138	0	0	0	0	0	0	0.023736	0	0	Gm43188	predicted gene 43188 [Source:MGI Symbol;Acc:MGI:5663325]	-	-	-
ENSMUSG00000110070	0.51702	0.192923	1.14406	0	0.157643	0.23391	0.180826	0.093289	0	0.067535	0.152869	0.145262	0.041816	0.211517	0.389861	0	0.437126	0	0.063905	0	0.325063	0.034956	0.10127	0.04437	Gm45619	predicted gene 45619 [Source:MGI Symbol;Acc:MGI:5791455]	-	-	-
ENSMUSG00000110073	0	0	0	0	0	0	0	0	0	0	0.028435	0.022498	0	0	0	0	0	0.003139	0	0.003457	0	0	0	0.003586	Gm2875	predicted gene 2875 [Source:MGI Symbol;Acc:MGI:3781052]	-	-	-
ENSMUSG00000110072	0	0	0	0	0	0	0	0	0	0	0	0	0	0	0	0	0	0	0	0	0	0	0	0	Gm45327	predicted gene 45327 [Source:MGI Symbol;Acc:MGI:5791163]	-	-	-
ENSMUSG00000106380	0	0	0	0	0.026925	0	0.033314	0	0	0	0.035809	0	0	0	0.027651	0.045122	0	0	0	0	0	0	0	0	Gm43683	predicted gene 43683 [Source:MGI Symbol;Acc:MGI:5663820]	-	-	-
ENSMUSG00000106381	0	0	0	0	0	0	0	0	0	0	0	0	0	0	0	0	0	0	0	0	0	0	0	0	Igkv2-95-1	immunoglobulin kappa chain variable [Source:MGI Symbol;Acc:MGI:5009870]	-	-	-
ENSMUSG00000106382	0	0	0	0	0	0	0	0	0	0	0	0	0	0	0	0	0	0	0	0	0	0	0	0	Trav4-1	T cell receptor alpha variable 4-1 [Source:MGI Symbol;Acc:MGI:3781986]	-	-	-
ENSMUSG00000106383	0.545522	0.508782	0.757399	0.5469	0.541653	0.605908	0.536012	0.426329	0.999988	1.42007	1.06375	1.04896	1.01093	1.25191	1.20246	1.5938	0.457042	0.585373	0.433449	0.501402	0.872516	0.876847	0.997207	0.534276	E330034L11Rik	RIKEN cDNA E330034L11 gene [Source:MGI Symbol;Acc:MGI:3026962]	-	-	-
ENSMUSG00000099906	0	0	0	0.008344	0	0	0	0	0	0.106253	0	0	0	0	0	0.014238	0	0	0	0	0	0	0	0	Gm28653	predicted gene 28653 [Source:MGI Symbol;Acc:MGI:5579359]	-	-	-
ENSMUSG00000064493	0.125096	0.107379	0.085517	0.088216	0.105162	0.120698	0.081037	0.111167	0.096738	0.088167	0.09104	0.098569	0.056007	0.089978	0.08743	0.089893	0.164862	0.098244	0.126884	0.108936	0.102872	0.097487	0.142684	0.067842	Snora28	small nucleolar RNA, H/ACA box 28 [Source:MGI Symbol;Acc:MGI:3819496]	-	-	-
ENSMUSG00000064492	0	0.515198	0.118716	0	0	0	0.059139	0.174589	0	0	0	0	0.553783	0	0	0	0	0	0	0.261697	0	0	0	0	Gm22060	predicted gene, 22060 [Source:MGI Symbol;Acc:MGI:5451837]	-	-	-
ENSMUSG00000064491	0	0	0	0	0	0.081563	0	0	0	0	0.226983	0	0	0	0	0.106015	0	0	0	0.641643	0	0	0	0	Gm22061	predicted gene, 22061 [Source:MGI Symbol;Acc:MGI:5451838]	-	-	-
ENSMUSG00000063442	0.927696	0.283894	1.31624	0.617401	0.327274	0.209299	0.220259	0.982922	0.591034	0.415021	1.77752	0.818265	0.934267	0.529626	0.534166	0.652826	1.01328	0.051104	0.510634	0.749591	0.779243	0.791283	0.592607	0.243075	Gm7117	predicted pseudogene 7117 [Source:MGI Symbol;Acc:MGI:3649027]	-	-	-
ENSMUSG00000063445	4.95939	5.46049	4.29934	2.59957	1.81587	3.85529	1.46865	2.07171	3.54583	2.81107	5.22341	2.70762	3.12012	2.88804	5.33107	4.8072	11.7605	5.46093	7.23412	5.99563	6.14889	4.83022	4.8411	4.45176	Nmral1	NmrA-like family domain containing 1 [Source:MGI Symbol;Acc:MGI:1915074]	GO:0003674;GO:0008150;GO:0005634;GO:0005737;GO:0048471	-	-
ENSMUSG00000064496	0.062503	0	0	0	0	0	0.076995	0.02633	0	0	0	0.063628	0	0	0.047875	0	0.052521	0	0	0.064215	0.027786	0	0.10067	0	DQ267101	snoRNA DQ267101 [Source:MGI Symbol;Acc:MGI:5439874]	-	-	-
ENSMUSG00000064495	0.052467	0	0.564622	0.049078	0	0.188022	0	0.190622	0.406655	0	0.111679	0.225976	0.851321	0	0.218108	0.29402	0.757173	0.284329	1.66413	0	0	0.245422	0.34003	0.33304	Gm24313	predicted gene, 24313 [Source:MGI Symbol;Acc:MGI:5454090]	-	-	-
ENSMUSG00000063446	5.21483	5.60628	2.96554	4.33069	3.99812	3.94405	3.47203	4.84938	3.07487	3.94465	5.6492	3.16404	4.91578	3.3625	3.97599	3.9581	4.63654	3.48573	3.96074	3.473	3.87264	2.94221	4.16496	2.49247	Plppr1	phospholipid phosphatase related 1 [Source:MGI Symbol;Acc:MGI:2445015]	GO:0016020;GO:0016021;GO:0005654;GO:0007399;GO:0007165;GO:0005887;GO:0008195;GO:0006644;GO:0046839;GO:0042577	-	-
ENSMUSG00000076946	0	0	0	0	0	0	0	0	0	0	0	0	0	0	0	0	0	0	0	0	0	0	0	0	Mir582	microRNA 582 [Source:MGI Symbol;Acc:MGI:3718550]	-	-	-
ENSMUSG00000076944	0	0	0	0	0	0	0	0	0	0	0	0	0	0	0	0	0	0	0	0	0	0	0	0	Gm22064	predicted gene, 22064 [Source:MGI Symbol;Acc:MGI:5451841]	-	-	-
ENSMUSG00000076940	0	0	0	0	0	0	0	0	0	0.139988	0	0.079451	0	0	0	0	0	0	0	0	0	0	0	0	Iglv2	immunoglobulin lambda variable 2 [Source:MGI Symbol;Acc:MGI:99548]	GO:0002377;GO:0006955;GO:0005615;GO:0003823	-	-
ENSMUSG00000076941	0.467922	0.126065	0.277827	0.717602	0.319915	0.270056	0.074445	0.380205	0.078158	0	0	0	0	0	0.196593	0	0.035296	0	0.422581	0.180078	0.280195	0	0.047562	0	Gm22065	predicted gene, 22065 [Source:MGI Symbol;Acc:MGI:5451842]	-	-	-
ENSMUSG00000070522	1.19928	1.46077	2.84815	1.69687	1.16264	1.60955	1.29016	1.07578	1.48403	1.92814	1.92704	1.95468	1.56656	1.53508	2.14094	1.69275	1.08055	1.07495	1.19873	1.02845	1.54604	0.918697	0.987565	1.37338	Gm6505	predicted pseudogene 6505 [Source:MGI Symbol;Acc:MGI:3648080]	-	-	-
ENSMUSG00000076948	0	0	0	0	0	0	0	0	0	0	0	0	0	0	0	0	0	0	0	0	0	0	0	0	Mir467e	microRNA 467e [Source:MGI Symbol;Acc:MGI:3718541]	-	-	-
ENSMUSG00000076949	1.05091	0.4529	1.55997	1.58563	0.365617	0.26853	0.78337	0.777046	0.078158	0.363409	1.08571	0.734516	0	0.09957	0.664839	0	1.26845	0.727073	0.422581	0	0.644633	0.191093	1.37284	0	Gm22066	predicted gene, 22066 [Source:MGI Symbol;Acc:MGI:5451843]	-	-	-
ENSMUSG00000100979	0	0	0	0	0	0	0	0	0	0	0	0	0	0	0	0	0	0	0	0	0	0	0	0	Gm29347	predicted gene 29347 [Source:MGI Symbol;Acc:MGI:5580053]	-	-	-
ENSMUSG00000100978	0	0	0	0	0	0	0	0	0	0	0	0	0	0	0	0	0	0	0	0	0	0	0	0	Gm20912	predicted gene, 20912 [Source:MGI Symbol;Acc:MGI:5434268]	-	-	-
ENSMUSG00000066438	0.654843	0.286791	0.569067	0.150349	0.098912	0.201343	0.131464	0.092534	0.209898	0.126781	0.276267	0.154086	0.269587	0.217748	0.313743	0.515021	0.255565	0.219698	0.287572	0.193572	0.212161	0.191892	0.108216	0.098036	Plekhd1	pleckstrin homology domain containing, family D (with coiled-coil domains) member 1 [Source:MGI Symbol;Acc:MGI:3036228]	GO:0003674;GO:0008150;GO:0005575	-	-
ENSMUSG00000100971	0	0	0	0	0	0	0	0	0	0	0	0	0	0	0	0	0	0	0	0	0	0	0	0	Gm28824	predicted gene 28824 [Source:MGI Symbol;Acc:MGI:5579530]	-	-	-
ENSMUSG00000100970	0	0	0	0	0	0	0	0	0	0	0	0	0	0	0	0	0	0	0	0	0	0	0	0	Gm29270	predicted gene 29270 [Source:MGI Symbol;Acc:MGI:5579976]	-	-	-
ENSMUSG00000100973	0	0	0	0	0	0	0	0	0	0	0	0	0	0	0	0	0	0	0	0	0	0	0	0	Gm29299	predicted gene 29299 [Source:MGI Symbol;Acc:MGI:5580005]	-	-	-
ENSMUSG00000100972	0	0	0	0	0	0	0	0.01354	0	0	0	0	0	0	0	0	0	0	0	0	0	0	0	0	Gm28553	predicted gene 28553 [Source:MGI Symbol;Acc:MGI:5579259]	GO:0007286;GO:0005634	-	-
ENSMUSG00000100975	6.98012	4.6208	2.52412	1.93115	1.63687	3.35508	1.70257	1.98943	1.72696	1.43022	3.54409	1.32411	1.21622	1.16716	1.31859	1.44887	3.57316	1.05504	2.19249	1.55503	1.01486	0.98125	1.53954	0.523689	Gm28875	predicted gene 28875 [Source:MGI Symbol;Acc:MGI:5579581]	-	-	-
ENSMUSG00000100974	0	0	0	0	0	0	0	0	0	0	0	0	0	0	0	0	0	0	0	0	0	0	0	0	Gm28459	predicted gene 28459 [Source:MGI Symbol;Acc:MGI:5579165]	-	-	-
ENSMUSG00000100977	0	0	0	0	0	0	0	0	0	0	0	0	0	0	0	0	0	0	0	0	0	0	0	0	Gm29334	predicted gene 29334 [Source:MGI Symbol;Acc:MGI:5580040]	-	-	-
ENSMUSG00000100976	0	0	0	0	0	0	0	0	0	0	0	0	0	0	0	0	0	0	0	0	0	0	0	0	Gm29134	predicted gene 29134 [Source:MGI Symbol;Acc:MGI:5579840]	-	-	-
ENSMUSG00000096304	0	0	0	0	0	0	0	0	0	0	0	0	0	0	0	0	0	0	0	0	0	0	0	0	Gm16451	predicted pseudogene 16451 [Source:MGI Symbol;Acc:MGI:3647461]	GO:0016020;GO:0016021;GO:0003674;GO:0005575;GO:0007186;GO:0016503;GO:0007606	-	-
ENSMUSG00000092476	0	0	0	0	0	0	0	0	0	0	0	0	0	0	0	0	0	0	0	0	0	0	0	0	Vmn1r-ps65	vomeronasal 1 receptor, pseudogene 65 [Source:MGI Symbol;Acc:MGI:3782022]	-	-	-
ENSMUSG00000092477	0	0	0	0	0	0	0	0	0	0	0	0	0	0	0	0	0	0	0	0	0	0	0	0	Gm18808	predicted gene, 18808 [Source:MGI Symbol;Acc:MGI:5010993]	-	-	-
ENSMUSG00000092470	1.10793	0.674335	0.584058	0.235149	0.5882	0.690807	0.554715	0.323691	0.342391	0.732934	0.709188	0.063387	0.15263	0.278792	0.779783	0.492981	0.208325	0.216149	0	0.220622	0.37602	0.097038	0.290834	0.345795	Gm20518	predicted gene 20518 [Source:MGI Symbol;Acc:MGI:5141983]	GO:0016020;GO:0016021	-	-
ENSMUSG00000092471	0	0	0.022752	0	0	0	0	0	0	0	0	0	0	0.009478	0	0	0	0	0	0.023844	0.043698	0	0	0	Cyp21a2-ps	cytochrome P450, family 21, subfamily a, polypeptide 2 pseudogene [Source:MGI Symbol;Acc:MGI:3645529]	-	-	-
ENSMUSG00000092472	0	0	0	0	0	0	0	0	0	0	0	0	0	0	0	0	0	0	0	0	0	0	0	0	Gm20473	predicted gene 20473 [Source:MGI Symbol;Acc:MGI:5141938]	-	-	-
ENSMUSG00000092473	0	0	0	0	0	0	0	0	0	0	0	0	0	0	0	0	0	0	0	0	0	0	0	0	Vmn1r180	vomeronasal 1 receptor 180 [Source:MGI Symbol;Acc:MGI:3033485]	GO:0016020;GO:0016021;GO:0003674;GO:0005575;GO:0007186;GO:0016503;GO:0007606	-	-
ENSMUSG00000019932	0.024179	0.155431	0.036787	0.054329	0	0	0.021795	0.100244	0.041136	0.024694	0	0	0.02483	0.047172	0.066969	0.04931	0.063751	0	0.250034	0.048762	0.106025	0.044823	0.052505	0	Kera	keratocan [Source:MGI Symbol;Acc:MGI:1202398]	GO:0005615;GO:0005578;GO:0005576;GO:0061303	-	KOG0619-FOG: Leucine rich repeat[R]
ENSMUSG00000019933	0.785491	0.128545	0.141147	0	0	0.124627	0.093299	0.131035	0	0.06161	0.148553	0.40095	0.036981	0.165714	0.766149	0.862006	0.537108	0.077521	0.303622	0.208431	0.02494	0	0.32056	0.071887	Mrln	myoregulin [Source:MGI Symbol;Acc:MGI:1916813]	GO:0016020;GO:0016021;GO:0005515;GO:0016529;GO:0043086;GO:0033017;GO:0004857;GO:1902081	-	-
ENSMUSG00000019935	0.100866	0.022898	0	0.056755	0.020074	0.045197	0.043981	0.038287	0.021048	0.053152	0.040405	0.074324	0	0	0.02739	0	0.016283	0.070379	0.015833	0.027929	0.027125	0.046022	0	0.026027	Slc17a8	solute carrier family 17 (sodium-dependent inorganic phosphate cotransporter), member 8 [Source:MGI Symbol;Acc:MGI:3039629]	GO:0055085;GO:0016020;GO:0016021;GO:0006810;GO:0006811;GO:0030054;GO:0045202;GO:0031410;GO:0006814;GO:0015293;GO:0007605;GO:0043005;GO:0030672;GO:0089711;GO:0006836;GO:0005313;GO:0015813;GO:0003407;GO:0007420;GO:0090102;GO:0005737;GO:0005771;GO:0030425;GO:0043025;GO:0043204;GO:0043679;GO:0060076;GO:0097440;GO:0097441;GO:0097451;GO:1990030	K12302-ko04724 Glutamatergic synapse;ko04723 Retrograde endocannabinoid signaling;ko04721 Synaptic vesicle cycle;ko05033 Nicotine addiction	KOG2532-Permease of the major facilitator superfamily[G]
ENSMUSG00000019936	0.125105	0.148746	0.130225	0.255711	0.076059	0.019764	0.211036	0.129959	0.218558	0.088553	0.138899	0.28225	0.216659	0.148436	0.229484	0.139493	0.233772	0.371749	0.295901	0.338537	0.307765	0.184156	0.458495	0.407972	Epyc	epiphycan [Source:MGI Symbol;Acc:MGI:107942]	GO:0005615;GO:0005578;GO:0005576;GO:0007409	-	KOG0619-FOG: Leucine rich repeat[R]
ENSMUSG00000060373	49.333	79.3962	46.3761	47.0903	46.2665	67.8662	47.7057	54.2449	24.7772	38.5372	51.8048	41.9142	39.5772	44.7146	58.3271	58.9117	88.3834	55.6722	79.4572	38.703	60.7004	51.4436	72.0395	43.8061	Hnrnpc	heterogeneous nuclear ribonucleoprotein C [Source:MGI Symbol;Acc:MGI:107795]	GO:0005634;GO:0003676;GO:0005654;GO:0043234;GO:0005829;GO:0003723;GO:0016020;GO:0070062;GO:0001649;GO:0000978;GO:0030529;GO:0006397;GO:0008380;GO:0000790;GO:0042802;GO:0005681;GO:0071013;GO:0003729;GO:0000980;GO:0008266;GO:0043044;GO:1990247;GO:0045120;GO:0031492;GO:0032211;GO:0070034;GO:0005697;GO:0003730;GO:0000398;GO:0070935	K12884-ko03040 Spliceosome	KOG0118-FOG: RRM domain[R]
ENSMUSG00000107596	0.004088	0.013493	0.028715	0	0	0.014072	0.008323	0.028982	0	0.014687	0.005442	0.016145	0	0	0.004666	0	0	0	0.036271	0.017391	0	0.014329	0.022305	0.036472	Gm18913	predicted gene, 18913 [Source:MGI Symbol;Acc:MGI:5011098]	-	-	-
ENSMUSG00000070469	1.24242	1.67739	1.544	0.771777	0.891301	1.39747	1.18527	1.54818	0.912609	0.718853	1.52349	1.55078	0.972857	0.793351	1.18945	1.12728	2.07043	1.71533	1.81904	1.65013	1.36714	1.22371	2.09179	1.08632	Adamtsl3	ADAMTS-like 3 [Source:MGI Symbol;Acc:MGI:3028499]	GO:0008270;GO:0003674;GO:0008150;GO:0006508;GO:0005578;GO:0008237;GO:0043231;GO:0008233	-	-
ENSMUSG00000103779	0.01536	0.033844	0.015488	0.003092	0.014014	0.013581	0.015321	0.027051	0.026158	0.01615	0.029594	0.00332	0.015881	0.003672	0.003764	0.006324	0.020479	0.009422	0.047767	0.043702	0.016691	0.010228	0.038903	0.015699	Gm36931	predicted gene, 36931 [Source:MGI Symbol;Acc:MGI:5610159]	-	-	-
ENSMUSG00000064145	33.3856	31.4757	20.4654	19.9778	20.8217	24.9546	19.6977	20.617	20.3264	21.5865	28.4558	14.9234	19.2892	18.6479	18.6074	20.8381	35.0706	17.8369	26.2346	21.9074	22.5403	14.2875	23.0877	11.4174	Arih2	ariadne RBR E3 ubiquitin protein ligase 2 [Source:MGI Symbol;Acc:MGI:1344361]	GO:0016740;GO:0008270;GO:0046872;GO:0005634;GO:0005654;GO:0005737;GO:0004842;GO:0061630;GO:0016567;GO:0042787;GO:0005515;GO:0006511;GO:0031624;GO:0000209;GO:0032436;GO:0000151;GO:1903955;GO:0070936;GO:0070534;GO:0071425;GO:0048588;GO:0031466	-	KOG1815-Predicted E3 ubiquitin ligase[O]
ENSMUSG00000020346	4.75535	5.41192	5.86301	2.73269	3.06901	3.74786	2.30053	7.9797	4.61567	5.60545	6.73183	4.4654	4.23101	4.57348	4.21107	7.98385	9.55775	3.96239	6.31334	4.04014	4.11899	2.43585	5.97604	3.47651	Mgat1	mannoside acetylglucosaminyltransferase 1 [Source:MGI Symbol;Acc:MGI:96973]	GO:0016020;GO:0016021;GO:0016740;GO:0016757;GO:0006486;GO:0000139;GO:0005794;GO:0046872;GO:0070062;GO:1903561;GO:0001701;GO:0008375;GO:0003827;GO:0006049	K00726-ko00510 N-Glycan biosynthesis;ko00513 Various types of N-glycan biosynthesis	KOG1413-N-acetylglucosaminyltransferase I[G]
ENSMUSG00000070465	0	0	0	0	0	0	0	0	0	0	0	0	0	0	0	0	0	0	0	0	0	0	0	0	Gm9696	predicted gene 9696 [Source:MGI Symbol;Acc:MGI:3819177]	-	-	-
ENSMUSG00000103775	0	0	0.049937	0	0	0	0	0	0	0	0	0	0.040037	0	0	0	0	0	0	0	0	0	0	0	Gm36997	predicted gene, 36997 [Source:MGI Symbol;Acc:MGI:5610225]	-	-	-
ENSMUSG00000064141	6.64222	5.98363	2.05468	5.12562	4.5756	5.85759	4.88029	4.94233	5.18435	6.52739	4.45291	5.0264	3.45029	6.82629	7.23594	1.97963	6.46577	5.55013	5.89865	8.75362	8.84249	5.44967	3.75737	5.43217	Zfp69	zinc finger protein 69 [Source:MGI Symbol;Acc:MGI:107794]	GO:0006355;GO:0046872;GO:0005622;GO:0003674;GO:0008150;GO:0005575;GO:0003676	-	-
ENSMUSG00000103773	0	0	0	0	0	0	0	0	0	0	0	0	0	0	0	0	0	0	0	0	0	0	0	0	Gm34217	predicted gene, 34217 [Source:MGI Symbol;Acc:MGI:5593376]	-	-	-
ENSMUSG00000103770	0	0.009682	0	0.009494	0.022998	0	0	0	0.139064	0.066052	0	0.06658	0	0	0	0	0.014081	0	0.067568	0	0	0	0	0	Pcdha9	protocadherin alpha 9 [Source:MGI Symbol;Acc:MGI:2447322]	GO:0016020;GO:0016021;GO:0003674;GO:0005886;GO:0005509;GO:0007155;GO:0007156;GO:0005887;GO:0007267;GO:0007399	-	-
ENSMUSG00000070460	0	0	0	0	0	0	0	0	0	0	0	0	0	0	0	0	0	0	0	0	0	0	0	0	Olfr291	olfactory receptor 291 [Source:MGI Symbol;Acc:MGI:3030125]	GO:0016020;GO:0016021;GO:0005886;GO:0007186;GO:0004871;GO:0004930;GO:0007165;GO:0004984;GO:0007608;GO:0050896;GO:0050911;GO:0005549	K04257-ko04740 Olfactory transduction	-
ENSMUSG00000053490	0	0	0	0	0.019478	0	0	0.021133	0	0.021087	0	0	0	0	0	0	0	0	0	0	0	0	0	0	Trim60	tripartite motif-containing 60 [Source:MGI Symbol;Acc:MGI:2387430]	GO:0008270;GO:0046872;GO:0005622;GO:0008150;GO:0005515	-	KOG2177-Predicted E3 ubiquitin ligase[O]
ENSMUSG00000084737	0	0	0	0	0	0	0	0	0	0	0	0	0	0	0	0	0	0	0	0	0	0	0	0	Gm25805	predicted gene, 25805 [Source:MGI Symbol;Acc:MGI:5455582]	-	-	-
ENSMUSG00000053499	0	0	0	0	0	0	0	0	0	0	0	0	0	0	0	0	0	0	0	0	0	0	0	0	Gm5444	predicted gene 5444 [Source:MGI Symbol;Acc:MGI:3644242]	-	-	-
ENSMUSG00000107593	0	0	0	0	0	0	0	0	0	0	0	0	0	0	0	0	0	0	0	0	0	0	0	0	Gm44097	predicted gene, 44097 [Source:MGI Symbol;Acc:MGI:5690489]	-	-	-
ENSMUSG00000107479	0	0	0.05394	0	0	0.028175	0	0	0	0	0	0	0.03168	0	0	0	0	0	0	0	0	0	0	0.032612	Gm44029	predicted gene, 44029 [Source:MGI Symbol;Acc:MGI:5690421]	-	-	-
ENSMUSG00000084732	0	0	0	0	0	0	0	0	0	0	0	0	0	0	0	0	0	0	0	0	0	0	0	0	Gm25807	predicted gene, 25807 [Source:MGI Symbol;Acc:MGI:5455584]	-	-	-
ENSMUSG00000097593	0.608173	1.09861	0.514192	0.588703	0.331761	0.708445	0.518851	0.89156	0.375772	0.615888	0.696011	0.630075	0.367915	0.493814	0.460372	0.636864	0.399851	0.241342	0.343624	0.301579	0.253413	0.165227	0.325103	0.188846	Gm26676	predicted gene, 26676 [Source:MGI Symbol;Acc:MGI:5477170]	-	-	-
ENSMUSG00000107475	0	0	0	0	0	0	0	0	0	0	0	0	0	0	0	0	0	0	0	0	0	0	0	0	Gm19177	predicted gene, 19177 [Source:MGI Symbol;Acc:MGI:5011362]	-	-	-
ENSMUSG00000102643	0	0	0	0	0	0	0	0	0	0	0.006861	0	0	0	0	0	0	0	0	0	0	0	0	0	Gm37547	predicted gene, 37547 [Source:MGI Symbol;Acc:MGI:5610775]	-	-	-
ENSMUSG00000107477	0.351706	0.236855	0.194971	0.018919	0.246166	0.073861	0.132544	0.823322	0.309105	0.422766	0.110191	0.413886	0.151695	0.08052	0.250943	0.085161	0.150746	0.220246	0.165666	0	0.161321	0.171263	0.154958	0.288716	Gm44366	predicted gene, 44366 [Source:MGI Symbol;Acc:MGI:5690758]	-	-	-
ENSMUSG00000107476	6.83612	8.32878	7.66895	4.6146	4.0165	6.28559	5.25361	5.76417	4.64006	4.91958	7.41802	5.08382	5.57777	5.06401	6.72206	6.80054	7.32314	4.04919	6.64082	4.69683	6.08202	3.72618	7.7096	3.53165	Zfp862-ps	zinc finger protein 862, pseudogene [Source:MGI Symbol;Acc:MGI:1889827]	-	-	-
ENSMUSG00000107471	0	0	0	0	0	0	0	0	0	0	0	0	0	0	0	0	0	0	0	0	0	0	0	0	Gm44147	predicted gene, 44147 [Source:MGI Symbol;Acc:MGI:5690539]	-	-	-
ENSMUSG00000107470	2.78956	1.32206	0.942345	1.01169	0.680781	1.682	0.573305	1.27928	0.845792	0.721554	1.3154	0.493174	0.879776	1.0384	1.20629	1.07144	3.1119	0.663052	1.1669	1.19019	0.690895	1.07701	1.66231	0.377623	Gm3375	predicted gene 3375 [Source:MGI Symbol;Acc:MGI:3781553]	-	-	-
ENSMUSG00000107473	0	0	0	0	0	0	0	0	0	0	0	0	0	0	0	0	0	0	0	0	0	0	0	0	Gm44255	predicted gene, 44255 [Source:MGI Symbol;Acc:MGI:5690647]	-	-	-
ENSMUSG00000107472	0	0	0	0	0	0	0	0	0	0	0	0	0	0	0	0.119263	0	0	0	0	0	0	0	0	Gm44265	predicted gene, 44265 [Source:MGI Symbol;Acc:MGI:5690657]	-	-	-
ENSMUSG00000054728	4.32542	4.92149	2.79755	3.60917	1.97194	2.56813	1.91048	3.31862	1.67365	1.99752	2.01191	1.41522	2.03202	1.26814	1.18616	1.07335	2.31067	2.36603	2.68771	1.7981	3.44524	1.46511	2.20385	1.10568	Phactr1	phosphatase and actin regulator 1 [Source:MGI Symbol;Acc:MGI:2659021]	GO:0005634;GO:0005737;GO:0030054;GO:0045202;GO:0003779;GO:0008157;GO:0019888;GO:0050790;GO:0031532;GO:0043086;GO:0005829;GO:0048870;GO:0004864;GO:0043149;GO:0031032	-	-
ENSMUSG00000054723	5.02164	4.6375	13.424	3.09842	2.3968	3.59815	2.20453	2.9557	5.85953	5.56709	8.42328	5.11713	4.53927	5.44733	7.12289	7.14114	6.54266	4.22154	6.50705	4.6868	4.83928	3.00566	5.28629	2.68523	Vmac	vimentin-type intermediate filament associated coiled-coil protein [Source:MGI Symbol;Acc:MGI:2146912]	GO:0008150;GO:0005737;GO:0045098	-	-
ENSMUSG00000054720	9.86482	11.1276	10.6864	10.7791	9.90225	9.55515	8.71754	8.72983	11.3017	3.59699	13.4697	3.30525	11.7947	10.3741	10.8639	11.5581	15.3446	3.56426	16.9955	16.4805	15.1549	13.0596	16.3376	12.2779	Lrrc8c	leucine rich repeat containing 8 family, member C [Source:MGI Symbol;Acc:MGI:2140839]	GO:0016020;GO:0016021;GO:0005886;GO:0005737;GO:0006810;GO:0006811;GO:0007165;GO:0005887;GO:0005783;GO:0005789;GO:0045444;GO:0005225;GO:0044070;GO:0098656;GO:0034702	-	KOG0619-FOG: Leucine rich repeat[R]
ENSMUSG00000054727	0	0	0	0	0	0	0	0	0	0	0	0	0	0	0	0.060766	0	0	0	0.042425	0	0	0	0	1700013H16Rik	RIKEN cDNA 1700013H16 gene [Source:MGI Symbol;Acc:MGI:1922764]	GO:0005634;GO:0005515;GO:0007286;GO:0005730;GO:0000785;GO:0001741	-	-
ENSMUSG00000079806	0	0	0	0	0	0	0	0	0	0	0	0	0	0	0	0	0	0	0	0	0	0	0	0	Gm21719	predicted gene, 21719 [Source:MGI Symbol;Acc:MGI:5433883]	GO:0007276	-	-
ENSMUSG00000078912	0	0	0	0	0	0	0	0	0	0	0	0	0	0	0	0	0	0	0	0	0	0	0	0	Gm11011	predicted gene 11011 [Source:MGI Symbol;Acc:MGI:3779229]	GO:0016020;GO:0016021;GO:0003674;GO:0008150;GO:0005575	-	-
ENSMUSG00000102642	0	0.015128	0	0	0	0	0	0	0	0	0	0	0	0.019326	0	0	0	0	0	0.022628	0	0	0.019637	0.034217	A130048G24Rik	RIKEN cDNA A130048G24 gene [Source:MGI Symbol;Acc:MGI:2443520]	-	-	-
ENSMUSG00000113498	0.056737	0	0	0	0	0.168504	0	0	0	0	0	0	0	0	0	0	0	0.065926	0	0	0	0	0	0	AC153727.1	-	-	-	-
ENSMUSG00000054622	0.181442	0.033286	0.0544	0	0	0.04834	0.105288	0.126465	0	0	0.019383	0.056917	0.063549	0	0	0.149337	0.215507	0.245465	0.177152	0.100587	0.019583	0	0.258275	0	D730045B01Rik	RIKEN cDNA D730045B01 gene [Source:MGI Symbol;Acc:MGI:1925117]	-	-	-
ENSMUSG00000036744	0	0	0	0	0	0	0	0	0	0	0	0	0	0	0	0	0	0	0	0	0	0	0	0	Olfr701	olfactory receptor 701 [Source:MGI Symbol;Acc:MGI:3030535]	GO:0016020;GO:0016021;GO:0005886;GO:0007186;GO:0004871;GO:0004930;GO:0007165;GO:0004984;GO:0007608;GO:0050896;GO:0050911	K04257-ko04740 Olfactory transduction	-
ENSMUSG00000036745	1.45807	1.28527	0.833837	0.727696	0.699007	0.906882	0.980914	1.05438	1.00961	1.17151	2.003	0.715209	1.46774	0.673088	0.826867	1.13012	1.5576	1.14589	1.34858	1.31504	1.04854	1.07871	1.27427	1.03666	Ttll7	tubulin tyrosine ligase-like family, member 7 [Source:MGI Symbol;Acc:MGI:1918142]	GO:0006464;GO:0043014;GO:0048487;GO:0070740;GO:0018095	-	-
ENSMUSG00000099253	0.007687	0.010421	0.018796	0.004526	0	0.019806	0.002312	0.004973	0.014369	0.092361	0	0	0	0.003271	0.023688	0	0.032254	0	0	0.009791	0.009822	0	0.012558	0	Gm7863	predicted gene 7863 [Source:MGI Symbol;Acc:MGI:3647996]	-	-	-
ENSMUSG00000099252	0	0.028904	0	0	0	0	0	0	0	0	0	0	0	0	0	0	0	0	0	0	0	0	0	0	Gm27265	predicted gene, 27265 [Source:MGI Symbol;Acc:MGI:5530647]	-	-	-
ENSMUSG00000099255	0	0	0	0	0	0	0	0	0	0	0	0	0	0	0	0	0	0	0	0	0	0	0	0	Gm27266	predicted gene, 27266 [Source:MGI Symbol;Acc:MGI:5530648]	-	-	-
ENSMUSG00000096202	0	0	0	0	0	0	0	0	0	0	0	0	0	0	0	0	0	0	0	0	0	0	0	0	Gm22069	predicted gene, 22069 [Source:MGI Symbol;Acc:MGI:5451846]	-	-	-
ENSMUSG00000099257	0	0	0	0	0	0	0	0	0	0	0	0	0	0	0	0	0	0	0	0	0	0	0	0	Mir6342	microRNA 6342 [Source:MGI Symbol;Acc:MGI:5530650]	-	-	-
ENSMUSG00000036743	0.655342	1.00323	1.10824	0.435676	0.602179	1.03653	0.286811	0.496991	0.682772	0.993031	0.896779	0.587213	0.614982	0.797112	0.992432	1.18238	1.15439	0.448399	0.802441	0.756903	0.807932	0.496638	1.21298	0.608407	Psma8	proteasome (prosome, macropain) subunit, alpha type, 8 [Source:MGI Symbol;Acc:MGI:1920927]	GO:0016787;GO:0005634;GO:0008233;GO:0006508;GO:0005737;GO:0006511;GO:0070062;GO:0004298;GO:0051603;GO:0005839;GO:0004175;GO:0000502;GO:0005829;GO:0019773;GO:1990111	K02731-ko03050 Proteasome;ko05010 Alzheimer disease;ko05012 Parkinson disease;ko05014 Amyotrophic lateral sclerosis;ko05016 Huntington disease;ko05017 Spinocerebellar ataxia;ko05020 Prion disease;ko05022 Pathways of neurodegeneration - multiple diseases	KOG0183-20S proteasome, regulatory subunit alpha type PSMA7/PRE6[O]
ENSMUSG00000099259	0.018467	0.000432	0.108685	0.000959	0.000657	0.001017	0.046528	0.095672	0.001579	0	0.001522	0.000987	0	0.076173	0.0009	0.0853	0.060665	0	0.049605	0.016922	0.155664	0.05414	0.002019	0	Mir6922	microRNA 6922 [Source:MGI Symbol;Acc:MGI:5530651]	-	-	-
ENSMUSG00000099258	0	0	0	0	0	0	0	0	0	0	0	0	0	0	0	0	0	0	0	0	0	0	0	0	Mir7047	microRNA 7047 [Source:MGI Symbol;Acc:MGI:5530652]	-	-	-
ENSMUSG00000033510	0.119607	0.20059	0.080654	0.13582	0.069359	0.121621	0.09552	0.118013	0.053676	0.030714	0.113989	0	0.083702	0.071741	0.117848	0.155434	0.137587	0.065206	0.047395	0.103084	0.069405	0.02939	0.065379	0.024904	Otud7a	OTU domain containing 7A [Source:MGI Symbol;Acc:MGI:2158505]	GO:0008270;GO:0046872;GO:0006955;GO:0016787;GO:0003677;GO:0005634;GO:0008233;GO:0008234;GO:0006508;GO:0005737;GO:0036459;GO:0004843;GO:0035871;GO:0070536;GO:0071947;GO:0050727;GO:0070530;GO:0071108;GO:0043124;GO:0045088;GO:0016020;GO:0016021	-	KOG4345-NF-kappa B regulator AP20/Cezanne[T]
ENSMUSG00000036748	37.4698	30.1498	29.1901	12.0422	10.1465	24.9879	13.5523	19.4044	13.6894	12.0514	33.1845	14.7161	11.5928	16.7524	23.7897	25.5259	37.9611	16.4475	29.5255	18.8761	17.922	11.9392	24.8441	11.4918	Cuedc2	CUE domain containing 2 [Source:MGI Symbol;Acc:MGI:1914366]	GO:0003674;GO:0005634;GO:0005654;GO:0005829;GO:0005737;GO:0031965;GO:0010936;GO:1900016	-	-
ENSMUSG00000036749	0	0	0	0	0	0	0	0	0	0	0	0	0	0	0	0	0	0	0	0	0	0	0	0	Pramel5	preferentially expressed antigen in melanoma like 5 [Source:MGI Symbol;Acc:MGI:2156389]	GO:0003674;GO:0008150;GO:0005575;GO:0043066;GO:0045892;GO:0008284;GO:0045596	-	-
ENSMUSG00000096209	0	0	0	0	0	0	0	0	0	0	0	0	0	0	0	0	0	0	0	0	0	0	0	0	Olfr510	olfactory receptor 510 [Source:MGI Symbol;Acc:MGI:3030344]	GO:0016020;GO:0016021;GO:0005886;GO:0007186;GO:0004871;GO:0004930;GO:0007165;GO:0004984;GO:0005549;GO:0007608;GO:0050896;GO:0050911	K04257-ko04740 Olfactory transduction	-
ENSMUSG00000096208	0	0	0	0	0	0	0	0	0	0	0	0	0	0	0	0	0	0	0	0	0	0	0	0	Gm22070	predicted gene, 22070 [Source:MGI Symbol;Acc:MGI:5451847]	-	-	-
ENSMUSG00000113030	0.308423	0.269149	0.192719	0.246346	0.14936	0.559832	0.294871	0.256881	0.332608	0.55236	0.156795	0.283189	0.30025	0.05833	0.065269	0.206004	0.298492	0.255399	0.307164	0.586574	0.260652	0.0167	0.24471	0.102777	CT009754.1	-	-	-	-
ENSMUSG00000113031	0	0	0.551857	0	0	0	0.11912	0.247549	0	0	0.48602	0.468878	0.208589	0.294736	0.418374	0.377327	0	0	0.169826	0.511772	0.240659	0.22195	0	0.998449	AC158365.1	-	-	-	-
ENSMUSG00000113032	0	0	0	0	0.006681	0.004608	0.013544	0.002002	0	0	0	0	0	0.004284	0	0	0	0	0	0	0	0	0	0	AC158633.3	-	-	-	-
ENSMUSG00000113033	0	0	0	0	0	0	0	0	0	0	0	0	0	0	0	0	0	0	0	0	0	0	0	0	AC156798.1	-	-	-	-
ENSMUSG00000113034	0	0	0	0	0	0	0	0	0	0	0	0	0	0	0	0	0	0	0	0	0	0	0	0	AC138401.1	-	-	-	-
ENSMUSG00000113035	0	0	0	0	0	0	0	0.055306	0.269234	0	0	0	0.027859	0	0	0	0	0	0	0	0	0	0	0	AC157822.3	-	-	-	-
ENSMUSG00000113036	1.7735	0.968995	0.78082	0.666588	0.798584	1.11689	0.48592	0.659202	0.573592	0.800568	0.822616	0.288047	0.19325	0.684024	0.347543	0.402642	1.3128	0.501272	0.782416	0.358428	0.587485	0.324094	0.654485	0.504696	AC139941.1	-	-	-	-
ENSMUSG00000113037	0	0	0.149836	0	0	0	0	0	0	0	0	0	0	0	0	0	0	0	0	0	0	0	0	0	AC147162.1	-	-	-	-
ENSMUSG00000113038	0	0	0	0	0	0	0	0	0	0	0	0	0	0	0	0	0	0	0	0	0	0	0	0	AC159232.2	-	-	-	-
ENSMUSG00000062797	7.22017	4.73402	9.17667	4.31582	4.42475	6.60118	4.24888	4.87597	6.11703	6.06082	10.4069	7.04916	6.53571	8.43567	10.0058	9.12489	14.3559	6.80928	14.3487	9.37794	7.85953	5.5149	10.1999	5.28044	Hikeshi	heat shock protein nuclear import factor [Source:MGI Symbol;Acc:MGI:96738]	GO:0005634;GO:0005829;GO:0005737;GO:0006810;GO:0015031;GO:0070062;GO:0034605;GO:0005622;GO:0007030;GO:0008565;GO:0030324;GO:0006606;GO:0030544	-	KOG4067-Uncharacterized conserved protein[S]
ENSMUSG00000062794	0.850876	0.911807	0.677121	0.48199	0.784114	0.820537	0.84438	0.99546	1.09969	1.36472	1.54393	1.00999	1.03194	1.1112	1.22983	1.20423	1.22002	0.817274	1.30398	0.997749	0.788881	0.836115	1.20693	0.888387	Zfp599	zinc finger protein 599 [Source:MGI Symbol;Acc:MGI:2679006]	GO:0006355;GO:0046872;GO:0005622;GO:0005575;GO:0003676;GO:0003700	-	-
ENSMUSG00000062793	0	0	0	0	0	0	0	0	0	0	0	0	0	0	0	0	0	0	0	0	0	0	0	0	Olfr1158	olfactory receptor 1158 [Source:MGI Symbol;Acc:MGI:3030992]	GO:0016020;GO:0016021;GO:0005886;GO:0007186;GO:0004871;GO:0004930;GO:0007165;GO:0004984;GO:0005549;GO:0007608;GO:0050896;GO:0050911	-	-
ENSMUSG00000062791	0	0	0	0	0	0	0	0	0	0	0	0	0	0	0	0	0	0	0	0	0	0	0	0	Gm382	predicted gene 382 [Source:MGI Symbol;Acc:MGI:2685228]	GO:0003674;GO:0008150;GO:0005575;GO:0003676;GO:0003723	-	KOG2208-Vigilin[I]
ENSMUSG00000062421	39.7589	32.4658	24.7961	20.1561	20.2575	24.7897	25.3366	10.227	24.7828	9.25053	8.77376	20.3835	7.87591	6.67023	16.5298	31.0969	32.4033	13.8441	33.7695	26.2532	17.6399	5.47146	17.4612	9.4328	Arf2	ADP-ribosylation factor 2 [Source:MGI Symbol;Acc:MGI:99595]	GO:0005794;GO:0005622;GO:0006810;GO:0015031;GO:0000166;GO:0007264;GO:0005525;GO:0016192	-	KOG0070-GTP-binding ADP-ribosylation factor Arf1[U]
ENSMUSG00000062426	0	0	0	0	0	0	0	0	0	0	0	0	0	0	0	0	0	0	0	0	0	0	0	0	Olfr304	olfactory receptor 304 [Source:MGI Symbol;Acc:MGI:3030138]	GO:0016020;GO:0016021;GO:0005886;GO:0007186;GO:0004871;GO:0004930;GO:0007165;GO:0004984;GO:0005549;GO:0007608;GO:0050896;GO:0050911	K04257-ko04740 Olfactory transduction	-
ENSMUSG00000019066	2.65777	3.60267	4.77227	3.26603	1.8344	2.48138	1.89832	1.99929	3.32724	3.79462	5.35435	2.59365	2.37069	2.23314	2.19273	3.77364	7.22386	3.51989	5.47114	3.87002	4.41707	3.02379	2.5926	2.00715	Rab3d	RAB3D, member RAS oncogene family [Source:MGI Symbol;Acc:MGI:97844]	GO:0016020;GO:0005886;GO:0005515;GO:0006810;GO:0015031;GO:0000166;GO:0070062;GO:0003924;GO:0005525;GO:0005739;GO:0006887;GO:0030742;GO:1903307;GO:0045453;GO:0005881;GO:0031489;GO:0017157;GO:0018125;GO:0042588;GO:0099503;GO:0030133	K07884-ko04972 Pancreatic secretion	KOG0093-GTPase Rab3, small G protein superfamily[U]
ENSMUSG00000035498	0.26923	0.038625	0.174039	0	0.019523	0	0.010515	0.010339	0.099414	0.03704	0.012852	0.043185	0.053201	0.105432	0.095725	0.053303	0.067634	0.049033	0.073232	0.023359	0.022687	0.01931	0.097006	0.03278	Cdcp1	CUB domain containing protein 1 [Source:MGI Symbol;Acc:MGI:2442010]	GO:0016020;GO:0016021;GO:0003674;GO:0005886;GO:0008150;GO:0005575	-	-
ENSMUSG00000091462	0.247661	0.408287	0.25102	0.188547	0.144121	0.50021	0.514271	0.217444	0.130878	0.090288	0.288224	0.203993	0.147759	0.260797	0.188525	0.365258	0.253305	0.099333	0.24708	0.360904	0.304565	0.175411	0.215214	0.165577	Gm17084	predicted gene 17084 [Source:MGI Symbol;Acc:MGI:4937911]	-	-	-
ENSMUSG00000101731	0.332075	0.108861	0.156469	0	0.107502	0.154622	0.072048	0.10352	0.034347	0.143861	0.598095	0.140752	0.1482	0.097586	0.126503	0.167216	0.441106	0.272534	0.315915	0.168648	0.090459	0.090106	0.064348	0.095284	3830432H09Rik	RIKEN cDNA 3830432H09 gene [Source:MGI Symbol;Acc:MGI:2443278]	-	-	-
ENSMUSG00000091460	0	0	0	0	0	0	0	0	0	0	0	0	0	0	0	0	0	0	0	0	0	0	0	0	Gm7808	predicted pseudogene 7808 [Source:MGI Symbol;Acc:MGI:3643360]	-	-	-
ENSMUSG00000101733	0	0	0	0	0	0	0	0	0	0	0	0	0	0	0	0	0	0	0	0	0	0	0	0	Gm29189	predicted gene 29189 [Source:MGI Symbol;Acc:MGI:5579895]	-	-	-
ENSMUSG00000101734	0	0	0	0	0	0	0	0	0.141924	0	0	0	0	0	0	0	0	0	0	0	0	0	0	0	4933400C23Rik	RIKEN cDNA 4933400C23 gene [Source:MGI Symbol;Acc:MGI:5439420]	-	-	-
ENSMUSG00000101735	0	0	0	0	0	0.001912	0	0	0	0	0	0	0	0	0	0	0.006297	0	0	0	0.001887	0.001558	0.003452	0	Gm18505	predicted gene, 18505 [Source:MGI Symbol;Acc:MGI:5010690]	-	-	-
ENSMUSG00000101736	0	0	0.089698	0	0	0	0	0	0	0	0	0	0	0	0	0	0	0	0	0	0	0	0	0	Gm29335	predicted gene 29335 [Source:MGI Symbol;Acc:MGI:5580041]	-	-	-
ENSMUSG00000101737	0	0	0	0	0	0	0	0	0	0	0	0	0	0	0	0	0	0	0	0	0	0	0	0	Gm28849	predicted gene 28849 [Source:MGI Symbol;Acc:MGI:5579555]	-	-	-
ENSMUSG00000101738	0	0	0	0	0	0	0	0	0	0	0	0	0	0	0	0	0	0	0	0	0	0	0	0	Gm29006	predicted gene 29006 [Source:MGI Symbol;Acc:MGI:5579712]	-	-	-
ENSMUSG00000101739	0	0	0	0	0	0	0	0	0	0	0	0	0	0	0	0	0	0	0	0	0	0	0	0	Gm5733	predicted gene 5733 [Source:MGI Symbol;Acc:MGI:3642992]	-	-	-
ENSMUSG00000055891	0	0	0	0	0	0	0	0	0	0	0	0	0	0	0.043741	0	0.051786	0	0	0	0	0	0	0	Ubl4b	ubiquitin-like 4B [Source:MGI Symbol;Acc:MGI:1914841]	GO:0003674;GO:0005575;GO:0005737;GO:1903955	-	KOG0001-Ubiquitin and ubiquitin-like proteins[OR]
ENSMUSG00000055897	4.29999	3.10381	15.8816	3.37691	3.25064	4.04907	2.244	3.94621	8.2136	5.00897	10.6173	7.15383	5.9224	8.26486	10.1367	9.67491	8.42122	4.75301	6.23179	7.29476	6.11021	5.82601	7.15117	4.76945	Ppp4r1l-ps	protein phosphatase 4, regulatory subunit 1-like, pseudogene [Source:MGI Symbol;Acc:MGI:1924560]	-	-	-
ENSMUSG00000055895	0	0	0	0	0	0	0	0	0	0	0	0	0	0	0	0	0	0	0	0	0	0	0	0	Oosp2	oocyte secreted protein 2 [Source:MGI Symbol;Acc:MGI:2684945]	GO:0003674;GO:0008150;GO:0005575;GO:0005576	-	-
ENSMUSG00000108012	0	0.042601	0	0	0	0	0	0	0	0	0	0	0	0	0	0	0	0	0	0	0	0	0	0	Gm44012	predicted gene, 44012 [Source:MGI Symbol;Acc:MGI:5690404]	-	-	-
ENSMUSG00000073769	0	0	0	0	0	0	0	0	0	0	0	0	0	0	0	0	0.022538	0	0	0	0	0	0	0	Olfr1331	olfactory receptor 1331 [Source:MGI Symbol;Acc:MGI:3031165]	GO:0016020;GO:0016021;GO:0005886;GO:0007186;GO:0004871;GO:0004930;GO:0007165;GO:0004984;GO:0007608;GO:0050896;GO:0050911	-	-
ENSMUSG00000108010	0.011473	0	0.394752	0	0.010974	0.0101	0	0	0	0	0.224574	0.111935	0.083623	0.33527	0.136689	0.529436	0.100869	0	0	0.183828	0.149238	0.010589	0.177218	0	Gm44246	predicted gene, 44246 [Source:MGI Symbol;Acc:MGI:5690638]	-	-	-
ENSMUSG00000108011	0.380282	0	0	0	0	0	0	0	0	0	0.208608	0	0.637563	0	0.101932	0	0	0	0	0	0.200214	0	0	0	Gm44596	predicted gene 44596 [Source:MGI Symbol;Acc:MGI:5753172]	-	-	-
ENSMUSG00000071738	0	0	0	0	0	0	0	0	0	0	0	0	0	0	0	0	0	0	0	0	0	0	0	0	Cldn34b3	claudin 34B3 [Source:MGI Symbol;Acc:MGI:3648293]	GO:0016020;GO:0016021;GO:0003674;GO:0008150;GO:0005575;GO:0005198;GO:0005923	-	-
ENSMUSG00000108017	0	0	0	0	0	0	0	0	0	0	0	0	0	0	0	0	0	0	0	0	0	0	0	0	Gm18539	predicted gene, 18539 [Source:MGI Symbol;Acc:MGI:5010724]	-	-	-
ENSMUSG00000108014	0	0.017237	0.005738	0	0	0	0	0	0	0	0	0	0	0	0	0	0.334589	0	0	0	0	0.076991	0	0.130839	Gm44380	predicted gene, 44380 [Source:MGI Symbol;Acc:MGI:5690772]	-	-	-
ENSMUSG00000060490	0	0	0	0	0	0	0	0	0	0	0	0	0	0	0	0	0	0	0	0	0	0	0	0	Vmn1r218	vomeronasal 1 receptor 218 [Source:MGI Symbol;Acc:MGI:2159691]	GO:0016020;GO:0016021;GO:0007186;GO:0016503;GO:0007606;GO:0005550;GO:0019236;GO:0005887	-	-
ENSMUSG00000108018	0	0	0	0	0	0	0	0	0	0	0	0	0	0	0	0	0	0	0	0	0	0	0	0	Gm43928	predicted gene, 43928 [Source:MGI Symbol;Acc:MGI:5690320]	-	-	-
ENSMUSG00000108019	0	0	0	0	0	0	0	0	0	0	0	0	0	0	0	0	0	0	0	0	0	0	0	0	Gm44108	predicted gene, 44108 [Source:MGI Symbol;Acc:MGI:5690500]	-	-	-
ENSMUSG00000060499	0	0	0	0	0	0	0	0	0	0	0	0	0	0	0	0	0	0	0	0	0	0	0	0	Rpl10l	ribosomal protein L10-like [Source:MGI Symbol;Acc:MGI:3647985]	GO:0005622;GO:0005634;GO:0003735;GO:0006412;GO:0005840;GO:0016020;GO:0030529;GO:0000027;GO:0022625;GO:0005844;GO:0007283	-	KOG0857-60s ribosomal protein L10[J]
ENSMUSG00000097154	0.303597	0.107949	0.309385	0.213801	0.209729	0.160865	0.215802	0.380008	0.563164	0.575596	0.201349	0.179281	0.147075	0.044883	0.498986	0.165794	0.269149	0.488324	0.153577	0.135048	0.416025	0.669628	0.040288	0.062429	Gm26510	predicted gene, 26510 [Source:MGI Symbol;Acc:MGI:5477004]	-	-	-
ENSMUSG00000097155	0.088659	0.030291	0	0.024032	0.071143	0	0	0	0	0.030206	0	0.018657	0	0.028425	0	0.039907	0	0	0.137552	0	0.079729	0.053929	0.151402	0	Gm26511	predicted gene, 26511 [Source:MGI Symbol;Acc:MGI:5477005]	-	-	-
ENSMUSG00000097156	0	0	0	0	0	0	0	0	0.109311	0	0	0	0.074589	0	0	0.264419	0.02321	0	0	0.072524	0	0	0.09367	0.16016	Gm3764	predicted gene 3764 [Source:MGI Symbol;Acc:MGI:3781938]	-	-	-
ENSMUSG00000097157	0.199724	0.232602	0.022488	0.234798	0.034135	0.372616	0.33478	0.175621	0.267839	0.333236	0.518185	0.0494	0.29076	0.483636	0.331126	0.262488	0.088836	0.267411	0.146431	0.419597	0.156719	0.084268	0.403331	0.045199	Gm26512	predicted gene, 26512 [Source:MGI Symbol;Acc:MGI:5477006]	-	-	-
ENSMUSG00000097150	0.090402	0.067888	0.251122	0.027201	0.054255	0.020229	0.011216	0.045952	0.025624	0.155856	0.255154	0.023523	0.103204	0.114703	0.27311	0.152861	0.037925	0.057454	0.046797	0.012667	0.088381	0.097223	0	0	Gm26513	predicted gene, 26513 [Source:MGI Symbol;Acc:MGI:5477007]	-	-	-
ENSMUSG00000097151	0	0.075216	0.234221	0.021527	0.04985	0.056781	0.020938	0.141594	0.162918	0.196764	0.15256	0.088471	0.073296	0.185404	0.13996	0.126216	0.222475	0.097353	0.105892	0.108243	0.090568	0.04518	0.166389	0.099735	Gm26514	predicted gene, 26514 [Source:MGI Symbol;Acc:MGI:5477008]	-	-	-
ENSMUSG00000097152	0.352736	0.58503	0.145166	0.273689	0.272607	0.184237	0.24593	0.209266	0.128296	0.047603	0.16673	0.16748	0.260439	0.133048	0.10615	0.198497	0.228385	0.014706	0.169758	0.436572	0.423728	0.095668	0.304046	0.072784	Gm26515	predicted gene, 26515 [Source:MGI Symbol;Acc:MGI:5477009]	-	-	-
ENSMUSG00000111381	0	0	0	0	0	0	0	0	0	0	0	0	0	0	0	0	0	0	0	0	0	0	0	0	AC140488.1	-	-	-	-
ENSMUSG00000097158	0.468439	0.150774	0.319851	0.129742	0.107884	0.115285	0.195969	0.110258	0.20963	0.134272	0.334549	0.204102	0.143298	0.201577	0.201288	0.443867	0.21785	0.06731	0.344567	0.227263	0.133944	0.017207	0.229859	0.071326	Gm26516	predicted gene, 26516 [Source:MGI Symbol;Acc:MGI:5477010]	-	-	-
ENSMUSG00000097159	0.490053	0.383315	0.315356	0.270613	0.248001	0.300865	0.262897	0.318417	0.478282	0.334358	0.395608	0.049956	0.446117	0.268797	0.317341	0.240758	0.168742	0.271201	0.313804	0.340029	0.517401	0.318679	0.754886	0.3651	Gm26517	predicted gene, 26517 [Source:MGI Symbol;Acc:MGI:5477011]	-	-	-
ENSMUSG00000063362	4.46798	3.36443	3.42275	3.3117	3.64108	4.4955	4.1756	4.54707	3.29006	2.88802	3.94564	2.55788	3.813	3.19008	3.78192	3.86205	4.23104	3.98667	4.7147	3.51062	3.80308	2.64046	4.70465	2.47255	Alg11	asparagine-linked glycosylation 11 (alpha-1,2-mannosyltransferase) [Source:MGI Symbol;Acc:MGI:2142632]	GO:0016020;GO:0016021;GO:0016740;GO:0016757;GO:0005783;GO:0005789;GO:0097502;GO:0006490;GO:0004377;GO:0033577	K03844-ko00510 N-Glycan biosynthesis;ko00513 Various types of N-glycan biosynthesis	KOG1387-Glycosyltransferase[M]
ENSMUSG00000080500	0	0	0	0	0	0	0	0	0	0	0	0	0	0	0	0	0	0	0	0	0	0	0	0	Gm22072	predicted gene, 22072 [Source:MGI Symbol;Acc:MGI:5451849]	-	-	-
ENSMUSG00000112341	0.104723	0.019205	0.044605	0.213834	0.091677	0.173749	0.201668	0.013747	0.074149	0.044513	0.035062	0.042692	0.214667	0.097746	0.109362	0.109477	0.068832	0.021594	0.03857	0.09766	0.010976	0.085174	0.144522	0.015514	AC115290.2	-	-	-	-
ENSMUSG00000112340	0	0	0	0	0	0	0	0	0	0	0	0	0	0	0	0	0	0	0	0	0	0	0	0	AC110043.1	-	-	-	-
ENSMUSG00000112343	3.81396	0.083694	0.558869	0	0	0	0	0	0	0	0	0	0	0	0	0	0.056134	0	0	0	0.032423	0.049828	0	0	AC154734.1	-	-	-	-
ENSMUSG00000112342	0	0.000909	0	0	0	0	0	0.012363	0	0	0	0	0	0	0	0	0	0	0	0	0	0.011308	0	0	AC168058.1	-	-	-	-
ENSMUSG00000031918	39.0117	39.3939	20.3322	23.9896	24.6222	30.4366	24.4453	29.6922	21.7722	20.4013	22.4502	16.8534	20.4323	18.5906	20.7373	18.3217	29.5543	21.6713	26.6899	24.6478	25.3747	19.4243	27.0152	16.2823	Mtmr2	myotubularin related protein 2 [Source:MGI Symbol;Acc:MGI:1924366]	GO:0016020;GO:0016787;GO:0005634;GO:0005829;GO:0005737;GO:0004725;GO:0042803;GO:0016791;GO:0016311;GO:0035335;GO:0070062;GO:0043231;GO:0006629;GO:0005768;GO:0031901;GO:0046488;GO:0048666;GO:0051262;GO:0005774;GO:0006661;GO:0046855;GO:0004438;GO:0031642;GO:0046856;GO:0032288;GO:0052629;GO:0052866;GO:0002091;GO:0045806;GO:0090394;GO:0097062;GO:2000643;GO:2000645;GO:0008021;GO:0014069;GO:0030424;GO:…	K18081-ko00562 Inositol phosphate metabolism;ko04070 Phosphatidylinositol signaling system	KOG1089-Myotubularin-related phosphatidylinositol 3-phosphate 3-phosphatase MTM6[R]
ENSMUSG00000031919	0.525764	0.340433	0	0.346823	0	0.218123	0	0	0	0	0	0	0	0	0	0	0	0	0	0	0	0.154837	0.091474	0	Tmed6	transmembrane p24 trafficking protein 6 [Source:MGI Symbol;Acc:MGI:1913519]	GO:0016020;GO:0016021;GO:0003674;GO:0008150;GO:0005575;GO:0006810;GO:0005783;GO:0005789	-	KOG3287-Membrane trafficking protein, emp24/gp25L/p24 family[U]
ENSMUSG00000112347	0.063241	0.066594	0.063003	0	0.112938	0.028302	0.031385	0	0.05272	0.053381	0.067471	0.056277	0.02567	0.174505	0.034331	0.042509	0.043512	0.032496	0.039791	0.034978	0.029894	0.028819	0.200976	0	AC121961.1	-	-	-	-
ENSMUSG00000112346	0.762347	0.534015	1.1921	0.383171	0.187658	0.340959	0.194921	0.308782	0.683977	0.769315	1.05338	0.702026	0.913689	0.687348	0.747971	1.01824	0.660565	0.482342	0.555965	0.654846	0.421356	0.341754	0.464123	0.481535	AC153504.1	-	-	-	-
ENSMUSG00000112349	0	0.000232	0	0	0	0.013098	0	0.00677	0	0	0	0	0	0	0	0	0.014898	0.00106	0	0	0.001965	0	0.002966	0.003996	AC153532.2	-	-	-	-
ENSMUSG00000112348	0	0.040522	0	0	0	0	0	0	0	0	0	0.092853	0	0.085569	0.048511	0	0.057822	0	0	0	0	0	0.063389	0	AC158398.1	-	-	-	-
ENSMUSG00000031916	8.05687	6.76377	7.34938	5.55444	4.80963	6.13917	4.18397	4.89005	7.76074	4.67839	10.383	6.04695	4.40481	7.56296	6.78244	8.25865	7.83794	5.50063	6.12602	5.83426	6.20896	4.3833	4.9559	3.23824	Cog8	component of oligomeric golgi complex 8 [Source:MGI Symbol;Acc:MGI:2142885]	GO:0016020;GO:0000139;GO:0005794;GO:0003674;GO:0006810;GO:0015031;GO:0017119;GO:0006891	-	KOG2069-Golgi transport complex subunit[U]
ENSMUSG00000031917	17.4683	12.0555	7.74641	6.80606	6.81493	10.8872	6.51601	9.13222	6.2207	5.69769	9.09463	6.815	6.31421	7.54115	7.9641	9.75976	13.6602	7.34198	10.4492	7.77462	7.15085	5.75237	9.13496	4.85981	Nip7	NIP7, nucleolar pre-rRNA processing protein [Source:MGI Symbol;Acc:MGI:1913414]	GO:0005634;GO:0005829;GO:0003723;GO:0005730;GO:0042254;GO:0030687;GO:0042273;GO:0042255	-	KOG3492-Ribosome biogenesis protein NIP7[J]
ENSMUSG00000031910	0.436391	0.313238	0.877976	0.357281	0.327705	0.3565	0.208465	0.25294	0.444039	0.459698	0.377064	0.409407	0.552276	0.549001	0.488634	0.530923	0.493983	0.547593	0.526876	0.617656	0.512735	0.274642	0.674418	0.257149	Has3	hyaluronan synthase 3 [Source:MGI Symbol;Acc:MGI:109599]	GO:0016020;GO:0016021;GO:0016740;GO:0016757;GO:0045893;GO:0005887;GO:0007155;GO:0050501;GO:0030213;GO:0045226;GO:0085029;GO:1900106;GO:0005737;GO:0036117	-	KOG2571-Chitin synthase/hyaluronan synthase (glycosyltransferases)[M]
ENSMUSG00000031913	44.8596	41.557	41.4491	35.0764	26.9274	38.41	24.8659	29.7116	34.8115	32.7792	46.2394	31.9749	31.1765	32.0581	38.7692	40.4273	43.3014	26.4748	35.3126	32.367	30.1918	23.7452	30.887	18.6549	Vps4a	vacuolar protein sorting 4A [Source:MGI Symbol;Acc:MGI:1890520]	GO:0016020;GO:0005524;GO:0016787;GO:0005634;GO:0048471;GO:0005829;GO:0005737;GO:0006810;GO:0015031;GO:0000166;GO:0005886;GO:0070062;GO:0005768;GO:0007049;GO:0051301;GO:0005769;GO:0005770;GO:0008022;GO:0000922;GO:0005813;GO:0031902;GO:0019904;GO:0005515;GO:0005764;GO:0030496;GO:1903076;GO:0032880;GO:0016192;GO:0005774;GO:0016887;GO:0007080;GO:0006997;GO:1903543;GO:0009838;GO:0032466;GO:0006900;GO:…	K12196-ko03250 Viral life cycle - HIV-1;ko04144 Endocytosis;ko04217 Necroptosis	KOG0739-AAA+-type ATPase[O]
ENSMUSG00000049349	0.109453	0	0.513936	0.096299	0.049559	0.088715	0.025926	0.055192	0.146989	0.292317	0.145211	0.054856	0.122732	0.452996	0.322318	0.271054	0.292498	0.296257	0.270883	0.165097	0.216308	0.095047	0.280873	0.101515	Gm5105	predicted gene 5105 [Source:MGI Symbol;Acc:MGI:3645344]	GO:0003674;GO:0008150;GO:0005575	-	-
ENSMUSG00000038637	2.06136	1.33428	4.37594	1.29956	0.718422	1.23673	0.563432	1.61928	1.93622	1.85463	3.772	1.41751	1.20943	1.3391	2.33312	2.48867	2.19371	1.32925	1.62264	1.40873	1.14591	1.34596	1.77433	0.705035	Lrrc56	leucine rich repeat containing 56 [Source:MGI Symbol;Acc:MGI:1917802]	GO:0003674;GO:0008150;GO:0005575	-	KOG0531-Protein phosphatase 1, regulatory subunit, and related proteins[T]
ENSMUSG00000038633	49.0218	37.1648	32.0754	28.3237	24.9832	76.8564	28.6057	33.8786	25.0942	21.8746	36.1737	22.3762	23.8074	21.8211	32.8146	35.4564	49.6204	29.7931	39.4333	30.9549	34.3599	22.7607	43.8871	19.2721	Degs1	delta(4)-desaturase, sphingolipid 1 [Source:MGI Symbol;Acc:MGI:1097711]	GO:0016020;GO:0016021;GO:0016491;GO:0055114;GO:0006629;GO:0005739;GO:0005783;GO:0005789;GO:0006631;GO:0006633;GO:0043065;GO:0042284;GO:0030148;GO:0046513	K04712-ko00600 Sphingolipid metabolism;ko04071 Sphingolipid signaling pathway	KOG2987-Fatty acid desaturase[I]
ENSMUSG00000038630	0	0	0.119409	0	0	0	0	0	0	0.06838	0.02148	0.058814	0.167164	0	0	0.053862	0.052023	0	0	0	0	0	0.024755	0	Zkscan16	zinc finger with KRAB and SCAN domains 16 [Source:MGI Symbol;Acc:MGI:3510405]	GO:0003700;GO:0006355;GO:0046872;GO:0005622;GO:0005575;GO:0005634;GO:0003676;GO:0006351	-	-
ENSMUSG00000030359	0.221238	0.151597	0.147335	0.123944	0.030923	0.068445	0.107589	0.136198	0.141522	0.195877	0.154785	0.174366	0.108938	0.315484	0.113666	0.199959	0.239196	0.183485	0.20947	0.199376	0.163891	0.153974	0.263912	0.215503	Pzp	pregnancy zone protein [Source:MGI Symbol;Acc:MGI:87854]	GO:0005576;GO:0005615;GO:0010951;GO:0004866;GO:0030414;GO:0010466;GO:0007566;GO:0004867;GO:0032403;GO:0048403;GO:0048406	-	-
ENSMUSG00000030357	78.9262	46.7689	70.3135	31.5669	31.1911	49.0846	37.2423	34.0326	51.3077	44.5094	66.9799	45.8207	34.0724	61.3337	81.6625	66.4912	131.204	60.2583	72.5353	53.3324	71.4078	36.2445	82.9196	33.8433	Fkbp4	FK506 binding protein 4 [Source:MGI Symbol;Acc:MGI:95543]	GO:0005634;GO:0005654;GO:0005829;GO:0005737;GO:0003723;GO:0003755;GO:0016853;GO:0000413;GO:0070062;GO:0005874;GO:0005856;GO:0005739;GO:0005524;GO:0005525;GO:0005515;GO:0030521;GO:0007566;GO:0010977;GO:0031072;GO:0005528;GO:0051219;GO:0048608;GO:0061077;GO:0031503;GO:0030850;GO:0044295;GO:0032767;GO:0035259;GO:0048156;GO:0006463;GO:0006825;GO:0031111;GO:0031115;GO:0046661;GO:0043005;GO:0043025;GO:…	K09571-ko04915 Estrogen signaling pathway	KOG0543-FKBP-type peptidyl-prolyl cis-trans isomerase[O]
ENSMUSG00000030351	2.29135	0.914701	0.905833	0.602257	0.537062	0.431904	0.521116	0.5839	0.604624	0.412956	0.916422	0.374036	0.42254	0.422161	0.465408	0.440605	0.630825	0.359552	0.730698	0.57169	0.350689	0.437706	0.640895	0.34754	Tspan11	tetraspanin 11 [Source:MGI Symbol;Acc:MGI:1915748]	GO:0016020;GO:0016021;GO:0003674;GO:0005887;GO:0007166	-	KOG3882-Tetraspanin family integral membrane protein[R]
ENSMUSG00000030350	0.096646	0	0.020573	0	0.046329	0.01836	0	0	0	0.041338	0	0.021494	0	0	0.022421	0.027762	0.026725	0	0	0	0	0	0	0	Prmt8	protein arginine N-methyltransferase 8 [Source:MGI Symbol;Acc:MGI:3043083]	GO:0016020;GO:0016740;GO:0005886;GO:0042803;GO:0046982;GO:0008168;GO:0032259;GO:0006479;GO:0034969;GO:0042802;GO:0008757;GO:0016571;GO:0008469;GO:0035241;GO:0035242;GO:0019919;GO:0018216	-	KOG1499-Protein arginine N-methyltransferase PRMT1 and related enzymes[OKT]
ENSMUSG00000030353	4.56482	4.52464	3.20596	2.89458	2.96386	3.32158	2.35726	3.02431	2.55327	3.13711	3.51247	2.74191	3.97786	2.28908	3.1539	2.82708	3.77116	2.55694	3.97535	3.19077	3.16791	2.45063	3.25223	2.18159	Tead4	TEA domain family member 4 [Source:MGI Symbol;Acc:MGI:106907]	GO:0003700;GO:0006355;GO:0003677;GO:0006351;GO:0005634;GO:0035329;GO:0005654	-	-
ENSMUSG00000030352	57.2111	52.9775	33.4806	35.6677	33.6984	42.3858	35.0975	31.0566	37.9804	34.7119	50.6161	31.2492	43.5742	38.0126	38.1556	42.0812	85.2853	48.3001	59.542	47.975	45.6376	32.7348	52.1877	30.8422	Tspan9	tetraspanin 9 [Source:MGI Symbol;Acc:MGI:1924558]	GO:0016020;GO:0016021;GO:0003674;GO:0005925;GO:0005886;GO:0005887;GO:0007166;GO:0097197	-	KOG3882-Tetraspanin family integral membrane protein[R]
ENSMUSG00000104818	0	0	0.067969	0	0	0	0	0.083241	0.1347	0.045567	0	0.024809	0	0	0	0	0	0	0	0.199973	0	0	0	0	Gm43661	predicted gene 43661 [Source:MGI Symbol;Acc:MGI:5663798]	-	-	-
ENSMUSG00000104819	0	0	0	0	0	0	0	0	0	0	0	0	0	0	0	0	0	0	0	0	0	0	0	0	4930515G16Rik	RIKEN cDNA 4930515G16 gene [Source:MGI Symbol;Acc:MGI:1922320]	-	-	-
ENSMUSG00000104816	0	0	0	0	0	0	0	0	0	0	0	0	0	0	0	0	0	0	0	0	0	0	0	0	Gm43473	predicted gene 43473 [Source:MGI Symbol;Acc:MGI:5663610]	-	-	-
ENSMUSG00000104817	0	0	0	0	0	0	0	0	0	0	0	0	0	0	0	0	0	0	0	0	0	0	0	0	Gm44358	predicted gene, 44358 [Source:MGI Symbol;Acc:MGI:5690750]	-	-	-
ENSMUSG00000104814	0.724875	0.769782	1.02146	0.185049	0.766083	0.756221	0.518078	0.946951	1.15384	1.20675	1.73234	1.45942	0.892051	1.32206	1.92318	1.73237	0.617542	0.534745	0.350761	0.553274	0.513294	0.594409	0.792698	0.325357	Gm42979	predicted gene 42979 [Source:MGI Symbol;Acc:MGI:5663116]	-	-	-
ENSMUSG00000104815	0	0	0	0	0	0	0	0	0	0	0	0	0	0	0	0	0	0	0	0	0	0	0	0	Trav5-2	T cell receptor alpha variable 5-2 [Source:MGI Symbol;Acc:MGI:5009977]	-	-	-
ENSMUSG00000104812	0	0	0	0	0	0	0	0	0	0	0	0	0	0	0	0	0	0	0	0	0	0	0	0	Gm44329	predicted gene, 44329 [Source:MGI Symbol;Acc:MGI:5690721]	-	-	-
ENSMUSG00000104813	1.02349	0.325754	0.716078	0.151801	0.344298	0.335663	0.186114	0	0	0	0	0	0	0	0.40717	0.25208	0.72798	0.434663	1.27156	0.400435	0	0.683583	0.532047	0	Mir451b	microRNA 451b [Source:MGI Symbol;Acc:MGI:5562734]	-	-	-
ENSMUSG00000104810	0	0	0	0	0	0	0	0	0	0	0	0	0	0	0	0	0	0	0	0	0	0	0	0	Gm5684	predicted gene 5684 [Source:MGI Symbol;Acc:MGI:3644507]	-	-	-
ENSMUSG00000104811	0	0	0	0	0	0	0	0	0	0	0	0	0	0	0	0	0	0	0	0	0	0	0	0	Gm43644	predicted gene 43644 [Source:MGI Symbol;Acc:MGI:5663781]	-	-	-
ENSMUSG00000098332	9.65909	5.34288	14.7233	5.01766	3.69576	4.47979	4.28277	5.05863	8.23678	6.85406	12.5486	8.42776	7.4349	10.5386	11.548	13.747	14.6857	9.78749	10.2553	9.56972	10.0956	9.39742	11.126	7.32687	2310009A05Rik	RIKEN cDNA 2310009A05 gene [Source:MGI Symbol;Acc:MGI:1913614]	-	-	-
ENSMUSG00000073460	0.667369	0.520157	0.557412	0.238826	0.32217	0.443263	0.283854	0.228367	0.26413	0.494906	0.680892	0.34289	0.30656	0.593039	0.473816	0.45431	0.432252	0.507474	0.400659	0.177214	0.138592	0.259197	0.416893	0.198179	Pnldc1	poly(A)-specific ribonuclease (PARN)-like domain containing 1 [Source:MGI Symbol;Acc:MGI:2685159]	GO:0016020;GO:0016021;GO:0046872;GO:0016787;GO:0003676;GO:0090305;GO:0005783;GO:0005789;GO:0090503;GO:0003723;GO:0004518;GO:0004527;GO:0004535;GO:0000184;GO:0000289	-	-
ENSMUSG00000073468	14.1737	9.42075	18.9004	9.52935	9.58982	7.3069	6.87944	7.97822	8.93388	8.24216	11.7226	6.06135	9.39961	11.4482	9.78572	21.0285	19.27	7.07857	20.5673	10.3194	10.4196	7.62758	14.5	6.91842	Sft2d1	SFT2 domain containing 1 [Source:MGI Symbol;Acc:MGI:1918689]	GO:0016020;GO:0016021;GO:0003674;GO:0006810;GO:0015031;GO:0016192	-	KOG2887-Membrane protein involved in ER to Golgi transport[U]
ENSMUSG00000089224	0.021485	0.067766	0.341499	0	0.295242	0	0.077547	0	0	0.058649	0	0	0	0	0.153749	0.32429	0	0.337317	0	0.03565	0.415486	0.00445	0.302048	0	Gm22075	predicted gene, 22075 [Source:MGI Symbol;Acc:MGI:5451852]	-	-	-
ENSMUSG00000070606	0	0	0	0	0	0	0.012993	0	0.504928	0	0.02651	0	0	0	0	0	0	0	0	0	0	0	0	0	Gm10298	predicted gene 10298 [Source:MGI Symbol;Acc:MGI:3642777]	-	-	-
ENSMUSG00000084611	0.032305	0	0	0	0	0	0	0	0	0.057638	0	0	0	0	0	0	0	0	0	0	0	0	0	0	Gm24371	predicted gene, 24371 [Source:MGI Symbol;Acc:MGI:5454148]	-	-	-
ENSMUSG00000049694	0	0	0	0	0	0	0	0	0	0	0	0	0	0	0	0.062396	0	0	0	0	0	0	0	0	BC048671	cDNA sequence BC048671 [Source:MGI Symbol;Acc:MGI:2679261]	GO:0003674;GO:0008150;GO:0005575	-	-
ENSMUSG00000084610	0	0	0	0	0	0	0	0	0	0	0	0	0	0	0	0	0	0	0	0	0	0	0	0	Gm25052	predicted gene, 25052 [Source:MGI Symbol;Acc:MGI:5454829]	-	-	-
ENSMUSG00000049690	3.9328	4.52129	2.99822	4.46997	4.03637	5.29397	2.57609	3.58683	4.80046	7.4786	4.49453	6.04967	3.50915	3.09754	3.46975	5.27179	7.57568	5.17261	6.22611	5.96228	4.83038	4.50952	5.73494	4.42582	Nckap5	NCK-associated protein 5 [Source:MGI Symbol;Acc:MGI:2686394]	GO:0003674;GO:0008150;GO:0005575	-	-
ENSMUSG00000049691	0	0	0	0	0	0	0	0	0	0	0	0	0	0	0	0	0.042374	0	0	0	0	0	0	0	Nkx3-2	NK3 homeobox 2 [Source:MGI Symbol;Acc:MGI:108015]	GO:0006355;GO:0003677;GO:0043565;GO:0005634;GO:0006351;GO:0043066;GO:0048705;GO:0001501;GO:0007368;GO:0000978;GO:0001078;GO:0048706;GO:0048536;GO:0031016;GO:0032331;GO:0000122;GO:0048645;GO:0042474;GO:0055123;GO:0048513;GO:0060576	-	KOG0842-Transcription factor tinman/NKX2-3, contains HOX domain[K]
ENSMUSG00000049692	0	0	0	0	0	0	0	0	0.179997	0	0	0	0	0	0	0	0	0	0	0	0	0.06026	0	0	Tmem239	transmembrane 239 [Source:MGI Symbol;Acc:MGI:1914016]	GO:0016020;GO:0016021;GO:0003674;GO:0008150;GO:0005575	-	-
ENSMUSG00000035329	5.0816	5.9181	2.91859	4.10679	3.58625	1.924	1.16328	3.99544	2.40765	3.20936	3.65319	2.6072	3.2282	1.94452	3.33103	3.94439	5.38113	4.89751	4.88172	3.62815	3.8084	2.87465	5.83505	3.19632	Fbxo33	F-box protein 33 [Source:MGI Symbol;Acc:MGI:1917861]	GO:0003674;GO:0008150;GO:0005575;GO:0016567	-	-
ENSMUSG00000035325	57.5591	70.4877	60.3465	72.5874	55.89	70.648	57.0429	58.5234	65.6121	59.5297	62.7829	56.8926	51.2788	55.639	56.4386	61.0352	67.5493	56.241	69.3715	73.3449	76.1309	57.9054	72.2549	46.6072	Sec31a	Sec31 homolog A (S. cerevisiae) [Source:MGI Symbol;Acc:MGI:1916412]	GO:0016020;GO:0048471;GO:0005829;GO:0005737;GO:0006810;GO:0015031;GO:0031410;GO:0043231;GO:0005783;GO:0005789;GO:0012507;GO:0051592;GO:0016192;GO:0070971;GO:0030127;GO:0030134;GO:0048306;GO:0030120	K14005-ko04141 Protein processing in endoplasmic reticulum	KOG0307-Vesicle coat complex COPII, subunit SEC31[U]
ENSMUSG00000070605	2.3944	3.5621	4.29132	3.08353	3.3474	3.1717	2.73076	3.33311	3.07405	3.23843	4.02514	2.67377	3.1871	3.13376	3.36126	3.38178	3.17109	3.11429	3.28796	3.44551	3.55669	2.78997	3.52813	2.85708	Zfp992	zinc finger protein 992 [Source:MGI Symbol;Acc:MGI:3700963]	GO:0006355;GO:0046872;GO:0005622;GO:0003674;GO:0008150;GO:0005575;GO:0003676	-	-
ENSMUSG00000026950	1.04307	1.30031	1.84395	1.62359	0.513349	0.324422	1.1256	0.989848	0.44571	2.48443	0.912832	1.28542	0.961076	1.32174	1.05477	1.03605	0.721094	1.30883	1.86309	1.34374	0.923255	0.753859	1.23811	0.529497	Neb	nebulin [Source:MGI Symbol;Acc:MGI:97292]	GO:0043234;GO:0005515;GO:0070062;GO:0003779;GO:0030832;GO:0045214;GO:0005865;GO:0030018;GO:0043292;GO:0030016	-	-
ENSMUSG00000075704	10.8726	8.40852	13.2074	6.80836	3.48688	8.18273	3.75691	6.04855	8.75423	5.3995	16.0143	7.47419	5.84245	7.55247	9.93235	7.64688	20.715	7.3183	11.2228	9.64212	8.861	5.8008	10.1668	3.43344	Txnrd2	thioredoxin reductase 2 [Source:MGI Symbol;Acc:MGI:1347023]	GO:0055114;GO:0016491;GO:0050660;GO:0005623;GO:0098869;GO:0045454;GO:0016668;GO:0004791;GO:0005739;GO:0005829	-	KOG0405-Pyridine nucleotide-disulphide oxidoreductase[Q]
ENSMUSG00000075707	0	0.048323	0	0	0	0	0	0	0	0.038856	0.0338	0	0	0	0	0	0	0.044996	0	0.042944	0.12262	0.025256	0.055077	0	Dio3	deiodinase, iodothyronine type III [Source:MGI Symbol;Acc:MGI:1306782]	GO:0016020;GO:0016021;GO:0005886;GO:0055114;GO:0016491;GO:0005768;GO:0004800;GO:0042446;GO:0006915;GO:0040018;GO:0010008;GO:0046549;GO:0033798;GO:0042404	-	-
ENSMUSG00000075706	524.841	336.46	337.211	151.569	135.564	341.459	160.806	242.143	166.073	150.029	380.704	176.03	152.978	221.115	307.104	352.673	552.071	200.6	396.744	247.378	257.542	152.585	305.599	121.438	Gpx4	glutathione peroxidase 4 [Source:MGI Symbol;Acc:MGI:104767]	GO:0005634;GO:0005654;GO:0043234;GO:0005829;GO:0005737;GO:0007275;GO:0055114;GO:0016491;GO:0007283;GO:0070062;GO:0005739;GO:0004601;GO:0004602;GO:0006979;GO:0098869;GO:0042802;GO:0006325;GO:0005743;GO:0051258;GO:0005635;GO:0047066	-	-
ENSMUSG00000075701	67.2156	57.5328	19.3055	29.9222	27.7787	39.8056	28.1756	36.0747	13.7467	12.8019	31.0128	11.5214	14.7301	14.5279	15.5395	19.0511	42.3024	21.9528	32.2011	24.2132	25.2749	17.7111	30.4633	12.8898	Selenos	selenoprotein S [Source:MGI Symbol;Acc:MGI:95994]	GO:0016020;GO:0016021;GO:0005737;GO:0030176;GO:0006886;GO:0098869;GO:0005783;GO:0005789;GO:0071222;GO:0019899;GO:0005515;GO:0030433;GO:0034599;GO:0051117;GO:0051775;GO:0034361;GO:0034362;GO:1990381;GO:0030968;GO:0045454;GO:1902236;GO:0036513;GO:0032715;GO:0050728;GO:0005881;GO:0006983;GO:0016209;GO:0030970;GO:0032720;GO:0051771;GO:0036502;GO:0002865;GO:0009749;GO:0080164;GO:2000110	-	-
ENSMUSG00000023707	5.75621	3.70902	3.74844	2.06418	2.17441	3.47634	2.20993	3.56449	2.49695	1.82641	4.51363	1.07014	1.78234	1.86309	2.44785	3.1943	7.47581	2.46919	2.90109	2.28402	2.54536	2.67488	2.80854	1.43154	Ogfod2	2-oxoglutarate and iron-dependent oxygenase domain containing 2 [Source:MGI Symbol;Acc:MGI:1913877]	GO:0046872;GO:0003674;GO:0005575;GO:0055114;GO:0005506;GO:0016491;GO:0016705;GO:0051213;GO:0031418	-	KOG1971-Lysyl hydroxylase[O]
ENSMUSG00000026956	3.90858	1.8505	3.48171	1.46002	1.25712	2.2251	1.0454	1.62823	1.34793	1.31262	3.10999	1.18775	0.888593	1.52244	1.80389	2.34104	4.586	1.13213	2.81974	2.08678	1.98831	1.24697	1.82743	0.877035	Uap1l1	UDP-N-acteylglucosamine pyrophosphorylase 1-like 1 [Source:MGI Symbol;Acc:MGI:2443318]	GO:0016740;GO:0008152;GO:0005829;GO:0070569;GO:0016779;GO:0003977;GO:0006048	K00972-ko00520 Amino sugar and nucleotide sugar metabolism	KOG2388-UDP-N-acetylglucosamine pyrophosphorylase[M]
ENSMUSG00000075702	89.5601	54.9473	56.9596	37.7027	29.5565	54.2315	29.879	40.9327	35.2198	28.124	58.9173	32.7782	26.6398	42.0351	52.427	56.5092	91.1319	46.6287	74.65	53.9902	52.8725	37.3412	58.0179	27.4169	Selenom	selenoprotein M [Source:MGI Symbol;Acc:MGI:2149786]	GO:0005794;GO:0003674;GO:0005737;GO:0005783;GO:0035264;GO:0048471;GO:0042445;GO:0060612;GO:0010269;GO:0035934	-	-
ENSMUSG00000026958	6.96783	4.2891	3.18228	2.42675	2.03368	3.90799	1.81896	3.62046	1.08279	1.15098	3.02002	1.34934	1.43887	1.25593	2.0356	2.21983	6.16936	1.58856	4.05694	3.05382	2.74927	1.54308	2.56868	2.68108	Dpp7	dipeptidylpeptidase 7 [Source:MGI Symbol;Acc:MGI:1933213]	GO:0016787;GO:0005794;GO:0008233;GO:0006508;GO:0031410;GO:0005576;GO:0070062;GO:0043231;GO:0004177;GO:0008236;GO:0005764;GO:0031982;GO:0008239;GO:0005829	-	KOG2183-Prolylcarboxypeptidase (angiotensinase C)[OR]
ENSMUSG00000026959	0	0.028242	0	0.015009	0.012869	0	0	0.018911	0	0	0.021388	0	0	0	0.014283	0.008616	0.032787	0.030394	0.016555	0.021829	0.012626	0.008473	0	0.019208	Grin1	glutamate receptor, ionotropic, NMDA1 (zeta 1) [Source:MGI Symbol;Acc:MGI:95819]	GO:0016020;GO:0016021;GO:0005886;GO:0006811;GO:0004872;GO:0006810;GO:0005216;GO:0034220;GO:0030054;GO:0045202;GO:0045211;GO:0034765;GO:0098655;GO:0070588;GO:0004970;GO:0005234;GO:0005515;GO:0005737;GO:0045944;GO:0005887;GO:0005516;GO:0005783;GO:0006812;GO:0055074;GO:0001964;GO:0030425;GO:0006874;GO:0009986;GO:0005261;GO:0005262;GO:0005509;GO:0030426;GO:0043197;GO:0006816;GO:0043524;GO:0014069;GO:…	K05208-ko04014 Ras signaling pathway;ko04015 Rap1 signaling pathway;ko04020 Calcium signaling pathway;ko04024 cAMP signaling pathway;ko04080 Neuroactive ligand-receptor interaction;ko04724 Glutamatergic synapse;ko04720 Long-term potentiation;ko04713 Circadian entrainment;ko05010 Alzheimer disease;ko05014 Amyotrophic lateral sclerosis;ko05016 Huntington disease;ko05017 Spinocerebellar ataxia;ko050…	KOG1053-Glutamate-gated NMDA-type ion channel receptor subunit GRIN2A and related subunits[PET]
ENSMUSG00000056812	0	0	0	0	0	0	0	0	0	0	0	0	0	0	0.00969	0	0	0	0.011268	0	0	0	0.025408	0	St8sia3	ST8 alpha-N-acetyl-neuraminide alpha-2,8-sialyltransferase 3 [Source:MGI Symbol;Acc:MGI:106019]	GO:0016020;GO:0016021;GO:0016740;GO:0016757;GO:0006486;GO:0000139;GO:0005794;GO:0008373;GO:0030173;GO:0009100;GO:0006491;GO:0003828;GO:0001574;GO:0009311;GO:1990743;GO:0097503	-	KOG2692-Sialyltransferase[G]
ENSMUSG00000043068	1.19564	0.440538	1.33554	0.375105	0.374302	0.641849	0.384885	0.617314	0.746794	0.586312	1.06841	0.892958	0.547057	0.71003	0.878413	1.18121	0.66523	0.505965	0.566732	0.302603	0.358179	0.324677	0.611897	0.102306	Fam89a	family with sequence similarity 89, member A [Source:MGI Symbol;Acc:MGI:1916877]	GO:0003674;GO:0008150;GO:0005575	-	-
ENSMUSG00000056815	0	0	0	0	0	0	0	0	0	0	0	0	0	0	0	0	0	0	0	0	0	0	0	0	Gm6812	predicted gene 6812 [Source:MGI Symbol;Acc:MGI:3704138]	GO:0003674;GO:0008150;GO:0005575	-	-
ENSMUSG00000043061	5.67575	3.39559	8.39879	2.48376	2.52463	3.56718	1.83743	2.954	5.44086	4.63389	6.1292	4.44685	4.309	4.86876	6.9879	7.7094	5.99983	2.7771	4.37737	3.55308	4.20906	2.09006	4.7999	2.44021	Tmem18	transmembrane protein 18 [Source:MGI Symbol;Acc:MGI:2387176]	GO:0016020;GO:0016021;GO:0003674;GO:0003677;GO:0005634;GO:0005737;GO:0006351;GO:0031965;GO:0016477	-	-
ENSMUSG00000043060	0	0	0.016674	0	0	0	0	0	0	0	0.008958	0	0	0	0	0	0	0	0	0	0	0	0	0	Fscb	fibrous sheath CABYR binding protein [Source:MGI Symbol;Acc:MGI:3646964]	-	-	-
ENSMUSG00000043065	0.68412	0.302619	5.38202	0.25204	0.145554	0.323934	0.265623	0.427952	2.20586	1.57262	4.57974	1.78687	1.75779	3.0892	2.33721	3.1839	3.49914	2.13151	2.88947	2.18021	2.07685	2.09021	2.50556	1.80506	Spice1	spindle and centriole associated protein 1 [Source:MGI Symbol;Acc:MGI:1196252]	GO:0003674;GO:0005737;GO:0005856;GO:0007049;GO:0051301;GO:0005813;GO:0005814;GO:0005819;GO:0090307;GO:0051310;GO:0046599	-	-
ENSMUSG00000043067	9.48783	9.51789	9.74421	5.73623	6.20202	7.42876	5.20678	7.09422	7.32258	6.12706	8.72258	5.77403	7.02137	5.93304	7.72206	9.46185	13.9062	8.28267	10.6902	7.71833	8.52019	6.44954	9.23565	6.91756	Dpy19l1	dpy-19-like 1 (C. elegans) [Source:MGI Symbol;Acc:MGI:1915685]	GO:0016020;GO:0016021;GO:0016740;GO:0016757;GO:0000030;GO:0018406;GO:0005637	-	KOG4587-Predicted membrane protein[S]
ENSMUSG00000043066	0	0	0	0	0	0	0	0	0	0	0	0	0	0	0	0	0	0	0	0	0	0	0	0	Vmn1r66	vomeronasal 1 receptor 66 [Source:MGI Symbol;Acc:MGI:2159633]	GO:0016020;GO:0016021;GO:0007186;GO:0016503;GO:0007606;GO:0005550;GO:0019236;GO:0005887	-	-
ENSMUSG00000022257	54.8156	45.0221	37.6214	31.1001	30.0225	39.1748	27.6193	35.2679	31.6024	29.1185	46.2571	29.3504	27.4507	29.2923	38.333	42.3155	57.3529	30.2832	44.3916	33.8181	36.7076	29.0307	43.717	24.3291	Laptm4b	lysosomal-associated protein transmembrane 4B [Source:MGI Symbol;Acc:MGI:1890494]	GO:0016020;GO:0016021;GO:0003674;GO:0008150;GO:0006810;GO:0012505	K12387-ko04142 Lysosome	-
ENSMUSG00000022255	71.76	91.3294	26.7361	71.4485	75.4493	76.6076	75.8711	60.2811	27.5393	27.8372	27.5348	38.3268	39.3761	30.2255	25.1526	32.8117	35.3229	48.8787	56.0019	44.9443	28.3758	42.8277	48.5143	39.0499	Mtdh	metadherin [Source:MGI Symbol;Acc:MGI:1914404]	GO:0016020;GO:0016021;GO:0005634;GO:0016604;GO:0048471;GO:0005737;GO:0030054;GO:0003723;GO:0043066;GO:0043123;GO:0005783;GO:0005789;GO:0031965;GO:0000122;GO:0003725;GO:0005730;GO:0051897;GO:0005515;GO:0003713;GO:0005923;GO:0001650;GO:0001085;GO:0045766;GO:0051092;GO:0051059;GO:0010508;GO:0031663;GO:0070830;GO:0016324;GO:0046581	-	-
ENSMUSG00000029286	0.010191	0	0	0	0	0	0	0	0	0.010269	0	0	0	0.009824	0	0	0	0	0	0	0	0	0	0	Enam	enamelin [Source:MGI Symbol;Acc:MGI:1333772]	GO:0005578;GO:0005576;GO:0031214;GO:0022604;GO:0097186;GO:0042475;GO:0030345;GO:0036305;GO:0070175	-	-
ENSMUSG00000022253	18.1809	20.104	21.299	13.8455	16.6295	16.8585	10.9618	16.8462	16.5282	19.1377	22.3193	14.991	18.2892	14.9524	20.7522	22.6975	28.8216	16.5997	19.7046	18.114	19.3936	14.5093	26.1674	11.8501	Nadk2	NAD kinase 2, mitochondrial [Source:MGI Symbol;Acc:MGI:1915896]	GO:0016310;GO:0008152;GO:0003951;GO:0019674;GO:0016740;GO:0000166;GO:0005524;GO:0042803;GO:0016301;GO:0005739;GO:0006741	K00858-ko00760 Nicotinate and nicotinamide metabolism	KOG4180-Predicted kinase[R]
ENSMUSG00000029280	0	0	0	0	0	0	0	0	0	0	0	0	0	0	0	0	0	0	0	0	0	0	0	0	Smr3a	submaxillary gland androgen regulated protein 3A [Source:MGI Symbol;Acc:MGI:102763]	GO:0005576	-	-
ENSMUSG00000029283	1.81426	1.32365	2.7568	1.08908	1.44195	1.68053	0.97285	1.61269	2.13211	1.90173	2.9789	2.3655	1.92265	2.41968	2.71904	3.3751	3.6751	1.6386	3.03499	2.72131	2.72012	2.26615	3.12492	1.56417	Cdc7	cell division cycle 7 (S. cerevisiae) [Source:MGI Symbol;Acc:MGI:1309511]	GO:0004672;GO:0005524;GO:0006468;GO:0016740;GO:0046872;GO:0005634;GO:0005654;GO:0045171;GO:0005737;GO:0000166;GO:0016301;GO:0016310;GO:0004674;GO:0007049;GO:0051301;GO:0072686;GO:0008360;GO:0008284;GO:0010971;GO:0018105;GO:0010571;GO:0006270;GO:0044770;GO:0006909;GO:0000727	K02214-ko04110 Cell cycle;ko04111 Cell cycle - yeast;ko04113 Meiosis - yeast	KOG1167-Serine/threonine protein kinase of the CDC7 subfamily involved in DNA synthesis, repair and recombination[L]
ENSMUSG00000029282	0	0	0	0	0	0.049101	0	0.055956	0	0	0	0	0	0	0	0	0	0	0	0	0	0	0	0	Amtn	amelotin [Source:MGI Symbol;Acc:MGI:1918671]	GO:0003674;GO:0005576;GO:0007155;GO:0031214;GO:0042475;GO:0070169;GO:0070175;GO:0005578;GO:0005605;GO:0005911	-	-
ENSMUSG00000029288	0	0	0	0	0	0	0	0	0	0	0	0	0	0	0	0	0	0	0	0	0	0	0	0	Ambn	ameloblastin [Source:MGI Symbol;Acc:MGI:104655]	GO:0030345;GO:0042475;GO:0005578;GO:0005576;GO:0031214;GO:0030198;GO:0008083;GO:0030021;GO:0007155;GO:0008283	-	-
ENSMUSG00000031007	16.8113	15.1088	9.00819	9.93613	9.3266	10.5421	10.0037	12.4965	8.76965	7.03243	10.8278	6.27145	6.79573	7.17501	9.50806	10.4428	18.1368	10.9021	12.4948	10.4424	10.5445	8.39339	13.8694	6.12687	Atp6ap2	ATPase, H+ transporting, lysosomal accessory protein 2 [Source:MGI Symbol;Acc:MGI:1917745]	GO:0016020;GO:0016021;GO:0009897;GO:0004872;GO:0070062;GO:0060323;GO:0030177;GO:0043408;GO:0032914;GO:0002003;GO:0021903;GO:0048069;GO:0019899;GO:0043005;GO:0044297	K19514-ko04614 Renin-angiotensin system	KOG4737-ATPase membrane sector associated protein[C]
ENSMUSG00000068860	0.052357	0.099745	0.294824	0	0.053006	0.017648	0.028501	0.097695	0.198686	0	0.500237	0.128115	0.086889	0.123734	0.226928	0.153642	0.148643	0.157424	0.097443	0.08661	0.150135	0.110106	0.081477	0	Gm128	predicted gene 128 [Source:MGI Symbol;Acc:MGI:2684974]	GO:0003674;GO:0008150;GO:0005575;GO:0005576	-	-
ENSMUSG00000112634	0	0	0	0	0	0	0	0	0	0	0	0	0	0	0	0	0	0	0	0	0	0	0	0	AC155941.3	-	-	-	-
ENSMUSG00000028882	23.5013	21.5822	21.5858	14.258	12.6557	19.5463	12.5545	16.1856	16.4404	14.1802	22.9053	14.0695	14.8071	16.687	20.463	23.312	24.133	12.2675	19.917	15.6039	16.8689	10.2815	18.5044	8.55448	Ppp1r8	protein phosphatase 1, regulatory (inhibitor) subunit 8 [Source:MGI Symbol;Acc:MGI:2140494]	GO:0003677;GO:0005634;GO:0005654;GO:0006355;GO:0007275;GO:0006351;GO:0050790;GO:0043086;GO:0003723;GO:0006397;GO:0008380;GO:0016607;GO:0005681;GO:0004864;GO:0008283;GO:0003729;GO:0004865;GO:0035308;GO:0019888	-	KOG1880-Nuclear inhibitor of phosphatase-1[R]
ENSMUSG00000028883	4.38658	5.59434	4.10023	1.98307	2.737	2.88312	3.23548	4.31964	3.3287	4.75552	3.28434	2.51246	2.57463	2.74876	3.6698	3.4434	4.61034	3.77071	4.79241	3.95873	4.09361	3.64764	5.04771	2.85221	Sema3a	sema domain, immunoglobulin domain (Ig), short basic domain, secreted, (semaphorin) 3A [Source:MGI Symbol;Acc:MGI:107558]	GO:0007275;GO:0005576;GO:0045499;GO:0007399;GO:0030154;GO:0021772;GO:0005615;GO:0010633;GO:0002027;GO:0010977;GO:0048813;GO:0007411;GO:0030215;GO:0038191;GO:0001764;GO:0007413;GO:0008045;GO:0021612;GO:0021637;GO:0021675;GO:0021785;GO:0021828;GO:0030517;GO:0036486;GO:0048841;GO:0048843;GO:0048846;GO:0050919;GO:0060385;GO:0060666;GO:0061549;GO:0061551;GO:0071526;GO:0097490;GO:0097491;GO:1901166;GO:…	K06840-ko04360 Axon guidance	KOG3611-Semaphorins[T]
ENSMUSG00000028884	22.5862	18.1208	10.8636	10.083	9.7542	13.7279	9.08091	11.7173	9.31025	8.86128	13.53	9.27314	8.72558	8.4208	10.4167	11.003	25.232	11.0041	19.0759	13.8711	12.302	8.95518	16.2819	8.06817	Rpa2	replication protein A2 [Source:MGI Symbol;Acc:MGI:1339939]	GO:0005634;GO:0003677;GO:0006310;GO:0006281;GO:0006260;GO:0003684;GO:0003697;GO:0019899;GO:0019903;GO:0031625;GO:0047485;GO:0098505;GO:0000723;GO:0000724;GO:0006284;GO:0006289;GO:0006298;GO:0010569;GO:0031571;GO:0034502;GO:2000001;GO:0000781;GO:0000784;GO:0000785;GO:0005654;GO:0005662;GO:0016604;GO:0016605;GO:0035861	K10739-ko03030 DNA replication;ko03420 Nucleotide excision repair;ko03430 Mismatch repair;ko03440 Homologous recombination;ko03460 Fanconi anemia pathway	KOG3108-Single-stranded DNA-binding replication protein A (RPA), medium (30 kD) subunit[L]
ENSMUSG00000028885	1.75367	1.16844	1.31014	0.785867	0.522651	1.01577	0.489128	0.901987	0.5037	0.410249	0.824793	0.759047	0.335745	0.818634	0.94049	1.1175	1.98265	0.761744	1.50303	0.836605	0.911837	0.554943	1.24312	0.56743	Smpdl3b	sphingomyelin phosphodiesterase, acid-like 3B [Source:MGI Symbol;Acc:MGI:1916022]	GO:0016020;GO:0046872;GO:0005615;GO:0005886;GO:0016787;GO:0016798;GO:0008152;GO:0005576;GO:0070062;GO:0006629;GO:0016042;GO:0002376;GO:0045087;GO:0031225;GO:0006954;GO:0004767;GO:0006685;GO:0005515;GO:0034122;GO:0050728;GO:0008081;GO:0045824;GO:0046466	-	-
ENSMUSG00000028886	3.37577	9.06527	14.0615	7.79938	7.11091	8.15349	4.88331	6.94757	11.934	16.37	11.8396	11.628	15.2745	7.62671	7.6179	12.2477	7.4167	5.45144	7.33606	6.78492	4.98837	5.939	6.58943	3.84663	Eya3	EYA transcriptional coactivator and phosphatase 3 [Source:MGI Symbol;Acc:MGI:109339]	GO:0046872;GO:0016787;GO:0004721;GO:0004725;GO:0006355;GO:0007275;GO:0035335;GO:0005667;GO:0006302;GO:0010212;GO:0016576;GO:0045739;GO:0005634;GO:0005654;GO:0005813;GO:0006470;GO:0005737;GO:0003682;GO:0006351;GO:0016569;GO:0006281;GO:0006974;GO:0030154;GO:0005515;GO:2001240;GO:0048856;GO:0008138	-	KOG3107-Predicted haloacid dehalogenase-like hydrolase (eyes absent)[R]
ENSMUSG00000088218	0	0	0	0	0	0	0	0	0	0	0	0	0	0	0	0	0	0	0	0	0	0	0	0	Gm22078	predicted gene, 22078 [Source:MGI Symbol;Acc:MGI:5451855]	-	-	-
ENSMUSG00000088217	0.606753	0.633114	0.243196	0	0.271477	0	0.349402	0.063489	0.849412	0	0.284038	0.3535	0.44863	0.320144	0.235088	0	0.549419	0.660196	0	0.228944	0	0.409505	0.114312	0.210054	Gm22079	predicted gene, 22079 [Source:MGI Symbol;Acc:MGI:5451856]	-	-	-
ENSMUSG00000028889	20.6102	14.5776	9.84831	9.27893	6.45731	14.1964	7.70393	14.5741	7.00074	5.45329	12.1942	4.82033	5.16642	7.02722	11.3688	11.2279	17.5549	7.58789	15.9	8.88556	10.7706	5.74146	12.2081	4.26737	Yrdc	yrdC domain containing (E.coli) [Source:MGI Symbol;Acc:MGI:2387201]	GO:0016020;GO:0005515;GO:0005737;GO:0005739;GO:0003725;GO:0000049;GO:0016779;GO:0002949;GO:0006450;GO:0051051	-	KOG3051-RNA binding/translational regulation protein of the SUA5 family[J]
ENSMUSG00000034636	9.34365	13.3219	8.19943	8.32636	10.0368	7.74515	8.62101	8.07691	8.66572	10.0543	9.33894	6.5016	9.26042	5.59602	7.62689	7.68798	11.0099	7.48995	9.83215	8.12521	7.85127	6.14911	9.93909	5.34303	Zyg11b	zyg-ll family member B, cell cycle regulator [Source:MGI Symbol;Acc:MGI:2685277]	GO:0016567;GO:0004842;GO:0051438;GO:0031462	-	KOG3665-ZYG-1-like serine/threonine protein kinases[R]
ENSMUSG00000088212	0.025622	0	0	0	0	0	0	0.269949	0	0	0.420141	0	0	0.143864	0	0.735885	0.152228	0.328022	0.279926	0	0	0.287657	0.033047	0	Gm22082	predicted gene, 22082 [Source:MGI Symbol;Acc:MGI:5451859]	-	-	-
ENSMUSG00000088211	0	0	0	0	0	0	0	0	0	0	0	0	0	0	0	0	0	0	0	0	0	0	0	0	Gm22083	predicted gene, 22083 [Source:MGI Symbol;Acc:MGI:5451860]	-	-	-
ENSMUSG00000048562	0	0	0	0	0	0	0	0	0	0	0	0	0	0	0	0	0.030888	0	0.015808	0	0	0	0	0.029488	Sp8	trans-acting transcription factor 8 [Source:MGI Symbol;Acc:MGI:2443471]	GO:0046872;GO:0003677;GO:0005634;GO:0003676;GO:0006355;GO:0006351;GO:0000981;GO:0006357;GO:0009953;GO:0009954;GO:0030326	-	KOG1721-FOG: Zn-finger[R]
ENSMUSG00000102410	0	0	0	0	0	0	0	0	0	0	0	0	0	0	0	0	0	0	0	0	0	0	0	0	Gm36935	predicted gene, 36935 [Source:MGI Symbol;Acc:MGI:5610163]	-	-	-
ENSMUSG00000102411	0.397597	0.514594	1.54505	0.399867	0.447404	0.47889	0.292863	0.833218	1.62366	2.08478	1.41804	2.20896	2.06448	2.14704	3.60477	3.60623	0.548788	0.271724	0.306039	0.202851	0.473538	0.320344	0.569982	0.177698	Gm36936	predicted gene, 36936 [Source:MGI Symbol;Acc:MGI:5610164]	-	-	-
ENSMUSG00000102413	0	0	0	0	0	0	0	0	0	0	0	0	0	0	0	0	0	0	0	0	0	0	0	0	Gm36937	predicted gene, 36937 [Source:MGI Symbol;Acc:MGI:5610165]	-	-	-
ENSMUSG00000102414	0	0.038101	0	0.016892	0	0	0	0	0	0	0.022335	0	0	0	0	0	0.019622	0	0	0.023081	0	0.018953	0.029602	0	Gm36938	predicted gene, 36938 [Source:MGI Symbol;Acc:MGI:5610166]	-	-	-
ENSMUSG00000102415	0.012894	0.006851	0	0.0081	0	0	0.043275	0	0	0	0	0.012164	0.01302	0.009828	0.028047	0	0	0.014895	0	0.01412	0.013899	0	0.036343	0	A430110C17Rik	RIKEN cDNA A430110C17 gene [Source:MGI Symbol;Acc:MGI:2444994]	-	-	-
ENSMUSG00000102416	0.193369	0.072831	0	0.040661	0.007275	0	0.099392	0.150966	0	0	0.05777	0	0.025274	0.037395	0.054532	0.129184	0	0	0.128647	0	0	0	0	0	4933424G06Rik	RIKEN cDNA 4933424G06 gene [Source:MGI Symbol;Acc:MGI:1918416]	GO:0016020;GO:0016021	-	-
ENSMUSG00000102417	0	0	0	0	0	0	0	0	0	0	0	0	0	0	0	0	0	0	0	0	0	0	0	0	Gm36939	predicted gene, 36939 [Source:MGI Symbol;Acc:MGI:5610167]	-	-	-
ENSMUSG00000077661	0	0	0	0	0	0	0	0	0	0	0	0	0	0	0	0	0	0	0	0	0	0	0	0	n-R5s51	nuclear encoded rRNA 5S 51 [Source:MGI Symbol;Acc:MGI:4421896]	-	-	-
ENSMUSG00000102419	0	0	0	0	0	0	0.017094	0.028088	0.069098	0.055676	0	0	0	0	0	0.073792	0.020619	0.032023	0.034768	0	0	0	0.076436	0.010365	Gm36940	predicted gene, 36940 [Source:MGI Symbol;Acc:MGI:5610168]	-	-	-
ENSMUSG00000029420	0.062759	0.133911	0.189619	0.057356	0.039817	0.034116	0.035508	0.048983	0.062652	0.024167	0.056044	0.040007	0.040597	0.041163	0.017759	0.086704	0.164734	0.088636	0.190738	0.159457	0.119145	0.161156	0.172423	0.020846	Rimbp2	RIMS binding protein 2 [Source:MGI Symbol;Acc:MGI:2443235]	GO:0016020;GO:0005886;GO:0030054;GO:0045202;GO:0010923;GO:0003677;GO:0005694;GO:0003917;GO:0006265	-	-
ENSMUSG00000029423	0	0	0	0	0	0	0	0	0	0	0	0	0	0	0	0	0	0	0	0	0	0	0	0	Piwil1	piwi-like RNA-mediated gene silencing 1 [Source:MGI Symbol;Acc:MGI:1928897]	GO:0034584;GO:0007286;GO:0046872;GO:0016787;GO:0003676;GO:0005634;GO:0005515;GO:0005737;GO:0090305;GO:0007275;GO:0007283;GO:0019901;GO:0003723;GO:0090502;GO:0004518;GO:0004519;GO:0005829;GO:0030154;GO:0051321;GO:0033391;GO:0031047;GO:0003729;GO:0003727;GO:0006417;GO:0005844;GO:0004521;GO:0005845;GO:0034587;GO:0097433;GO:0043186;GO:0010529	K02156-ko04320 Dorso-ventral axis formation	KOG1042-Germ-line stem cell division protein Hiwi/Piwi; negative developmental regulator[D]
ENSMUSG00000029422	33.3598	37.4485	45.1453	31.9081	31.0038	31.2978	24.5361	33.6315	46.6265	43.0266	41.6183	38.1407	39.5282	34.5002	35.7514	40.2913	39.8671	27.364	38.5064	38.0344	34.5599	33.7825	33.4965	29.5083	Rsrc2	arginine/serine-rich coiled-coil 2 [Source:MGI Symbol;Acc:MGI:1913489]	GO:0008150;GO:0005575;GO:0003723	-	-
ENSMUSG00000029427	25.8189	26.9041	28.3492	17.7646	16.0286	19.3599	14.3666	21.2624	15.0391	14.6717	21.7031	19.1015	15.6183	18.0235	24.1649	25.8416	27.3935	20.5082	20.4427	21.362	21.611	15.7311	22.2361	13.8172	Zcchc8	zinc finger, CCHC domain containing 8 [Source:MGI Symbol;Acc:MGI:1917900]	GO:0008270;GO:0046872;GO:0008150;GO:0005634;GO:0003676;GO:0005654;GO:0016604;GO:0003723;GO:0006397;GO:0008380;GO:0005681;GO:0071013	-	KOG2673-Uncharacterized conserved protein, contains PSP domain[S]
ENSMUSG00000029426	111.021	134.324	38.1031	73.817	92.8716	103.307	77.082	91.192	37.9647	44.597	53.2799	32.4847	46.6202	32.9646	42.4339	44.0234	83.3223	45.5493	67.0208	50.3232	52.5264	37.4534	60.3977	33.6678	Scarb2	scavenger receptor class B, member 2 [Source:MGI Symbol;Acc:MGI:1196458]	GO:0016020;GO:0016021;GO:0004872;GO:0005925;GO:0070062;GO:0005765;GO:0005764;GO:0019899;GO:0006622;GO:0010976;GO:1905123;GO:0043202	K12384-ko04142 Lysosome	KOG3776-Plasma membrane glycoprotein CD36 and related membrane receptors[T]
ENSMUSG00000029428	10.4289	8.05837	15.2738	9.10101	5.19193	7.85313	5.27305	7.33293	13.0403	11.5236	17.46	9.89269	10.5556	10.1651	14.0447	14.4594	14.6812	9.91206	11.0451	9.36556	8.62645	7.0117	10.4913	5.39557	Stx2	syntaxin 2 [Source:MGI Symbol;Acc:MGI:108059]	GO:0016020;GO:0016021;GO:0005622;GO:0006886;GO:0005484;GO:0061025;GO:0016192;GO:0030154;GO:0007340;GO:0046983;GO:0030193;GO:0033194;GO:0051259;GO:1903575;GO:0005615;GO:0005886;GO:0016323;GO:0030027;GO:0070062	K08486-ko04130 SNARE interactions in vesicular transport;ko04721 Synaptic vesicle cycle	KOG0810-SNARE protein Syntaxin 1 and related proteins[U]
ENSMUSG00000035582	0	0	0.018356	0	0	0.016492	0	0	0	0	0	0	0	0	0	0	0	0.042712	0	0.020382	0	0.016793	0.026053	0	Gdpd4	glycerophosphodiester phosphodiesterase domain containing 4 [Source:MGI Symbol;Acc:MGI:3606573]	GO:0016020;GO:0016021;GO:0046872;GO:0003674;GO:0016787;GO:0008150;GO:0005575;GO:0005737;GO:0008081;GO:0006629;GO:0008889	-	KOG2258-Glycerophosphoryl diester phosphodiesterase[C]
ENSMUSG00000035580	0	0.035821	0	0	0	0	0	0	0	0	0	0	0	0	0.028446	0	0.016981	0	0	0	0.042291	0.01156	0.018554	0.013549	Kcnh8	potassium voltage-gated channel, subfamily H (eag-related), member 8 [Source:MGI Symbol;Acc:MGI:2445160]	GO:0055085;GO:0016020;GO:0016021;GO:0006811;GO:0006810;GO:0005622;GO:0005216;GO:0005249;GO:0005267;GO:0006813;GO:0071805;GO:0005244;GO:0034765;GO:0000155;GO:0000160;GO:0023014	-	-
ENSMUSG00000035585	24.8918	16.8067	15.722	10.1696	8.81204	13.3808	11.432	10.482	12.5525	9.50699	19.6433	11.5143	8.01657	13.1763	21.2736	16.1033	26.5192	22.7217	20.5939	16.4835	15.0155	9.27808	14.3249	7.78292	Tsen34	tRNA splicing endonuclease subunit 34 [Source:MGI Symbol;Acc:MGI:1913328]	GO:0005634;GO:0005515;GO:0006397;GO:0000213;GO:0006388;GO:0090501;GO:0090502;GO:0008033;GO:0005730;GO:0016829;GO:0000379;GO:0000214;GO:0003676	-	KOG4133-tRNA splicing endonuclease[J]
ENSMUSG00000025701	1.61728	2.42281	2.5787	2.04753	1.03073	2.08604	1.61323	1.10564	2.31494	1.53407	2.78208	2.25976	1.5129	1.52242	2.45825	3.49653	2.57268	1.96027	2.06981	2.15912	1.89129	1.50346	2.02036	1.01706	Alox5	arachidonate 5-lipoxygenase [Source:MGI Symbol;Acc:MGI:87999]	GO:0016020;GO:0046872;GO:0005615;GO:0005634;GO:0005654;GO:0005829;GO:0005515;GO:0005737;GO:0055114;GO:0005506;GO:0016491;GO:0031965;GO:0019370;GO:0016702;GO:0051213;GO:0016363;GO:0006954;GO:0005635;GO:0005641;GO:0002540;GO:0004051;GO:0006691	K00461-ko00590 Arachidonic acid metabolism;ko04664 Fc epsilon RI signaling pathway;ko04913 Ovarian steroidogenesis;ko04726 Serotonergic synapse;ko05145 Toxoplasmosis	-
ENSMUSG00000025702	6.05937	9.38674	15.0502	5.66826	10.0797	10.5654	7.70732	10.9785	12.4537	13.2354	18.8904	4.75888	13.2869	8.6332	9.93116	12.0738	16.3763	9.28344	13.0755	10.5183	10.7328	8.07453	12.0628	6.53325	2025-03-08	membrane-associated ring finger (C3HC4) 8 [Source:MGI Symbol;Acc:MGI:1919029]	GO:0016020;GO:0016021;GO:0008270;GO:0046872;GO:0016740;GO:0030659;GO:0031410;GO:0016567;GO:0002376;GO:0005768;GO:0005764;GO:0005765;GO:0004842;GO:0002250;GO:0031901;GO:0061630;GO:0000209;GO:0042289;GO:0045347;GO:0002495	-	KOG1609-Protein involved in mRNA turnover and stability[A]
ENSMUSG00000034987	0.088813	0.051931	0.053088	0.030727	0.061823	0.042323	0.039658	0.013555	0.055858	0.147002	0.014273	0.041586	0.026837	0.038302	0.076233	0.125662	0.044808	0.015454	0.134658	0.139744	0.037126	0.050552	0.159511	0.083166	Hrh2	histamine receptor H2 [Source:MGI Symbol;Acc:MGI:108482]	GO:0016020;GO:0016021;GO:0006955;GO:0005886;GO:0007186;GO:0004871;GO:0004930;GO:0007165;GO:0004969;GO:0001696;GO:0045907;GO:0048565;GO:0007613;GO:1901998;GO:0008542;GO:0003382;GO:0048732;GO:0048167;GO:0001697;GO:0001698	K04150-ko04020 Calcium signaling pathway;ko04080 Neuroactive ligand-receptor interaction;ko04971 Gastric acid secretion	KOG3656-FOG: 7 transmembrane receptor[R]
ENSMUSG00000034981	20.4598	28.6245	30.1588	34.3932	24.0765	24.9189	22.4673	20.8937	27.9298	36.3834	27.6388	23.1376	31.804	19.2843	23.212	22.091	29.4297	25.8802	30.6535	29.0471	28.5355	24.0673	29.182	19.3572	Parm1	prostate androgen-regulated mucin-like protein 1 [Source:MGI Symbol;Acc:MGI:2443349]	GO:0016020;GO:0016021;GO:0000139;GO:0005794;GO:0003674;GO:0005886;GO:0005634;GO:0005829;GO:0043231;GO:0005768;GO:0005769;GO:0005770;GO:0010008;GO:0051973	-	-
ENSMUSG00000021635	13.2096	13.7347	12.1892	9.03997	8.95929	12.1311	9.43474	11.94	12.6119	12.1638	15.3725	11.2205	12.0117	11.8855	13.8775	16.2506	15.7452	10.5981	14.2691	12.1186	8.33163	8.58409	13.7979	6.87585	Rad17	RAD17 checkpoint clamp loader component [Source:MGI Symbol;Acc:MGI:1333807]	GO:0005634;GO:0005654;GO:0000166;GO:0005524;GO:0000790;GO:0006281;GO:0007275;GO:0007049;GO:0006974;GO:0005730;GO:0003689;GO:0003682;GO:0008156;GO:0000077;GO:0000781;GO:0007093;GO:0042325;GO:0031389;GO:0033314	K06662-ko04111 Cell cycle - yeast;ko04113 Meiosis - yeast	KOG1970-Checkpoint RAD17-RFC complex, RAD17/RAD24 component[DL]
ENSMUSG00000021636	1.93796	1.87941	0.731243	1.44326	1.38011	1.66578	1.3272	1.04222	0.800786	1.13351	1.34077	0.787897	1.21289	0.924389	1.22957	0.785611	1.21207	0.851079	1.32034	0.679384	1.04983	0.713813	1.12553	0.577412	Marveld2	MARVEL (membrane-associating) domain containing 2 [Source:MGI Symbol;Acc:MGI:2446166]	GO:0016020;GO:0016021;GO:0003674;GO:0005886;GO:0005737;GO:0030054;GO:0031410;GO:0007605;GO:0016323;GO:0016324;GO:0070830;GO:0005923;GO:0045216;GO:0061028;GO:0061689;GO:0033010;GO:0043220	K17291-ko04530 Tight junction	KOG4796-RNA polymerase II elongation factor[K]
ENSMUSG00000032679	10.0171	10.4327	9.06206	7.83399	6.47307	7.87485	30.4098	31.0495	8.83433	8.49155	12.7182	7.36525	8.31945	7.14436	11.8572	10.8113	13.1344	6.64176	26.4194	25.819	8.43986	5.53496	7.46054	16.7494	Cd59a	CD59a antigen [Source:MGI Symbol;Acc:MGI:109177]	GO:0016020;GO:0009897;GO:0005886;GO:0005576;GO:0031225;GO:0001971;GO:0001848;GO:0001775;GO:0016525;GO:0030948;GO:0045916;GO:0090272	K04008-ko04640 Hematopoietic cell lineage;ko04610 Complement and coagulation cascades	-
ENSMUSG00000021638	3.13408	1.77272	1.37353	1.70849	0.727787	1.45449	1.14796	0.994416	0.628425	1.16556	1.41668	0.705827	0.753581	0.498597	1.16029	0.80775	1.86804	1.17799	1.07374	0.945263	1.17718	0.765783	1.49682	0.528687	Ocln	occludin [Source:MGI Symbol;Acc:MGI:106183]	GO:0016020;GO:0016021;GO:0005886;GO:0009986;GO:0005515;GO:0030054;GO:0031410;GO:0005911;GO:0005923;GO:0016324;GO:0070830;GO:0019904;GO:0045216;GO:0070673;GO:0071356;GO:0016328;GO:0030139;GO:0016327	K06088-ko04514 Cell adhesion molecules;ko04530 Tight junction;ko04670 Leukocyte transendothelial migration;ko05160 Hepatitis C;ko05130 Pathogenic Escherichia coli infection	-
ENSMUSG00000021639	17.7806	15.8577	15.8743	15.3153	13.6612	15.324	12.9145	18.342	13.1022	12.0793	16.2055	12.294	12.8667	10.4833	15.4152	16.599	17.3878	14.2581	15.1262	14.2705	11.9126	11.0384	14.7158	10.9024	Gtf2h2	general transcription factor II H, polypeptide 2 [Source:MGI Symbol;Acc:MGI:1345669]	GO:0008270;GO:0006351;GO:0003676;GO:0006281;GO:0006289;GO:0000439;GO:0046872;GO:0005634;GO:0006355;GO:0006468;GO:0006974;GO:0016607;GO:0008094;GO:0006357;GO:0004672;GO:0006366;GO:0005669;GO:0047485;GO:0008353;GO:0005675;GO:0000438;GO:0002031	K03142-ko03022 Basal transcription factors;ko03420 Nucleotide excision repair;ko05203 Viral carcinogenesis	KOG2807-RNA polymerase II transcription initiation/nucleotide excision repair factor TFIIH, subunit SSL1[KL]
ENSMUSG00000032673	9.99979	7.17133	10.7531	5.29323	4.44641	5.73712	4.42841	6.24456	5.72353	4.84326	5.64956	6.10351	4.94742	4.33397	8.15713	9.34072	11.1507	5.96723	8.93121	5.28108	6.75453	3.82314	8.15564	4.14489	Prorsd1	prolyl-tRNA synthetase domain containing 1 [Source:MGI Symbol;Acc:MGI:1915189]	GO:0003674;GO:0008150;GO:0005575;GO:0002161;GO:0006450	-	-
ENSMUSG00000032586	7.35499	7.62541	1.76471	3.79301	3.73306	5.11277	4.06927	4.12277	2.77431	2.2467	3.86831	2.26266	1.85318	2.4215	2.97316	3.0212	5.13573	3.93815	5.06694	3.40689	3.6722	2.68055	4.51566	2.2477	Traip	TRAF-interacting protein [Source:MGI Symbol;Acc:MGI:1096377]	GO:0016740;GO:0008270;GO:0046872;GO:0005634;GO:0005515;GO:0005737;GO:0016567;GO:0005730;GO:0048471;GO:0061630;GO:0007165;GO:0005057;GO:0010804;GO:0004842;GO:0032688	-	KOG0827-Predicted E3 ubiquitin ligase[O]
ENSMUSG00000074151	0.296506	0.26632	0.645421	0.095362	0.069002	0.324077	0.262675	0.274052	0.165355	0.044554	0.157884	0.216691	0.219751	0.286949	0.430394	0.354943	0.515486	0.216401	0.079389	0.210578	0.386638	0.101806	0.275205	0.220771	Nlrc5	NLR family, CARD domain containing 5 [Source:MGI Symbol;Acc:MGI:3612191]	GO:0005634;GO:0005829;GO:0005737;GO:0000166;GO:0005524;GO:0045944;GO:0051607;GO:0002376;GO:0045087;GO:0005813;GO:0000979;GO:0032088;GO:0043549;GO:0045345;GO:0060335;GO:0060339;GO:0060340	-	-
ENSMUSG00000032582	25.2056	24.8925	31.3227	15.3281	16.2169	18.2909	14.5233	19.5085	23.2505	18.2442	30.5873	19.8119	20.1241	23.6431	27.4316	26.8258	20.2811	14.1662	18.4439	14.7801	22.8372	12.6935	17.6751	12.1741	Rbm6	RNA binding motif protein 6 [Source:MGI Symbol;Acc:MGI:1338037]	GO:0003676;GO:0005634;GO:0003723	-	KOG0154-RNA-binding protein RBM5 and related proteins, contain G-patch and RRM domains[R]
ENSMUSG00000032583	2.35544	1.33903	9.7869	1.30866	1.06549	1.36409	0.891547	1.13573	5.20724	4.94002	8.052	4.31449	4.58235	5.49631	6.30615	5.64697	5.65829	3.70197	4.25575	4.62805	3.74274	2.64853	3.88527	1.83149	Mon1a	MON1 homolog A, secretory traffciking associated [Source:MGI Symbol;Acc:MGI:1920075]	-	-	-
ENSMUSG00000074155	0	0	0	0	0	0	0	0	0	0	0	0	0	0	0	0	0	0	0	0	0	0	0	0	Klk5	kallikrein related-peptidase 5 [Source:MGI Symbol;Acc:MGI:1915918]	GO:0005615;GO:0006508;GO:0004252;GO:0008233;GO:0002803;GO:0045745;GO:0097209;GO:0016787;GO:0008236;GO:0005576;GO:0070268	-	KOG3627-Trypsin[E]
ENSMUSG00000111569	0	0	0	0.036716	0	0	0	0	0	0	0	0	0	0	0	0	0	0	0	0	0	0	0	0	CT025665.1	-	-	-	-
ENSMUSG00000074158	0.527824	0.738719	2.06003	0.629322	0.461114	0.570609	0.581981	0.618622	1.65685	1.35845	1.66358	1.20856	1.06667	0.912678	1.60342	1.27579	0.883828	1.0549	1.05956	1.04687	1.0836	0.652333	1.23575	0.716063	Zfp976	zinc finger protein 976 [Source:MGI Symbol;Acc:MGI:3036263]	GO:0006355;GO:0046872;GO:0005622;GO:0005575;GO:0003676;GO:0003700;GO:0034605	-	KOG1721-FOG: Zn-finger[R]
ENSMUSG00000032589	0.058782	0.053235	0.049906	0.021547	0.029313	0.01728	0.022152	0.026549	0.02297	0.029109	0.032017	0.035357	0.025137	0.024597	0.028127	0.021276	0.041116	0.020372	0.029288	0.030647	0.034994	0.019402	0.027791	0.025328	Bsn	bassoon [Source:MGI Symbol;Acc:MGI:1277955]	GO:0046872;GO:0005515;GO:0005737;GO:0030054;GO:0045202;GO:0048786;GO:0007416;GO:0005856;GO:0030424;GO:0043005;GO:0014069;GO:0030425;GO:0019898;GO:0044306;GO:0098882;GO:0035418;GO:0048790;GO:0099526;GO:0009986;GO:0060076;GO:0098793;GO:0098831	-	-
ENSMUSG00000098073	0	0	0	0	0	0	0	0	0.004604	0	0	0	0.000587	0	0	0.008605	0	0.017893	0	0.007705	0	0.000858	0	0	Gm8048	predicted gene 8048 [Source:MGI Symbol;Acc:MGI:3648505]	-	-	-
ENSMUSG00000086192	0	0.132697	0	0.109519	0	0.106396	0.072705	0.148031	0.079617	0	0.186574	0	0	0.04809	0	0.064197	0.121031	0	0	0	0.192897	0	0	0	Gm13609	predicted gene 13609 [Source:MGI Symbol;Acc:MGI:3651299]	-	-	-
ENSMUSG00000042002	0.035749	0	0.037162	0.015099	0	0	0.018451	0	0	0	0	0	0	0.01786	0.02025	0.050148	0	0	0.023392	0	0.020038	0	0	0	Foxn4	forkhead box N4 [Source:MGI Symbol;Acc:MGI:2151057]	GO:0003700;GO:0006355;GO:0003677;GO:0043565;GO:0005634;GO:0007275;GO:0006351;GO:0048663;GO:0007399;GO:0003682;GO:0045893;GO:0030154;GO:0001158;GO:0035881;GO:0008016;GO:0010842;GO:0036302;GO:0060579;GO:0001947	-	KOG2294-Transcription factor of the Forkhead/HNF3 family[K]
ENSMUSG00000046186	6.01387	6.43924	3.40832	5.1206	5.47944	6.1879	4.58724	4.82572	5.31241	4.96052	7.123	3.62717	5.04819	4.01588	4.61676	4.80835	5.5857	4.0155	4.91354	4.02971	4.32206	3.19041	4.28683	2.65538	Cd109	CD109 antigen [Source:MGI Symbol;Acc:MGI:2445221]	GO:0016020;GO:0005576;GO:0005886;GO:0009986;GO:0005615;GO:0010951;GO:0001933;GO:0004866;GO:0030414;GO:0010466;GO:0061045;GO:0031225;GO:0030512;GO:0010839;GO:0001942;GO:0050431;GO:0004867;GO:0072675;GO:0045616	-	KOG1366-Alpha-macroglobulin[O]
ENSMUSG00000045052	0	0	0	0	0	0	0	0	0	0	0.031283	0	0	0	0	0	0	0	0	0	0	0.032614	0	0	Prlhr	prolactin releasing hormone receptor [Source:MGI Symbol;Acc:MGI:2135956]	GO:0016020;GO:0016021;GO:0005886;GO:0007186;GO:0004871;GO:0004930;GO:0007165;GO:0004983;GO:0007631;GO:0042445;GO:0007268;GO:0007218	K04314-ko04080 Neuroactive ligand-receptor interaction	KOG3656-FOG: 7 transmembrane receptor[R]
ENSMUSG00000045053	0	0	0	0	0	0.015003	0	0	0	0	0	0	0	0	0	0.045068	0	0	0	0.018418	0	0	0.022037	0	Kcng3	potassium voltage-gated channel, subfamily G, member 3 [Source:MGI Symbol;Acc:MGI:2663923]	GO:0055085;GO:0016020;GO:0016021;GO:0051260;GO:0005886;GO:0006811;GO:0006810;GO:0005737;GO:0005216;GO:0005249;GO:0005267;GO:0006813;GO:0071805;GO:0008076;GO:0005244;GO:0034765;GO:0005783;GO:0005251	-	KOG3713-Voltage-gated K+ channel KCNB/KCNC[P]
ENSMUSG00000086193	0.084379	0	0	0.028635	0	0	0	0	0	0.02218	0	0.043911	0	0.084063	0	0	0	0	0	0	0	0	0	0	Gm11508	predicted gene 11508 [Source:MGI Symbol;Acc:MGI:3650928]	-	-	-
ENSMUSG00000111565	0	0	0	0	0.030827	0.014923	0	0	0.027798	0	0.015718	0	0	0	0.009051	0	0	0	0	0	0	0	0	0	AC159462.2	-	-	-	-
ENSMUSG00000030880	6.69934	6.61719	6.32694	4.63714	4.01027	5.20661	4.75568	5.42316	5.11888	4.37167	7.28957	4.53896	3.95538	5.53281	6.10856	6.41521	7.46113	4.96267	5.94369	4.9822	4.18537	3.24126	5.60527	3.44321	Polr3e	polymerase (RNA) III (DNA directed) polypeptide E [Source:MGI Symbol;Acc:MGI:1349452]	GO:0005634;GO:0006351;GO:0005654;GO:0051607;GO:0002376;GO:0045087;GO:0003899;GO:0001056;GO:0006383;GO:0005666	K14721-ko03020 RNA polymerase;ko04623 Cytosolic DNA-sensing pathway	KOG2354-RNA Polymerase C (III) 37 kDa subunit[K]
ENSMUSG00000064682	0	0	0	0	0	0	0	0	0	0	0	0	0	0	0	0	0	0	0	0	0	0	0	0	Gm25813	predicted gene, 25813 [Source:MGI Symbol;Acc:MGI:5455590]	-	-	-
ENSMUSG00000087296	0	0	0	0	0	0	0	0	0	0	0	0	0	0	0	0	0	0	0	0	0	0	0	0	Gm12130	predicted gene 12130 [Source:MGI Symbol;Acc:MGI:3651512]	-	-	-
ENSMUSG00000087294	0	0.036374	0.095645	0	0	0.035658	0	0	0	0	0.042646	0.041465	0	0	0	0.053558	0.145589	0	0.050133	0.080439	0.026394	0	0.056332	0.007106	Gm13556	predicted gene 13556 [Source:MGI Symbol;Acc:MGI:3651929]	-	-	-
ENSMUSG00000087295	0	0	0	0	0	0	0	0	0.089111	0	0	0	0	0	0	0	0	0	0	0	0	0	0.284348	0	Gm11193	predicted gene 11193 [Source:MGI Symbol;Acc:MGI:3651755]	-	-	-
ENSMUSG00000087292	0	0	0	0.123082	0	0	0	0	0	0	0	0	0	0	0	0	0	0	0	0.155368	0	0.13764	0	0	Gm13832	predicted gene 13832 [Source:MGI Symbol;Acc:MGI:3650708]	-	-	-
ENSMUSG00000087293	0	0	0	0	0	0	0	0	0	0	0.04592	0	0.027664	0	0	0	0	0	0	0.093292	0	0	0	0	Gm14341	predicted gene 14341 [Source:MGI Symbol;Acc:MGI:3651041]	-	-	-
ENSMUSG00000087290	0.121097	0	0.152467	0	0.022283	0	0	0.102622	0	0	0.030445	0	0	0	0	0.182453	0	0	0	0.029978	0	0.056093	0.046411	0.09124	Gm15866	predicted gene 15866 [Source:MGI Symbol;Acc:MGI:3801874]	-	-	-
ENSMUSG00000087291	0.259206	0.446684	0.199979	0.19175	0.10124	0.247592	0.137666	0.214224	0.227104	0.282202	0.475292	0.267157	0.10586	0.28821	0.234336	0.2479	0.305789	0.204227	0.405568	0.153879	0.19398	0.322607	0.120459	0.122189	Gm11946	predicted gene 11946 [Source:MGI Symbol;Acc:MGI:3650071]	-	-	-
ENSMUSG00000033985	1.93311	0.608792	2.04001	0.647055	0.765961	0.554941	0.512614	0.787682	1.53561	0.888233	3.07745	1.46503	1.49454	1.57657	1.67068	1.24429	1.40867	0.701774	1.30803	0.7836	0.667566	0.420721	0.719118	0.212	Tesk2	testis-specific kinase 2 [Source:MGI Symbol;Acc:MGI:2385204]	GO:0004672;GO:0005524;GO:0006468;GO:0016740;GO:0046872;GO:0005634;GO:0005654;GO:0016604;GO:0000166;GO:0005737;GO:0016301;GO:0016310;GO:0004713;GO:0018108;GO:0004674;GO:0035556;GO:0007283;GO:0004871;GO:0004712;GO:0030036;GO:0048041	-	-
ENSMUSG00000033987	0.229858	0.125216	0.10213	0.084088	0.098869	0.095341	0.071671	0.155057	0.076515	0.054777	0.048781	0.023238	0.037862	0.059179	0.067711	0.070011	0.215786	0.155052	0.156669	0.147804	0.107668	0.079927	0.149294	0.073829	Dnah17	dynein, axonemal, heavy chain 17 [Source:MGI Symbol;Acc:MGI:1917176]	GO:0005524;GO:0007018;GO:0003777;GO:0030286;GO:0016887	-	-
ENSMUSG00000033981	0.005861	0.009574	0.012338	0.005987	0.015044	0.004855	0	0.016506	0.022579	0.010858	0	0.005645	0.008152	0.015408	0.025005	0.006806	0.032674	0.002075	0.024527	0	0.035625	0.042412	0.046094	0.027769	Gria2	glutamate receptor, ionotropic, AMPA2 (alpha 2) [Source:MGI Symbol;Acc:MGI:95809]	GO:0016020;GO:0016021;GO:0005886;GO:0006811;GO:0004872;GO:0006810;GO:0005216;GO:0034220;GO:0060079;GO:0030054;GO:0045202;GO:0045211;GO:0004970;GO:0005234;GO:0035235	-	KOG1054-Glutamate-gated AMPA-type ion channel receptor subunit GluR2 and related subunits[PET]
ENSMUSG00000033983	5.02172	4.23025	4.55884	2.60545	2.52414	3.12313	2.27438	2.78342	4.27029	3.02548	5.16369	3.3262	3.39025	3.7801	4.21837	4.72196	5.48226	3.62129	4.44061	3.46597	3.32351	2.59085	4.81398	1.56592	Coil	coilin [Source:MGI Symbol;Acc:MGI:104842]	GO:0008022;GO:0042802;GO:0001650;GO:0005634;GO:0005654;GO:0005730;GO:0015030;GO:0016020;GO:0016604	-	-
ENSMUSG00000087299	1.35718	0.719594	1.9771	0.434154	0.575323	0.79336	0.521972	0.909786	0.508365	0.141084	1.49969	0.457393	0.742441	0.726528	1.53166	1.84997	1.57941	0.523672	0.697796	0.227581	0.942715	0.699886	1.16112	0.568063	Gm12953	predicted gene 12953 [Source:MGI Symbol;Acc:MGI:3649497]	-	-	-
ENSMUSG00000088969	0	0	0	0	0	0	0	0	0	0	0.20072	0	0	0	0.029612	0	0.196334	0	0	0	0	0	0	0	Gm22085	predicted gene, 22085 [Source:MGI Symbol;Acc:MGI:5451862]	-	-	-
ENSMUSG00000030887	0.121166	0.186159	0.164189	0.06565	0.067072	0.105366	0.106239	0.156772	0.040348	0.130463	0.072384	0.18672	0.196117	0.287685	0.110331	0.250717	0.29364	0.168018	0.157961	0.058931	0.106524	0.106203	0.182143	0.065764	Pdzd9	PDZ domain containing 9 [Source:MGI Symbol;Acc:MGI:1915233]	GO:0003674;GO:0008150;GO:0005575	-	-
ENSMUSG00000088964	0	0	0	0	0	0	0	0	0	0	0	0	0	0	0	0	0	0	0	0	0	0	0	0	Gm22087	predicted gene, 22087 [Source:MGI Symbol;Acc:MGI:5451864]	-	-	-
ENSMUSG00000088966	0	0	0	0	0	0	0	0	0	0	0	0	0	0	0	0	0	0	0	0	0	0	0	0	Gm22088	predicted gene, 22088 [Source:MGI Symbol;Acc:MGI:5451865]	-	-	-
ENSMUSG00000088961	0	0	0	0	0	0	0	0	0	0	0	0	0	0	0.185622	0	0	0	0	0.036604	0	0	0	0	Gm22089	predicted gene, 22089 [Source:MGI Symbol;Acc:MGI:5451866]	-	-	-
ENSMUSG00000088960	0	0	0	0	0	0	0	0.305683	0	0	0	0	0	0	0	0	0	0	0	0	0	0	0	0	Gm22090	predicted gene, 22090 [Source:MGI Symbol;Acc:MGI:5451867]	-	-	-
ENSMUSG00000007338	21.1688	15.2724	27.0844	11.2343	10.3533	15.9041	10.1482	14.1473	21.5085	17.8661	31.8511	20.2908	17.9003	21.9287	27.611	28.582	24.9899	12.8609	18.959	15.0433	14.7555	10.9822	16.0093	9.73136	Mrpl49	mitochondrial ribosomal protein L49 [Source:MGI Symbol;Acc:MGI:108180]	GO:0005622;GO:0008150;GO:0003735;GO:0006412;GO:0005840;GO:0005739;GO:0030529;GO:0005761;GO:0005762	-	KOG4034-Uncharacterized conserved protein NOF (Neighbor of FAU)[S]
ENSMUSG00000086527	0	0	0.048228	0	0	0	0.045841	0	0	0	0.051821	0.036485	0	0	0	0	0	0	0	0	0	0	0	0	Gm15856	predicted gene 15856 [Source:MGI Symbol;Acc:MGI:3801888]	-	-	-
ENSMUSG00000044098	4.56471	6.9578	3.34162	4.47056	4.64186	5.75409	4.28403	7.03493	3.27694	3.41747	5.98692	2.70584	3.63701	3.67748	4.04496	4.15212	5.50285	3.87079	5.68688	4.1322	5.42822	3.84477	6.27859	3.26366	Rsbn1	rosbin, round spermatid basic protein 1 [Source:MGI Symbol;Acc:MGI:2444993]	GO:0005634;GO:0008150;GO:0005515	-	KOG4425-Uncharacterized conserved protein[S]
ENSMUSG00000086525	0	0	0	0	0	0	0	0	0	0	0	0	0	0	0	0	0	0	0	0	0	0	0	0	Gm15281	predicted gene 15281 [Source:MGI Symbol;Acc:MGI:3826553]	-	-	-
ENSMUSG00000086524	0.555219	1.16068	0.449893	0.514731	0.464809	0.424322	0.663552	0.635965	0.20324	0.20048	0.590031	0.212281	0.351485	0.440304	0.307759	0.499983	0.724906	0.479358	0.77687	0.49348	0.666584	0.51935	0.670504	0.571787	Pabpc1l2a-ps	poly(A) binding protein, cytoplasmic 1-like 2A, pseudogene [Source:MGI Symbol;Acc:MGI:3645788]	-	-	-
ENSMUSG00000086523	0	0	0	0	0	0	0	0	0	0	0	0	0	0	0	0	0	0	0	0	0	0	0	0	Gm13499	predicted gene 13499 [Source:MGI Symbol;Acc:MGI:3650382]	-	-	-
ENSMUSG00000086522	1.08853	1.50379	1.07879	1.32785	1.73881	1.14122	1.22744	0.930149	1.2372	1.26888	1.49853	0.900483	0.907932	0.935013	1.09291	1.69549	1.44562	0.405886	0.495053	1.12802	1.3577	0.441936	1.1224	0.863071	Gm4473	predicted gene 4473 [Source:MGI Symbol;Acc:MGI:3782657]	-	-	-
ENSMUSG00000086521	0	0	0	0	0	0	0	0	0	0	0	0	0	0	0	0	0	0	0	0	0	0	0	0	Olfr1343-ps1	olfactory receptor 1343, pseudogene 1 [Source:MGI Symbol;Acc:MGI:3031177]	-	-	-
ENSMUSG00000106924	0	0	0	0	0.035796	0.014654	0	0.021086	0	0.15003	0	0	0	0	0	0	0.076771	0	0	0	0	0.067552	0	0	Gm42857	predicted gene 42857 [Source:MGI Symbol;Acc:MGI:5662994]	-	-	-
ENSMUSG00000044092	0.160461	0.197275	0.543253	0.085598	0.034915	0.11436	0.018774	0.152234	0.270159	0.463254	0.468948	0.210317	0.094356	0.393141	0.343866	0.408573	0.146869	0.284088	0.219328	0.20036	0.160634	0.307755	0.118505	0	C130050O18Rik	RIKEN cDNA C130050O18 gene [Source:MGI Symbol;Acc:MGI:2442694]	GO:0016020;GO:0016021;GO:0003674;GO:0008150;GO:0005575	-	-
ENSMUSG00000086529	0	0	0.049826	0	0	0	0	0	0	0	0	0	0	0.083513	0	0.045566	0	0	0	0	0	0	0	0	Acss2os	acyl-CoA synthetase short-chain family member 2, opposite strand [Source:MGI Symbol;Acc:MGI:1922195]	-	-	-
ENSMUSG00000086528	0	0.116837	0.041009	0	0.070763	0.0458	0.087927	0.07816	0.038598	0	0.0823	0	0.093624	0.134807	0	0.068331	0	0.085546	0.212448	0	0	0.023357	0	0.072947	Gm15731	predicted gene 15731 [Source:MGI Symbol;Acc:MGI:3783174]	-	-	-
ENSMUSG00000102520	0	0	0	0	0	0	0	0	0	0	0	0	0	0	0	0	0	0	0	0	0	0	0	0	Gm36941	predicted gene, 36941 [Source:MGI Symbol;Acc:MGI:5610169]	-	-	-
ENSMUSG00000075284	9.53036	10.3044	7.38919	6.50151	5.07383	6.81978	5.7122	6.65548	5.31266	5.63808	6.39796	5.20061	6.96095	4.87539	6.11632	5.92154	8.96957	7.15735	7.82948	6.80566	6.53193	4.94585	8.50899	4.43491	Wipf1	WAS/WASL interacting protein family, member 1 [Source:MGI Symbol;Acc:MGI:2178801]	GO:0005737;GO:0008154;GO:0031410;GO:0015629;GO:0003779;GO:0005856;GO:0005515;GO:0042995;GO:0001726;GO:0017124;GO:0005884;GO:0051707;GO:0030048	K19475-ko04144 Endocytosis;ko05130 Pathogenic Escherichia coli infection;ko05135 Yersinia infection	KOG4462-WASP-interacting protein VRP1/WIP, contains WH2 domain[Z]
ENSMUSG00000075286	0	0	0	0	0	0	0	0	0	0	0	0	0	0	0	0	0	0	0	0	0	0	0	0	Gm1968	predicted gene 1968 [Source:MGI Symbol;Acc:MGI:3584525]	-	-	-
ENSMUSG00000075288	0.007094	0.008773	0	0	0	0	0	0	0	0	0.00935	0.002075	0	0.10577	0	0	0.003312	0	0.028478	0	0	0.032902	0	0	Gm6913	predicted gene 6913 [Source:MGI Symbol;Acc:MGI:3648267]	-	-	-
ENSMUSG00000075289	3.60243	2.92408	37.0188	2.20252	1.99458	3.76484	2.25127	3.04049	12.507	9.44352	12.3956	12.9845	8.20114	14.8032	16.8426	16.8219	10.8046	7.78635	10.2409	9.10442	8.96667	6.74858	9.78894	5.00126	Carns1	carnosine synthase 1 [Source:MGI Symbol;Acc:MGI:2147595]	GO:0005524;GO:0046872;GO:0000166;GO:0016887;GO:0047730;GO:0035499	-	-
ENSMUSG00000083685	0.097185	0	0	0	0.249988	0.211324	0	0.130762	0	0	0.296185	0	0	0.127547	0	0	0	0	0	0	0.114236	0	0.197896	0	Gm12412	predicted gene 12412 [Source:MGI Symbol;Acc:MGI:3649919]	-	-	-
ENSMUSG00000107949	0	0.125268	0	0	0	0	0	0	0	0.047148	0	0.025704	0	0	0.147475	0	0	0	0	0.270151	0.145927	0	0	0	Gm44157	predicted gene, 44157 [Source:MGI Symbol;Acc:MGI:5690549]	-	-	-
ENSMUSG00000024941	46.9504	38.6182	43.6807	28.7045	22.8592	37.7951	23.7637	30.4428	27.6234	25.5955	46.5827	29.6455	24.2135	29.5487	35.1665	40.29	52.1137	28.9873	42.537	36.3064	32.7107	24.0981	35.7291	17.9725	Scyl1	SCY1-like 1 (S. cerevisiae) [Source:MGI Symbol;Acc:MGI:1931787]	GO:0004672;GO:0005524;GO:0006468;GO:0005794;GO:0005829;GO:0006810;GO:0005737;GO:0016020;GO:0005856;GO:0005815;GO:0005515;GO:0045296;GO:0016192;GO:0005793;GO:0005801;GO:0006890;GO:0030126	-	KOG1243-Protein kinase[R]
ENSMUSG00000024940	24.809	22.6583	33.1768	17.3934	12.8826	15.7108	12.1593	12.3903	15.294	13.4003	21.3521	13.2465	12.2961	14.7449	16.3301	17.645	30.7298	17.8579	24.8914	22.3981	20.3292	16.084	21.6775	10.8272	Ltbp3	latent transforming growth factor beta binding protein 3 [Source:MGI Symbol;Acc:MGI:1101355]	GO:0005509;GO:0050431;GO:0036363;GO:1902462;GO:2000741;GO:0031012;GO:0070062	-	-
ENSMUSG00000024943	10.4255	11.1602	8.99661	7.69519	7.34425	8.65925	7.8527	11.6046	6.21355	6.10454	9.91384	4.98557	6.70734	5.66345	8.11113	8.92635	11.5255	8.36654	11.8448	7.96255	9.34093	7.18671	11.3651	6.44876	Smc5	structural maintenance of chromosomes 5 [Source:MGI Symbol;Acc:MGI:2385088]	GO:0003674;GO:0005634;GO:0000166;GO:0005524;GO:0005694;GO:0006281;GO:0030054;GO:0006974;GO:0016607;GO:0000724;GO:0030915;GO:0007049;GO:0051301;GO:0006310;GO:0035861;GO:0016605;GO:0000781;GO:0051984;GO:0090398;GO:0000722;GO:0007062;GO:0034184;GO:0000803;GO:0035061	-	-
ENSMUSG00000024942	8.84678	6.511	8.67915	6.65094	4.34829	8.06554	6.20968	3.29105	7.81619	6.44262	12.9114	8.54231	4.7801	10.6818	10.6272	6.48767	13.9188	9.64866	10.1563	9.69309	6.70794	5.42876	12.4269	4.0218	Capn1	calpain 1 [Source:MGI Symbol;Acc:MGI:88263]	GO:0016020;GO:0046872;GO:0005622;GO:0005886;GO:0016787;GO:0005509;GO:0005829;GO:0005515;GO:0008233;GO:0008234;GO:0006508;GO:0005737;GO:0005925;GO:0070062;GO:0004198;GO:0005739;GO:0005764;GO:0050790;GO:0032801;GO:0060056;GO:0097264	K01367-ko04141 Protein processing in endoplasmic reticulum;ko04210 Apoptosis;ko04217 Necroptosis;ko04218 Cellular senescence;ko05131 Shigellosis;ko05010 Alzheimer disease;ko05022 Pathways of neurodegeneration - multiple diseases	KOG0045-Cytosolic Ca2+-dependent cysteine protease (calpain), large subunit (EF-Hand protein superfamily)[OT]
ENSMUSG00000024944	31.2085	25.9228	37.7302	11.1321	8.82988	17.8304	10.9112	11.6447	22.8276	19.1532	33.6933	16.9192	11.9893	14.4676	28.0719	26.5622	37.385	15.5112	27.4966	26.1875	16.4595	19.5616	24.2025	10.3414	Arl2	ADP-ribosylation factor-like 2 [Source:MGI Symbol;Acc:MGI:1928393]	GO:0005622;GO:0005634;GO:0005794;GO:0005829;GO:0005737;GO:0000166;GO:0005925;GO:0007264;GO:0070062;GO:0005525;GO:0003924;GO:0005856;GO:0051457;GO:0005739;GO:0005730;GO:0007049;GO:0005813;GO:0005515;GO:0005815;GO:0019003;GO:0016328;GO:0005758;GO:0034260;GO:0031116;GO:0010811;GO:0031113;GO:0070830;GO:0007098	-	KOG0073-GTP-binding ADP-ribosylation factor-like protein ARL2[UZ]
ENSMUSG00000024947	10.4449	10.2445	16.9276	10.2606	6.20725	11.2589	5.2177	8.87007	14.5249	13.0506	30.9572	11.0558	13.8442	15.3017	21.9463	18.5244	11.4347	8.32073	13.6685	9.25129	9.84648	7.06992	9.8198	6.28391	Men1	multiple endocrine neoplasia 1 [Source:MGI Symbol;Acc:MGI:1316736]	GO:0005634;GO:0003677;GO:0005654;GO:0043234;GO:0005829;GO:0005515;GO:0010468;GO:0005737;GO:0006355;GO:0003682;GO:0045944;GO:0006351;GO:0016569;GO:0010628;GO:0045893;GO:0030674;GO:0000122;GO:0001933;GO:0045892;GO:0030097;GO:0060021;GO:0006338;GO:0001503;GO:0000165;GO:0043280;GO:0043565;GO:0000790;GO:0016363;GO:0008285;GO:0044212;GO:0035097;GO:0000785;GO:0006974;GO:0030511;GO:0032092;GO:0051781;GO:…	K14970-ko05202 Transcriptional misregulation in cancer;ko04934 Cushing syndrome	-
ENSMUSG00000021936	23.4776	31.8011	18.4835	22.92	26.2284	26.1466	24.1761	26.2864	19.0691	19.502	24.0994	21.5702	18.7171	18.1363	20.6804	22.6555	22.7859	20.858	24.3289	21.8583	21.365	20.057	24.5057	17.4774	Mapk8	mitogen-activated protein kinase 8 [Source:MGI Symbol;Acc:MGI:1346861]	GO:0004672;GO:0005524;GO:0006468;GO:0016740;GO:0005634;GO:0005829;GO:0005515;GO:0010468;GO:0005737;GO:0005622;GO:0000166;GO:0016301;GO:0016310;GO:0004674;GO:0000165;GO:0010628;GO:0043066;GO:0005739;GO:0071222;GO:0004707;GO:0001503;GO:0019899;GO:0032091;GO:0048511;GO:0070301;GO:0032880;GO:0042826;GO:0018107;GO:0071803;GO:0018105;GO:0009411;GO:0031063;GO:2001235;GO:0048263;GO:0042752;GO:0043005;GO:…	K04440-ko04141 Protein processing in endoplasmic reticulum;ko04010 MAPK signaling pathway;ko04013 MAPK signaling pathway - fly;ko04012 ErbB signaling pathway;ko04014 Ras signaling pathway;ko04310 Wnt signaling pathway;ko04391 Hippo signaling pathway - fly;ko04668 TNF signaling pathway;ko04068 FoxO signaling pathway;ko04071 Sphingolipid signaling pathway;ko04024 cAMP signaling pathway;ko04140 Auto…	KOG0665-Jun-N-terminal kinase (JNK)[T]
ENSMUSG00000024949	139.279	175.439	96.5176	120.203	105.475	138.758	96.2764	118.384	71.7008	73.7205	101.776	64.4908	68.1962	59.3187	83.0745	77.5367	131.332	84.2472	114.469	106.188	112.582	76.2063	104.235	58.7677	Sf1	splicing factor 1 [Source:MGI Symbol;Acc:MGI:1095403]	GO:0008270;GO:0046872;GO:0005634;GO:0003676;GO:0016604;GO:0005737;GO:0006355;GO:0003723;GO:0006351;GO:0000398;GO:0006397;GO:0008380;GO:0005681;GO:0033327;GO:0045131;GO:0030238;GO:0050810;GO:0042802;GO:0048662;GO:0005654;GO:0030575	-	KOG0119-Splicing factor 1/branch point binding protein (RRM superfamily)[A]
ENSMUSG00000024948	12.4724	9.89247	26.0086	8.66783	6.77061	11.3883	7.04414	11.5981	14.5608	12.4894	23.9085	12.1563	12.8953	11.5276	15.622	13.4006	18.8847	11.7116	15.4669	14.5018	12.3231	8.9063	13.2977	6.71323	Map4k2	mitogen-activated protein kinase kinase kinase kinase 2 [Source:MGI Symbol;Acc:MGI:1346883]	GO:0004672;GO:0005524;GO:0006468;GO:0016020;GO:0016740;GO:0000139;GO:0005794;GO:0005886;GO:0005737;GO:0000166;GO:0016301;GO:0016310;GO:0004674;GO:0002376;GO:0045087;GO:0035556;GO:0008349;GO:0000185;GO:0046330;GO:0016323;GO:0004702;GO:0007257;GO:0031435;GO:0006903;GO:0016021	K04414-ko04010 MAPK signaling pathway	KOG0576-Mitogen-activated protein kinase kinase kinase kinase (MAP4K), germinal center kinase family[T]
ENSMUSG00000090667	0	0.016398	0.017893	0	0.016605	0	0	0	0	0	0	0	0	0	0	0	0	0	0	0	0	0	0	0	Gm765	predicted gene 765 [Source:MGI Symbol;Acc:MGI:2685611]	GO:0003674;GO:0008150;GO:0005575	-	-
ENSMUSG00000083684	0	0	0	0	0	0	0	0	0	0	0	0	0	0	0	0	0	0	0	0	0	0	0	0	Gm14034	predicted gene 14034 [Source:MGI Symbol;Acc:MGI:3651833]	-	-	-
ENSMUSG00000102522	0	0	0	0	0	0	0	0	0	0	0	0	0	0	0	0	0	0	0	0	0	0	0	0	Gm37782	predicted gene, 37782 [Source:MGI Symbol;Acc:MGI:5611010]	-	-	-
ENSMUSG00000079614	21.3969	19.9546	15.4367	13.189	12.247	16.3252	12.7165	16.4947	13.2462	11.2142	17.9707	12.1457	12.7042	11.9157	16.5992	16.6578	23.8962	13.8288	20.1296	14.4012	15.6974	11.9037	19.4984	10.6453	Seh1l	SEH1-like (S. cerevisiae [Source:MGI Symbol;Acc:MGI:1919374]	GO:0003674;GO:0005634;GO:0006810;GO:0015031;GO:0005694;GO:0050830;GO:0051028;GO:0007049;GO:0051301;GO:0005765;GO:0005643;GO:0000775;GO:0007059;GO:0007080;GO:0006999;GO:0000776;GO:0034198;GO:0000777;GO:0034629;GO:0032008;GO:0002534;GO:0061700;GO:0031080;GO:1904263;GO:0051315	K14299-ko03013 Nucleocytoplasmic transport;ko04150 mTOR signaling pathway;ko05014 Amyotrophic lateral sclerosis	KOG2445-Nuclear pore complex component (sc Seh1)[YU]
ENSMUSG00000108481	0	0	0	0	0	0	0	0	0	0	0	0	0	0	0.007809	0	0	0	0	0	0	0	0	0	Gm33248	predicted gene, 33248 [Source:MGI Symbol;Acc:MGI:5592407]	-	-	-
ENSMUSG00000059534	1103.71	600.94	586.105	420.207	393.816	651.899	326.143	476.862	353.397	334.961	631.807	402.526	296.545	401.589	506.253	544.47	1018.91	387.565	607.62	494.296	445.49	364.049	485.159	287.638	Uqcr10	ubiquinol-cytochrome c reductase, complex III subunit X [Source:MGI Symbol;Acc:MGI:1913402]	GO:0016020;GO:0055114;GO:0070062;GO:0005743;GO:1902600;GO:0005739;GO:0070469;GO:0006122;GO:0009060;GO:0008121;GO:0005750;GO:0034551	K00419-ko00190 Oxidative phosphorylation;ko04260 Cardiac muscle contraction;ko04714 Thermogenesis;ko05208 Chemical carcinogenesis - reactive oxygen species;ko05010 Alzheimer disease;ko05012 Parkinson disease;ko05014 Amyotrophic lateral sclerosis;ko05016 Huntington disease;ko05020 Prion disease;ko05022 Pathways of neurodegeneration - multiple diseases;ko05415 Diabetic cardiomyopathy;ko04932 Non-al…	KOG3494-Ubiquinol cytochrome c oxidoreductase, subunit QCR9[C]
ENSMUSG00000102245	0	0	0	0	0	0	0	0	0	0	0	0	0	0	0	0	0	0	0	0	0	0	0	0	Gm37713	predicted gene, 37713 [Source:MGI Symbol;Acc:MGI:5610941]	-	-	-
ENSMUSG00000021932	27.1654	22.0192	19.5271	14.7213	14.1701	18.49	12.3967	17.8091	17.2476	14.2423	21.2144	14.1031	14.1197	15.7175	19.1313	18.5359	31.883	18.8301	28.3075	22.4236	23.0347	16.6153	22.5508	14.0166	Rnaseh2b	ribonuclease H2, subunit B [Source:MGI Symbol;Acc:MGI:1914403]	GO:0005634;GO:0010629;GO:0001701;GO:0090502;GO:0010389;GO:0006401;GO:0048146;GO:2000001;GO:0004523;GO:0009259;GO:0032299	K10744-ko03030 DNA replication	KOG4705-Uncharacterized conserved protein[S]
ENSMUSG00000087432	0	0	0	0	0	0	0	0	0	0	0	0	0	0	0	0	0	0	0	0	0	0	0	0	Gm15123	predicted gene 15123 [Source:MGI Symbol;Acc:MGI:3705256]	-	-	-
ENSMUSG00000087433	3.55662	1.87014	1.55913	1.35709	1.5854	1.68994	1.79795	1.98591	0.948	1.20061	1.68225	1.92232	1.07952	1.2382	0.838789	1.52761	1.32651	0.728286	0.58472	1.14967	0.90349	0.574768	2.5773	0.643893	Gm14167	predicted gene 14167 [Source:MGI Symbol;Acc:MGI:3651481]	-	-	-
ENSMUSG00000051727	0.256816	0.101711	0.280302	0.131392	0.044393	0.085098	0.071491	0.072816	0.146108	0.12149	0.051229	0.168507	0.195905	0.207623	0.196438	0.357572	0.27922	0.104167	0.314576	0.088881	0.228703	0.104157	0.136134	0.102782	Kctd14	potassium channel tetramerisation domain containing 14 [Source:MGI Symbol;Acc:MGI:1289222]	GO:0003674;GO:0051260;GO:0008150;GO:0005575	-	KOG2723-Uncharacterized conserved protein, contains BTB/POZ domain[R]
ENSMUSG00000051726	0.261942	0.319984	0.045248	0.259446	0.155797	0.333981	0.171812	0.089201	0.078337	0.206761	0.06266	0.0412	0.068131	0.113752	0.121794	0.057322	0.377798	0.157473	0.271976	0.271477	0.270854	0.134961	0.217696	0.100183	Kcnf1	potassium voltage-gated channel, subfamily F, member 1 [Source:MGI Symbol;Acc:MGI:2687399]	GO:0055085;GO:0016020;GO:0016021;GO:0051260;GO:0006811;GO:0006810;GO:0005216;GO:0005249;GO:0005267;GO:0006813;GO:0071805;GO:0008076;GO:0005244;GO:0034765	-	-
ENSMUSG00000051721	1.50538	1.00442	2.731	1.15141	0.586573	0.915747	0.571128	1.29076	2.17185	2.31818	2.1848	2.73036	2.2911	2.32463	2.61592	3.20964	2.78562	1.08892	1.68421	1.92613	1.45029	1.55786	1.55802	0.913717	Wdcp	WD repeat and coiled coil containing [Source:MGI Symbol;Acc:MGI:3040699]	GO:0005575;GO:0051259;GO:0019900	-	-
ENSMUSG00000087437	0	0	0	0	0	0	0	0	0.074554	0	0	0	0	0	0	0	0	0	0	0	0	0	0	0.027242	Gm13112	predicted gene 13112 [Source:MGI Symbol;Acc:MGI:3701127]	-	-	-
ENSMUSG00000051723	1.01655	0.777995	0.538481	0.670835	0.300664	1.03448	0.723918	0.844332	0.214624	0.202593	1.10734	0.381865	0.31333	0.106873	0.462637	0.777922	0.887063	0.639997	0.516746	0.375315	0.082604	0.3956	0.85164	0.189005	Rpl31-ps13	ribosomal protein L31, pseudogene 13 [Source:MGI Symbol;Acc:MGI:3809036]	-	-	-
ENSMUSG00000087435	0.326119	0.438548	1.08347	0.507021	1.11464	0.474195	0.680164	0.522635	0.436646	0.928754	0.692398	0	0.67976	0.594372	0.743331	0.245721	0.19796	0.313708	0.410921	0.159725	0.279493	0.229615	0.370854	0.437916	Gm16323	predicted gene 16323 [Source:MGI Symbol;Acc:MGI:3826604]	-	-	-
ENSMUSG00000043843	0	0	0.121434	0.120057	0.045262	0.107902	0.085874	0	0	0	0.037972	0.039902	0	0	0	0	0	0.024693	0.076239	0	0.026299	0.044466	0.135665	0.0512	Tmem145	transmembrane protein 145 [Source:MGI Symbol;Acc:MGI:3607779]	GO:0016020;GO:0016021;GO:0007186;GO:0019236	-	-
ENSMUSG00000098131	0	0	0	0	0	0	0	0	0	0	0	0	0	0	0	0	0	0	0	0	0	0	0	0	Gm26989	predicted gene, 26989 [Source:MGI Symbol;Acc:MGI:5504104]	-	-	-
ENSMUSG00000079610	5.18385	3.59873	5.30892	2.80763	2.59549	3.809	2.67044	2.91363	4.41059	3.11869	4.96265	3.15626	2.74024	2.70633	5.10325	4.52164	7.90528	3.3762	4.57161	2.4757	2.70619	1.89588	3.13206	2.32137	Ankrd39	ankyrin repeat domain 39 [Source:MGI Symbol;Acc:MGI:1914816]	GO:0003674;GO:0008150;GO:0005575	-	KOG0504-FOG: Ankyrin repeat[R]
ENSMUSG00000051729	0	0	0	0	0	0	0	0	0	0	0	0	0	0	0	0	0	0	0	0	0	0	0	0	Gm5087	predicted gene 5087 [Source:MGI Symbol;Acc:MGI:3643653]	-	-	-
ENSMUSG00000051728	1.59071	0.677356	0.067139	0.803866	0.656396	1.03395	0.587953	0.904699	0.052342	0.126039	0.24047	0.078183	0.201975	0.061072	0.173194	0.108892	0.276959	0.386532	0.253259	0.268485	0.134984	0.213265	0.120646	0.102222	4930563D23Rik	RIKEN cDNA 4930563D23 gene [Source:MGI Symbol;Acc:MGI:1922578]	GO:0003674;GO:0008150;GO:0005575	-	-
ENSMUSG00000080808	0	0	0	0	0	0	0	0.032359	0	0	0	0.067823	0	0	0	0.043949	0	0.026115	0	0.036283	0.041576	0	0.067007	0	Gm12608	predicted gene 12608 [Source:MGI Symbol;Acc:MGI:3652144]	-	-	-
ENSMUSG00000080809	0	0	0	0	0	0	0	0	0	0	0	0	0	0	0	0	0	0	0	0	0	0	0	0	Olfr1273-ps	olfactory receptor 1273, pseudogene [Source:MGI Symbol;Acc:MGI:3031107]	-	-	-
ENSMUSG00000080802	0	0	0	0	0	0	0	0	0	0	0	0	0	0.008142	0	0	0	0	0	0	0	0	0	0	Gm13804	predicted gene 13804 [Source:MGI Symbol;Acc:MGI:3651562]	-	-	-
ENSMUSG00000080803	0	0	0	0	0	0	0	0	0	0	0	0	0	0	0	0	0	0	0	0	0	0	0	0	Gm12683	predicted gene 12683 [Source:MGI Symbol;Acc:MGI:3650644]	-	-	-
ENSMUSG00000080800	0	0.217626	0.108441	0	0	0	0.133276	0	0.164264	0	0.127576	0.248086	0.016392	0	0.232915	0.532431	0	0	0	0	0	0.003621	0.173592	0.016818	Gm11582	predicted gene 11582 [Source:MGI Symbol;Acc:MGI:3652084]	-	-	-
ENSMUSG00000080801	0.03055	0	0.007101	0.066861	0.029122	0.047518	0.006671	0.000966	0.0103	0.042791	0.036261	0.021551	0.012763	0.012273	0.001091	0.038515	0	0.031789	0.0543	0	0.001721	0.022114	0.038719	0.023834	Gm13310	predicted gene 13310 [Source:MGI Symbol;Acc:MGI:3650665]	-	-	-
ENSMUSG00000080806	0	0	0	0	0	0	0	0	0	0	0	0	0	0	0	0	0	0	0	0	0	0	0	0	Gm13005	predicted gene 13005 [Source:MGI Symbol;Acc:MGI:3650102]	-	-	-
ENSMUSG00000080807	0	0	0	0	0	0	0	0	0	0	0	0	0	0	0	0	0	0	0	0	0	0	0	0	Gm13117	predicted gene 13117 [Source:MGI Symbol;Acc:MGI:3701126]	-	-	-
ENSMUSG00000080805	0	0	0	0	0	0	0	0	0	0	0	0	0	0	0	0	0	0	0	0	0	0	0	0	Gm11219	predicted gene 11219 [Source:MGI Symbol;Acc:MGI:3651487]	-	-	-
ENSMUSG00000005615	22.9116	21.8835	20.9784	15.917	14.6122	17.928	4.90323	18.8639	7.76759	16.4389	7.62779	12.3692	15.2937	12.4465	16.2419	19.0816	28.7045	17.0203	7.90472	8.40082	5.77462	12.6258	22.3641	9.35868	Pcyt1a	phosphate cytidylyltransferase 1, choline, alpha isoform [Source:MGI Symbol;Acc:MGI:88557]	GO:0016020;GO:0016740;GO:0005515;GO:0005737;GO:0003824;GO:0009058;GO:0006629;GO:0005829;GO:0016779;GO:0008654;GO:0005789;GO:0006656;GO:0042587;GO:0004105;GO:0006657;GO:0005516;GO:0008289;GO:0031210;GO:0042803;GO:0005635;GO:0005783;GO:0005886	K00968-ko00564 Glycerophospholipid metabolism;ko00440 Phosphonate and phosphinate metabolism;ko05231 Choline metabolism in cancer	KOG2804-Phosphorylcholine transferase/cholinephosphate cytidylyltransferase[I]
ENSMUSG00000106595	0	0	0	0	0	0	0	0	0	0	0	0.030547	0	0	0	0	0	0	0	0	0	0	0	0	Gm44314	predicted gene, 44314 [Source:MGI Symbol;Acc:MGI:5690706]	-	-	-
ENSMUSG00000005610	151.036	188.698	135.248	132.955	142.025	146.546	137.935	149.037	152.871	144.05	159.048	125.549	144.555	165.661	140.567	146.577	171.799	181.844	171.89	133.091	132.989	109.777	156.845	91.5599	Eif4g2	eukaryotic translation initiation factor 4, gamma 2 [Source:MGI Symbol;Acc:MGI:109207]	GO:0003723;GO:0003743;GO:0006413;GO:0007507;GO:0045727;GO:0045773;GO:0060999;GO:0030424	-	-
ENSMUSG00000005611	1.6294	1.45195	8.00321	1.49693	0.986708	0.689793	1.54749	1.64432	4.23074	4.38382	5.56849	3.17378	4.10147	3.60304	3.77751	4.00719	4.5952	3.03501	4.32403	3.18623	3.57727	2.44364	4.3078	2.41674	Mrvi1	MRV integration site 1 [Source:MGI Symbol;Acc:MGI:1338023]	GO:0016020;GO:0016021;GO:0005515;GO:0005737;GO:0016529;GO:0048471;GO:0019934;GO:0060087;GO:0045986	K12337-ko04022 cGMP-PKG signaling pathway;ko04270 Vascular smooth muscle contraction	-
ENSMUSG00000090665	0.031674	0.057838	0.031555	0.051284	0.029283	0	0	0	0.052809	0	0	0.032637	0.136007	0.03033	0.018456	0.085162	0.01134	0.029736	0.039858	0	0	0.014434	0	0	Gad1-ps	glutamate decarboxylase 1, pseudogene [Source:MGI Symbol;Acc:MGI:95633]	-	-	-
ENSMUSG00000083686	0	0.010835	0	0	0	0.003364	0	0	0	0	0	0	0	0	0	0	0	0	0	0	0	0	0	0	Gm13504	predicted gene 13504 [Source:MGI Symbol;Acc:MGI:3650156]	-	-	-
ENSMUSG00000102247	0	0	0	0	0	0	0	0	0	0	0	0	0	0	0	0	0	0	0	0	0	0	0	0	Gm37715	predicted gene, 37715 [Source:MGI Symbol;Acc:MGI:5610943]	-	-	-
ENSMUSG00000040576	0	0	0	0	0	0	0	0	0	0	0	0	0	0	0	0	0	0	0	0	0	0	0	0	Wbscr28	Williams-Beuren syndrome chromosome region 28 (human) [Source:MGI Symbol;Acc:MGI:1923879]	GO:0016020;GO:0016021;GO:0003674;GO:0008150;GO:0005575	-	-
ENSMUSG00000081971	0.050184	0	0	0	0	0.001637	0	0	0.080428	0	0	0	0.058727	0	0	0	0	0	0.001762	0	0.005015	0	0	0	Gm14115	predicted gene 14115 [Source:MGI Symbol;Acc:MGI:3652261]	-	-	-
ENSMUSG00000040570	1.76772	2.30308	0.508759	0.948085	1.26011	1.20119	1.45131	1.04694	0.563684	0.444528	0.728973	0.352505	0.568402	0.432116	0.470289	0.620557	0.904712	0.608838	0.779511	0.641381	0.80575	0.408718	0.673705	0.515079	Rundc3b	RUN domain containing 3B [Source:MGI Symbol;Acc:MGI:2685286]	GO:0003674;GO:0008150;GO:0005575	-	KOG4381-RUN domain-containing protein[T]
ENSMUSG00000051098	2.07203	1.95742	3.49145	2.07225	2.19635	1.9214	2.23826	3.47919	2.47881	2.61982	4.3604	2.5471	3.28995	3.20274	3.08006	3.07965	2.20939	2.16058	2.37161	2.01856	2.05004	1.58831	2.36113	1.8506	Mblac2	metallo-beta-lactamase domain containing 2 [Source:MGI Symbol;Acc:MGI:1920102]	GO:0046872;GO:0016787;GO:0008150;GO:0070062	-	KOG0813-Glyoxylase[R]
ENSMUSG00000051095	0.001344	0.002578	0.001072	0	0	0	0	0	0	0	0	0	0	0	0	0	0	0	0	0	0	0	0	0	Olfr986	olfactory receptor 986 [Source:MGI Symbol;Acc:MGI:3030820]	GO:0016020;GO:0016021;GO:0005886;GO:0007186;GO:0004871;GO:0004930;GO:0007165;GO:0004984;GO:0007608;GO:0050896;GO:0050911	K04257-ko04740 Olfactory transduction	-
ENSMUSG00000091821	0	0	0	0	0	0	0	0	0	0	0	0	0	0	0	0	0	0	0	0	0	0	0	0	Srsx	serine-rich, secreted, X-linked [Source:MGI Symbol;Acc:MGI:3777603]	GO:0003674;GO:0008150;GO:0005575	-	-
ENSMUSG00000082523	0	0	0	0	0	0	0	0	0	0	0	0	0	0	0	0	0	0	0	0	0	0	0	0	Gm12667	predicted gene 12667 [Source:MGI Symbol;Acc:MGI:3651935]	-	-	-
ENSMUSG00000081972	1.41657	1.03759	0.809416	0.292846	0.491108	1.0007	0.445882	0.767312	0.27371	0.302979	0.783987	0.396841	0.204372	0.283139	0.501133	0.472522	1.92728	0.663873	0.684233	0.509941	0.701193	0.441769	0.669906	0.407023	Gm16397	predicted pseudogene 16397 [Source:MGI Symbol;Acc:MGI:3648067]	-	-	-
ENSMUSG00000082527	0	0	0.061426	0	0	0	0	0	0	0	0.180829	0	0	0	0	0	0	0	0	0	0	0	0	0	Gm8200	predicted gene 8200 [Source:MGI Symbol;Acc:MGI:3643346]	-	-	-
ENSMUSG00000082526	0	0	0	0	0	0	0	0	0	0	0	0	0	0	0	0	0	0	0	0	0	0	0	0	Gm14067	predicted gene 14067 [Source:MGI Symbol;Acc:MGI:3649384]	-	-	-
ENSMUSG00000031429	11.188	8.92595	17.122	6.61754	4.96733	8.45254	5.45337	7.64632	9.91742	8.97733	13.3323	8.61618	7.50576	8.52276	11.3701	12.4592	15.9948	9.33043	12.1682	9.20003	10.336	6.65869	9.8823	5.93577	Psmd10	proteasome (prosome, macropain) 26S subunit, non-ATPase, 10 [Source:MGI Symbol;Acc:MGI:1858898]	GO:0005634;GO:0005829;GO:0005737;GO:0043066;GO:0000122;GO:0043409;GO:0006915;GO:0008134;GO:0045111;GO:0032088;GO:0030307;GO:0032436;GO:0031398;GO:0000502;GO:0090201;GO:0043518;GO:0045737;GO:0007253;GO:0008540;GO:0070682	-	KOG4412-26S proteasome regulatory complex, subunit PSMD10[O]
ENSMUSG00000044231	1.51578	1.10051	2.18999	0.590652	0.88695	1.13625	0.632283	0.979714	1.93468	1.48062	1.76919	1.88684	1.60959	1.33618	1.79577	1.70651	1.75153	0.583089	1.24843	1.07988	0.795073	0.841958	0.815241	0.585068	Nhlrc1	NHL repeat containing 1 [Source:MGI Symbol;Acc:MGI:2145264]	GO:0016740;GO:0008270;GO:0046872;GO:0005634;GO:0048471;GO:0005515;GO:0006914;GO:0016567;GO:0005783;GO:0004842;GO:0061630;GO:0043161;GO:0000209;GO:0031398	K10602-ko04120 Ubiquitin mediated proteolysis	-
ENSMUSG00000046932	0	0	0	0	0	0	0	0	0	0	0	0	0	0	0	0	0	0	0	0	0	0	0	0	Vmn1r193	vomeronasal 1 receptor 193 [Source:MGI Symbol;Acc:MGI:2159695]	GO:0016020;GO:0016021;GO:0007186;GO:0016503;GO:0007606;GO:0005550;GO:0019236;GO:0005887	-	-
ENSMUSG00000082528	0	0	0	0	0	0	0	0	0	0	0	0	0	0	0	0	0	0	0	0.037128	0	0	0	0	Gm15182	predicted gene 15182 [Source:MGI Symbol;Acc:MGI:3705533]	-	-	-
ENSMUSG00000046934	0.03274	0.013149	0.001865	0.009483	0	0	0	0.002099	0	0.005429	0	0	0.008455	0.002666	0	0.03756	0.018141	0.041897	0.02658	0.026445	0.00392	0.004988	0.016209	0.032517	Csl	citrate synthase like [Source:MGI Symbol;Acc:MGI:1919082]	GO:0016740;GO:0003674;GO:0008150;GO:0005739;GO:0006099;GO:0046912;GO:0006101;GO:0004108	K01647-ko00020 Citrate cycle (TCA cycle);ko00630 Glyoxylate and dicarboxylate metabolism	KOG2617-Citrate synthase[C]
ENSMUSG00000083680	0	0	0	0	0	0	0	0	0	0	0	0	0	0	0	0	0	0	0	0	0	0	0	0	Gm9119	predicted pseudogene 9119 [Source:MGI Symbol;Acc:MGI:3648179]	-	-	-
ENSMUSG00000102526	0.040025	0.173843	0	0.068651	0.026996	0.167622	0.119722	0.100457	0.212142	0.046217	0.04943	0.024152	0.090828	0.075087	0.151843	0.183826	0.052905	0.135381	0.161781	0.025755	0.012549	0.021291	0.033143	0.02388	Gm37785	predicted gene, 37785 [Source:MGI Symbol;Acc:MGI:5611013]	-	-	-
ENSMUSG00000049098	0	0	0	0	0	0	0	0	0	0	0	0	0	0	0	0	0	0	0	0	0	0	0	0	Olfr147	olfactory receptor 147 [Source:MGI Symbol;Acc:MGI:2660712]	GO:0016020;GO:0016021;GO:0005886;GO:0007186;GO:0004871;GO:0004930;GO:0007165;GO:0004984;GO:0007608;GO:0050896;GO:0050911;GO:0005549	K04257-ko04740 Olfactory transduction	-
ENSMUSG00000026548	1.29386	1.05601	2.56687	0.958205	0.50844	0.510013	0.6621	0.49797	1.62744	0.856477	0.903623	1.31619	0.81001	1.61501	1.74466	1.49597	2.4765	1.18978	1.5137	1.54893	1.95725	1.65325	2.04816	0.794583	Slamf9	SLAM family member 9 [Source:MGI Symbol;Acc:MGI:1923692]	GO:0016020;GO:0016021	-	-
ENSMUSG00000102241	0.208894	0.156195	0.393529	0.074698	0.037526	0.053167	0.058959	0.057569	0.28523	0.029727	0.190758	0.191658	0.117968	0.170641	0.129202	0.079856	0	0	0.074749	0.04512	0.063817	0	0.084274	0.073398	Gm37716	predicted gene, 37716 [Source:MGI Symbol;Acc:MGI:5610944]	-	-	-
ENSMUSG00000100101	0	0.047955	0	0	0.035448	0	0	0	0	0	0	0	0	0	0	0	0	0	0	0	0	0.015797	0.057378	0.105635	Gm29591	predicted gene 29591 [Source:MGI Symbol;Acc:MGI:5580297]	-	-	-
ENSMUSG00000026542	0.215318	0	0	0	0	0	0	0	0	0	0	0	0	0	0	0	0	0	0	0	0	0	0	0	Apcs	serum amyloid P-component [Source:MGI Symbol;Acc:MGI:98229]	GO:0046872;GO:0005615;GO:0005634;GO:0005576;GO:0070062;GO:0031012;GO:0030246;GO:0072562;GO:0005509;GO:0045087;GO:0046597;GO:0001849;GO:0045656;GO:0048525;GO:0046790;GO:0044869;GO:0044871;GO:1903016;GO:1903019	-	-
ENSMUSG00000026547	55.3171	43.8458	63.9039	39.799	34.5664	38.8232	31.4121	35.9409	61.8086	55.3055	78.7431	66.0222	54.2705	68.2256	92.6854	95.298	117.257	82.0045	99.1757	84.5085	90.1737	68.1347	103.017	58.1028	Tagln2	transgelin 2 [Source:MGI Symbol;Acc:MGI:1312985]	GO:0070062;GO:0045296;GO:0031982;GO:0030855	-	KOG2046-Calponin[Z]
ENSMUSG00000026546	3.39676	2.74114	2.55346	2.68105	1.76243	3.7375	1.69982	2.6505	3.09994	2.12915	4.47381	2.59282	3.44629	2.75537	3.43771	3.33599	2.19426	1.61508	2.17309	1.36777	2.1217	1.62637	1.83215	1.10146	Cfap45	cilia and flagella associated protein 45 [Source:MGI Symbol;Acc:MGI:1919120]	GO:0003674;GO:0008150;GO:0005654	-	-
ENSMUSG00000026544	4.12535	4.16646	10.7674	2.7014	2.80057	3.25879	2.14031	2.94356	5.63866	5.7164	10.5082	6.73154	5.46321	5.83123	7.75833	7.83199	7.34795	4.59957	6.93451	5.61974	6.20216	4.20501	6.24288	3.95844	Dusp23	dual specificity phosphatase 23 [Source:MGI Symbol;Acc:MGI:1915690]	GO:0016787;GO:0005634;GO:0005654;GO:0005737;GO:0004721;GO:0004725;GO:0016791;GO:0006470;GO:0016311;GO:0035335;GO:0070062;GO:0008138;GO:0005829;GO:0004722	-	KOG1720-Protein tyrosine phosphatase CDC14[V]
ENSMUSG00000059395	0.159056	0.2654	0.427489	0.10791	0.20262	0.097051	0.299588	0.373687	0.384645	0.280809	0.229669	0.520786	0.283258	0.362908	0.072918	0.246394	0.340852	0.217183	0.138866	0.170132	0.316836	0.302777	0.324756	0.276726	Nkapl	NFKB activating protein-like [Source:MGI Symbol;Acc:MGI:1913957]	GO:0003674;GO:0008150;GO:0005575;GO:0005634;GO:0006355;GO:0006351;GO:0045892;GO:0003682;GO:0007283;GO:0030154;GO:0007219	-	KOG2812-Uncharacterized conserved protein[S]
ENSMUSG00000100103	0	0	0	0	0	0	0	0	0	0	0	0	0	0	0	0	0	0	0	0	0	0	0	0	Gm29553	predicted gene 29553 [Source:MGI Symbol;Acc:MGI:5580259]	-	-	-
ENSMUSG00000080558	0	0	0	0	0	0	0	0	0	0	0	0	0	0	0	0	0	0	0	0	0	0	0	0	Gm22091	predicted gene, 22091 [Source:MGI Symbol;Acc:MGI:5451868]	-	-	-
ENSMUSG00000100104	1.64444	0.950738	1.56493	0.775325	0.683719	1.0974	0.821902	0.498692	0.655516	0.429435	0.719786	0.76008	0.4736	0.998539	1.7042	0.414712	1.02178	0.80436	0.598777	0.56204	0.704417	0.202502	1.04007	0.45968	Gm5644	predicted gene 5644 [Source:MGI Symbol;Acc:MGI:3646381]	-	-	-
ENSMUSG00000107337	0	0	0	0	0	0	0	0	0	0	0	0	0	0	0	0	0	0	0	0	0	0	0	0	Gm43596	predicted gene 43596 [Source:MGI Symbol;Acc:MGI:5663733]	-	-	-
ENSMUSG00000100106	0	0	0	0	0	0	0.019743	0	0	0	0	0	0	0	0	0	0	0	0	0	0	0	0	0	Gm28856	predicted gene 28856 [Source:MGI Symbol;Acc:MGI:5579562]	-	-	-
ENSMUSG00000090779	0.346608	0.070018	0.185713	0	0	0.130337	0.130828	0.100616	0.126973	0	0.228452	0.189347	0.138819	0.25847	0.135803	0.607166	0.150992	0.089209	0.295671	0.329979	0.243448	0	0.197845	0.039301	Gm17110	predicted gene 17110 [Source:MGI Symbol;Acc:MGI:4937937]	-	-	-
ENSMUSG00000107335	0.060173	0.017138	0.197763	0.012885	0.077365	0.051519	0.063999	0.14926	0	0.046546	0.125449	0.183906	0.075217	0.066298	0.027438	0.076621	0	0.057621	0.067743	0.068693	0.038139	0	0	0	Gm43372	predicted gene 43372 [Source:MGI Symbol;Acc:MGI:5663509]	-	-	-
ENSMUSG00000000326	29.0415	27.4982	42.0485	19.1739	15.601	26.9043	16.5358	19.6582	27.3231	27.8563	44.9686	27.0578	27.4324	28.7619	38.3424	35.8622	51.4089	23.3833	42.1422	28.2466	29.394	22.3815	33.8429	14.8196	Comt	catechol-O-methyltransferase [Source:MGI Symbol;Acc:MGI:88470]	GO:0016020;GO:0016021;GO:0016740;GO:0046872;GO:0005886;GO:0000287;GO:0005737;GO:0070062;GO:0008168;GO:0032259;GO:0005739;GO:0008171;GO:0016206;GO:0102084;GO:0006584;GO:0042135;GO:0042417;GO:0009712;GO:0016036;GO:0042420;GO:0007565;GO:0007612;GO:0007614;GO:0008210;GO:0014070;GO:0032496;GO:0032502;GO:0035814;GO:0042493;GO:0045963;GO:0048265;GO:0048609;GO:0048662;GO:0050668;GO:0051930;GO:0005829;GO:…	K00545-ko00140 Steroid hormone biosynthesis;ko00350 Tyrosine metabolism;ko00965 Betalain biosynthesis;ko04728 Dopaminergic synapse	KOG1663-O-methyltransferase[Q]
ENSMUSG00000083682	0	0	0	0	0	0	0	0	0	0	0	0	0	0	0	0	0	0	0	0	0	0	0	0	Pcna-ps1	proliferating cell nuclear antigen pseudogene 1 [Source:MGI Symbol;Acc:MGI:97504]	-	-	-
ENSMUSG00000100108	0	0	0	0	0	0	0	0	0	0	0	0	0	0	0	0	0	0	0	0	0	0	0	0	Gm28100	predicted gene 28100 [Source:MGI Symbol;Acc:MGI:5578806]	-	-	-
ENSMUSG00000053360	0	0	0	0	0.021742	0	0	0	0	0	0	0	0	0	0	0	0	0	0	0	0	0	0	0	F730035P03Rik	RIKEN cDNA F730035P03 gene [Source:MGI Symbol;Acc:MGI:3045385]	-	-	-
ENSMUSG00000112914	0	0	0	0	0	0	0	0	0	0	0	0	0	0	0	0	0	0	0.107548	0	0	0	0	0	AC118230.1	-	-	-	-
ENSMUSG00000095809	0	0	0	0	0	0	0	0	0	0	0	0	0	0	0	0	0	0	0	0	0	0	0	0	Olfr1290	olfactory receptor 1290 [Source:MGI Symbol;Acc:MGI:3031124]	GO:0016020;GO:0016021;GO:0005886;GO:0007186;GO:0004871;GO:0004930;GO:0007165;GO:0004984;GO:0007608;GO:0050896;GO:0050911;GO:0004888;GO:0050907	K04257-ko04740 Olfactory transduction	-
ENSMUSG00000101397	0	0	0	0	0	0.002667	0	0	0	0	0.005288	0	0.013881	0	0	0	0	0	0	0	0	0	0	0	Mug-ps1	murinoglobulin, pseudogene 1 [Source:MGI Symbol;Acc:MGI:99838]	-	-	-
ENSMUSG00000003617	6.61071	9.44524	8.6974	5.5567	4.51693	6.76494	6.05162	8.32479	8.37249	8.87998	13.5788	7.78211	8.16738	7.36045	8.30285	8.55399	7.72083	6.91894	7.49841	7.33252	5.95552	5.14979	7.72272	3.99721	Cp	ceruloplasmin [Source:MGI Symbol;Acc:MGI:88476]	GO:0046872;GO:0005615;GO:0006810;GO:0006811;GO:0055114;GO:0016491;GO:0005576;GO:0070062;GO:0005765;GO:0005507;GO:0072562;GO:0006879;GO:0004322;GO:0006825;GO:0051087;GO:0005623;GO:0016020;GO:0016021	K13624-ko00860 Porphyrin metabolism;ko04216 Ferroptosis	KOG1263-Multicopper oxidases[Q]
ENSMUSG00000095802	0	0	0	0	0	0	0	0	0	0	0	0	0	0	0	0	0	0	0	0	0	0	0	0	Gm7415	predicted pseudogene 7415 [Source:MGI Symbol;Acc:MGI:3647748]	-	-	-
ENSMUSG00000095804	0	0	0	0	0	0	0	0	0	0	0	0	0	0	0	0	0	0	0	0	0	0	0	0	Olfr824	olfactory receptor 824 [Source:MGI Symbol;Acc:MGI:3030658]	GO:0016020;GO:0016021;GO:0005886;GO:0007186;GO:0004871;GO:0004930;GO:0007165;GO:0004984;GO:0005549;GO:0007608;GO:0050896;GO:0050911	K04257-ko04740 Olfactory transduction	-
ENSMUSG00000095805	0.331209	0.01488	0	0	0.02657	0.02792	0	0.014609	0	0.098223	0	0	0	0	0	0	0	0	0.036166	0	0	0	0.047238	0.0228	Gm22092	predicted gene, 22092 [Source:MGI Symbol;Acc:MGI:5451869]	-	-	-
ENSMUSG00000095806	0	0	0	0	0	0	0	0	0	0	0	0	0	0	0	0	0	0	0	0	0	0	0	0	Gm5728	predicted gene 5728 [Source:MGI Symbol;Acc:MGI:3644398]	GO:0016020;GO:0016021;GO:0003674;GO:0005575;GO:0007186;GO:0004871;GO:0004930;GO:0007165;GO:0050896;GO:0007606;GO:0050909	-	-
ENSMUSG00000095807	0	0	0	0	0	0	0	0	0	0	0	0.005739	0	0	0	0	0	0	0	0	0	0	0	0.003127	Gm21405	predicted gene, 21405 [Source:MGI Symbol;Acc:MGI:5434760]	-	-	-
ENSMUSG00000007107	0.060252	0.033852	0.030147	0.030718	0.014987	0.010786	0.028427	0	0	0	0.170546	0	0	0.050033	0.018951	0.041699	0.041959	0.06094	0.087927	0.017932	0.035835	0	0.022999	0.006975	Atp1a4	ATPase, Na+/K+ transporting, alpha 4 polypeptide [Source:MGI Symbol;Acc:MGI:1351335]	GO:0016020;GO:0016021;GO:0005524;GO:0046872;GO:0005886;GO:0016787;GO:0006810;GO:0006811;GO:0006813;GO:0000166;GO:0007283;GO:0030317;GO:0006814;GO:0010248;GO:0005391;GO:0042391;GO:0009566;GO:0030641	K01539-ko04024 cAMP signaling pathway;ko04022 cGMP-PKG signaling pathway;ko04911 Insulin secretion;ko04918 Thyroid hormone synthesis;ko04919 Thyroid hormone signaling pathway;ko04925 Aldosterone synthesis and secretion;ko04260 Cardiac muscle contraction;ko04261 Adrenergic signaling in cardiomyocytes;ko04970 Salivary secretion;ko04971 Gastric acid secretion;ko04972 Pancreatic secretion;ko04976 Bil…	KOG0203-Na+/K+ ATPase, alpha subunit[P]
ENSMUSG00000102242	0	0	0	0	0	0	0	0	0	0	0	0	0	0	0	0	0	0	0	0	0	0	0	0	Gm37719	predicted gene, 37719 [Source:MGI Symbol;Acc:MGI:5610947]	-	-	-
ENSMUSG00000098328	0	0	0	0	0	0	0	0	0	0.165597	0	0	0.174279	0.325306	0	0	0	0	0	0	0.093614	0	0	0	Gm27271	predicted gene, 27271 [Source:MGI Symbol;Acc:MGI:5530653]	-	-	-
ENSMUSG00000098329	0.022397	0.060395	0.000324	0.001054	0.016452	0.020293	0.031019	0.000662	0.000362	0	0.018917	0.036743	0.017632	0.036539	0.048794	0.011554	0	0.108666	0.000205	0.00144	0	0.038768	0.003233	0.002017	Mir6966	microRNA 6966 [Source:MGI Symbol;Acc:MGI:5530654]	-	-	-
ENSMUSG00000098326	0	0	0	0	0	0	0	0	0	0	0	0	0	0	0	0	0	0	0	0	0	0	0	0	Dlx6os1	distal-less homeobox 6, opposite strand 1 [Source:MGI Symbol;Acc:MGI:2443217]	-	-	-
ENSMUSG00000098327	0.91344	0.194433	1.15151	0.30577	0.008668	0.543055	0.203396	0.495618	0.024564	0.002681	0.233696	0.397292	0.014827	0.001283	0.065438	0.441139	1.50796	0.012419	1.31968	1.57194	0.650388	0.004883	1.24841	0.431485	Mir7087	microRNA 7087 [Source:MGI Symbol;Acc:MGI:5530655]	-	-	-
ENSMUSG00000098325	0.394417	0	0.206127	0	0	0	0	0	0	0	0	0	0	0	0	0	0	0	0	0	0	0	0.004587	0	Mir7048	microRNA 7048 [Source:MGI Symbol;Acc:MGI:5530656]	-	-	-
ENSMUSG00000098322	0	0	0	0	0	0	0	0	0	0	0	0	0	0	0	0	0	0	0	0	0	0	0	0	5830468F06Rik	RIKEN cDNA 5830468F06 gene [Source:MGI Symbol;Acc:MGI:1923332]	-	-	-
ENSMUSG00000098323	0	0	0	0	0	0	0	0	0	0	0	0	0	0	0	0	0	0	0	0	0	0	0	0	Gm27275	predicted gene, 27275 [Source:MGI Symbol;Acc:MGI:5530657]	-	-	-
ENSMUSG00000098320	0.03545	0.164385	0.32249	0.009063	0	0	0	0.216228	1.07321	0.511674	0	0.059228	0.383991	0.030372	0.116479	0.176832	0.329583	0	0.334568	0.233218	0.509131	0.214257	0	0	Vis1	viral integration site 1 [Source:MGI Symbol;Acc:MGI:96091]	-	-	-
ENSMUSG00000079626	0	0	0	0	0	0	0	0	0	0	0	0	0	0	0	0	0	0	0	0	0	0	0	0	Rhox7b	reproductive homeobox 7B [Source:MGI Symbol;Acc:MGI:3705218]	GO:0008150;GO:0005575;GO:0003677;GO:0005634	-	-
ENSMUSG00000081847	0	0	0	0	0	0	0	0	0	0	0	0	0	0	0	0	0	0	0	0	0	0	0	0	Gm12142	predicted gene 12142 [Source:MGI Symbol;Acc:MGI:3652294]	-	-	-
ENSMUSG00000084275	0	0.063717	0.016152	0.065913	0	0	0.052476	0	0.007169	0.04826	0.030108	0	0	0.029025	0.048447	0.035537	0.035578	0	0.016411	0.035869	0	0.003277	0.0031	0	Gm5396	predicted pseudogene 5396 [Source:MGI Symbol;Acc:MGI:3646589]	-	-	-
ENSMUSG00000084274	0.124792	0.230654	0.665383	0.246542	0.511222	0.206691	0.352593	0.426791	0.098574	0.380065	0.519447	0.664828	0.359402	0.714731	0.552009	0.860897	0.387643	0.126962	0.533145	0.230266	0.450566	0.279988	0.503585	0.389569	Gm12504	predicted pseudogene 12504 [Source:MGI Symbol;Acc:MGI:3651567]	-	-	-
ENSMUSG00000084277	2.12103	1.4738	1.14924	1.0879	1.11172	1.17604	0.492257	0.723812	2.02304	1.03902	0.670522	1.12571	0.36648	1.7799	1.4723	0.895065	0.89327	0.623647	0.608705	0.901824	0.601423	0.792561	0.246747	0.182391	Gm11702	predicted gene 11702 [Source:MGI Symbol;Acc:MGI:3649846]	-	-	-
ENSMUSG00000084276	0.015924	0.008282	0	0.053961	0.033677	0.006872	0.006435	0.023011	0.01062	0.00592	0.003409	0.014542	0.00641	0	0.070764	0	0	0.005669	0.024047	0.00778	0.012724	0.003836	0.001765	0	Gm8317	predicted gene 8317 [Source:MGI Symbol;Acc:MGI:3646695]	-	-	-
ENSMUSG00000084271	0	0	0.165182	0	0	0	0	0.17915	0	0	0	0.15902	0.183468	0.097257	0.10085	0.066521	0.229179	0	0	0	0	0	0	0	Gm14846	predicted gene 14846 [Source:MGI Symbol;Acc:MGI:3705595]	-	-	-
ENSMUSG00000084270	0	0	0	0	0	0	0	0	0	0	0	0	0	0	0	0	0	0	0	0	0	0	0	0	Gm15177	predicted gene 15177 [Source:MGI Symbol;Acc:MGI:3705527]	-	-	-
ENSMUSG00000084273	0	0	0	0	0	0	0	0	0	0	0	0	0	0.021151	0	0	0	0	0	0.028235	0	0	0	0	Gm12628	predicted gene 12628 [Source:MGI Symbol;Acc:MGI:3650568]	-	-	-
ENSMUSG00000084272	0	0	0	0	0	0	0	0	0.054877	0	0	0	0	0	0	0	0	0	0	0	0	0	0	0	Gm13224	predicted gene 13224 [Source:MGI Symbol;Acc:MGI:3652162]	-	-	-
ENSMUSG00000107943	0	0	0	0	0	0	0	0	0	0	0	0	0	0	0	0	0	0	0	0	0	0	0	0	Gm18538	predicted gene, 18538 [Source:MGI Symbol;Acc:MGI:5010723]	-	-	-
ENSMUSG00000084279	1.40437	1.89311	0.872694	1.57763	0.862042	1.72435	1.01974	1.4335	0.370735	0.613846	0.99001	0.619611	0.686703	0.954351	1.08976	0.968152	1.36423	0.891381	1.08499	1.06561	1.21414	1.05332	1.44118	0.721795	Gm13232	predicted gene 13232 [Source:MGI Symbol;Acc:MGI:3649252]	-	-	-
ENSMUSG00000084278	0	0	0	0	0	0	0	0	0	0	0	0	0	0	0	0	0	0	0	0	0	0	0	0	Gm12189	predicted gene 12189 [Source:MGI Symbol;Acc:MGI:3650668]	-	-	-
ENSMUSG00000089609	0	0	0	0	0	0	0	0	0	0	0	0	0	0	0	0	0	0	0	0	0	0	0	0	Gm22095	predicted gene, 22095 [Source:MGI Symbol;Acc:MGI:5451872]	-	-	-
ENSMUSG00000089608	0	0	0	0	0	0	0	0	0	0	0	0	0	0	0	0	0	0	0	0	0	0	0	0	Gm22503	predicted gene, 22503 [Source:MGI Symbol;Acc:MGI:5452280]	-	-	-
ENSMUSG00000096140	0.169909	0.116638	0.084705	0	0	0	0.04114	0	0	0.042195	0	0	0.041856	0.122329	0.069351	0	0	0	0	0.046948	0	0.038681	0	0	Ankrd66	ankyrin repeat domain 66 [Source:MGI Symbol;Acc:MGI:1925106]	GO:0005622	-	-
ENSMUSG00000096141	0.089995	0.10251	0.041509	0.095809	0.05187	0.066496	0.13914	0.058185	0.069068	0.053961	0.165831	0.034102	0.041286	0.036462	0.254084	0.072476	0.081116	0.037194	0.045383	0.051965	0.11247	0.095287	0.052598	0.022595	Dnah7a	dynein, axonemal, heavy chain 7A [Source:MGI Symbol;Acc:MGI:2685838]	GO:0003674;GO:0008150;GO:0005509;GO:0005829;GO:0007018;GO:0036156;GO:0003777;GO:0030286;GO:0005929	-	-
ENSMUSG00000107125	0	0	0	0	0	0	0	0	0	0	0	0.039764	0	0	0	0	0	0	0	0	0	0	0	0	Gm3822	predicted gene 3822 [Source:MGI Symbol;Acc:MGI:3781994]	-	-	-
ENSMUSG00000002059	16.1142	14.2827	19.2672	10.9301	6.95433	13.2791	9.61086	11.1183	11.4552	9.83681	17.8356	11.0403	8.02118	11.2303	15.319	14.2879	22.7992	9.61114	15.4705	12.9729	13.563	9.1609	12.9833	8.90239	Rab34	RAB34, member RAS oncogene family [Source:MGI Symbol;Acc:MGI:104606]	GO:0003924;GO:0005525	-	KOG0094-GTPase Rab6/YPT6/Ryh1, small G protein superfamily[U]
ENSMUSG00000002058	15.6024	9.6446	16.8087	5.74883	6.74355	12.294	5.18317	8.38587	7.56966	8.71682	10.735	10.2783	5.16002	9.02978	15.4241	14.0586	17.6575	7.39166	11.85	10.14	10.6073	7.82707	8.01577	5.3004	Unc119	unc-119 lipid binding chaperone [Source:MGI Symbol;Acc:MGI:1328357]	GO:0007601;GO:0045171;GO:0006810;GO:0015031;GO:0005737;GO:0050896;GO:0008289;GO:0005856;GO:0000922;GO:0005813;GO:0005815;GO:0005515;GO:0006897;GO:0005622;GO:0005819;GO:0042953;GO:0051233;GO:0030182;GO:0061098;GO:1900186;GO:2001287	-	KOG4037-Photoreceptor synaptic vesicle protein HRG4/UNC-119[UT]
ENSMUSG00000002057	0	0	0	0	0	0	0	0	0	0	0	0	0	0	0	0	0	0	0	0	0	0	0	0	Foxn1	forkhead box N1 [Source:MGI Symbol;Acc:MGI:102949]	GO:0003700;GO:0006355;GO:0003677;GO:0043565;GO:0005634;GO:0010468;GO:0006366;GO:0007275;GO:0006351;GO:0030097;GO:0000981;GO:0035878;GO:0030154;GO:0045944;GO:0001942;GO:0008283;GO:0030216;GO:0051798;GO:0001228;GO:0008544;GO:0048538;GO:0002260;GO:0048514;GO:0030858;GO:0033081;GO:0043029;GO:0002360;GO:0050673;GO:0097535;GO:0097536;GO:1902232	-	KOG2294-Transcription factor of the Forkhead/HNF3 family[K]
ENSMUSG00000096144	0	0	0.011871	0	0	0.011596	0	0	0	0	0	0	0	0	0	0.031708	0	0	0	0	0	0	0	0	B020004C17Rik	RIKEN cDNA B020004C17 gene [Source:MGI Symbol;Acc:MGI:3588236]	GO:0003674;GO:0008150;GO:0005575	-	-
ENSMUSG00000002055	19.3067	13.0744	6.29095	9.64591	8.45092	12.9251	8.86351	11.4027	9.65124	8.38301	16.0016	8.50947	9.22934	8.05874	11.8383	11.484	22.9743	11.0961	18.8583	13.9457	15.1531	10.7593	16.9048	9.30018	Spag5	sperm associated antigen 5 [Source:MGI Symbol;Acc:MGI:1927470]	GO:0005737;GO:0005694;GO:0005874;GO:0005856;GO:0051301;GO:0007049;GO:0005876;GO:0072686;GO:0005815;GO:0000922;GO:0008017;GO:0005819;GO:0030496;GO:0000775;GO:0007059;GO:0051988;GO:0007051;GO:0034451;GO:0071539;GO:0035371;GO:0000776;GO:0000777;GO:0000070;GO:0051294	-	-
ENSMUSG00000002052	20.6157	24.4588	17.8608	18.775	16.6071	19.3827	15.9364	16.9514	17.1319	18.5418	22.1238	14.4885	16.9825	16.1036	17.7538	17.0162	22.9998	16.3123	22.4529	21.7144	18.4798	15.1518	19.6164	11.0237	Supt6	suppressor of Ty 6 [Source:MGI Symbol;Acc:MGI:107726]	GO:0003677;GO:0005634;GO:0003676;GO:0003700;GO:0006810;GO:0006355;GO:0006342;GO:0003723;GO:0006351;GO:0006357;GO:0006139;GO:0006397;GO:0008380;GO:0051028;GO:0042393;GO:0005515;GO:0032968;GO:0031491;GO:0032784;GO:0050684;GO:0008023;GO:0061086;GO:0000991;GO:0010793;GO:0034728;GO:0042789;GO:0045191;GO:0051147;GO:0070827;GO:0035327	-	KOG1856-Transcription elongation factor SPT6[A]
ENSMUSG00000088554	0	0	0	0	0	0	0	0	0	0	0	0	0	0	0	0	0	0	0	0	0	0	0	0	Gm22097	predicted gene, 22097 [Source:MGI Symbol;Acc:MGI:5451874]	-	-	-
ENSMUSG00000088555	0	0.084593	0	0	0	0.132291	0	0.087462	0.051492	0	0	0	0.068824	0	0	0	0	0	0	0.097609	0	0	0	0	Gm22098	predicted gene, 22098 [Source:MGI Symbol;Acc:MGI:5451875]	-	-	-
ENSMUSG00000083728	0	0	0	0	0	0	0	0	0	0	0	0	0	0	0	0	0	0	0	0	0	0	0.047533	0	Gm13854	predicted gene 13854 [Source:MGI Symbol;Acc:MGI:3651023]	-	-	-
ENSMUSG00000083729	0	0	0	0	0	0	0	0	0	0	0	0	0	0	0	0	0	0	0	0	0	0	0	0	Sh3d2c-ps1	SH3 domain protein 2C, pseudogene 1 [Source:MGI Symbol;Acc:MGI:1313300]	-	-	-
ENSMUSG00000088550	0	0	0	0	0	0	0	0	0	0	0	0	0	0	0	0	0	0	0	0	0	0	0	0	Gm22099	predicted gene, 22099 [Source:MGI Symbol;Acc:MGI:5451876]	-	-	-
ENSMUSG00000002550	14.5924	8.46919	12.0239	8.78256	5.30316	9.93388	4.60545	9.06631	8.80991	8.09165	15.5166	10.4464	8.98239	8.68632	14.3452	12.5698	15.2759	7.94174	8.34649	6.4576	8.67197	4.49478	8.48548	3.71083	Uck1	uridine-cytidine kinase 1 [Source:MGI Symbol;Acc:MGI:98904]	GO:0005524;GO:0016740;GO:0000166;GO:0016301;GO:0016310;GO:0008152;GO:0019206;GO:0004849;GO:0044206;GO:0044211;GO:0009165	-	-
ENSMUSG00000088552	0.613668	0.30349	0	0.535902	0.3362	0	0.786753	0.259939	0	0	0	0	0	0	0	0	0.580913	0.194281	0.25741	0.207419	0.814947	0	0.266024	0.020535	Mir1957a	microRNA 1957a [Source:MGI Symbol;Acc:MGI:3837121]	-	-	-
ENSMUSG00000088553	0	0	0	0	0	0	0	0	0	0	0	0	0	0	0	0	0	0	0	0	0	0	0	0	Gm22101	predicted gene, 22101 [Source:MGI Symbol;Acc:MGI:5451878]	-	-	-
ENSMUSG00000083722	0	0	0	0	0	0	0	0	0	0	0	0	0	0	0	0	0	0	0	0	0	0	0	0	Adgrd2-ps	adhesion G protein-coupled receptor D2, pseudogene [Source:MGI Symbol;Acc:MGI:2685845]	-	-	-
ENSMUSG00000083723	0.071466	0.163034	0.040533	0.008354	0.011166	0.021375	0.065842	0.002997	0	0	0.030297	0.003958	0.041392	0.073599	0.204545	0.022889	0.024094	0	0.071233	0.101753	0.023281	0	0.003294	0	Rpl23a-ps14	ribosomal protein L23A, pseudogene 14 [Source:MGI Symbol;Acc:MGI:3649865]	-	-	-
ENSMUSG00000083720	0	0	0	0	0	0	0	0	0	0	0	0	0	0	0	0	0	0	0	0	0	0	0	0	Gm12901	predicted gene 12901 [Source:MGI Symbol;Acc:MGI:3650176]	-	-	-
ENSMUSG00000083721	0	0	0	0.003286	0	0	0	0	0	0	0	0	0	0	0	0	0	0	0	0	0	0	0	0	Gm7700	predicted gene 7700 [Source:MGI Symbol;Acc:MGI:3646508]	-	-	-
ENSMUSG00000046062	17.9145	16.1011	10.5403	10.8802	8.16752	11.2066	9.08781	10.9748	9.72572	8.3584	14.2452	8.52863	10.2249	9.55538	12.1263	13.8059	19.8539	10.8213	16.9062	11.5819	12.1414	8.56391	13.6937	6.63203	Ppp1r15b	protein phosphatase 1, regulatory (inhibitor) subunit 15b [Source:MGI Symbol;Acc:MGI:2444211]	GO:0050790;GO:0001933;GO:0006979;GO:0006417;GO:0034976;GO:0042542;GO:1903912;GO:0006446;GO:0000164;GO:0006983;GO:0070262;GO:0019888	-	-
ENSMUSG00000088559	1.29599	0.486456	0.967046	0.970968	1.73564	0.361929	0.004539	0.004262	0.320891	0.231162	0.00204	0.00952	0.003452	0.259109	0.146482	0.955033	0.827609	0.003976	0.244112	0.652612	0.390203	0.95139	0.002163	0	Mir1981	microRNA 1981 [Source:MGI Symbol;Acc:MGI:3837225]	-	-	-
ENSMUSG00000110702	0.231705	0.350469	0.309574	0.230247	0.103457	0.150831	0.221043	0.191625	0.166151	0.269231	0.428769	0.259816	0.177538	0.252813	0.105966	0.073612	0.118962	0.1977	0.153133	0.277999	0.15251	0.216908	0.294545	0.286114	Gm45767	predicted gene 45767 [Source:MGI Symbol;Acc:MGI:5804882]	-	-	-
ENSMUSG00000097386	0.105319	0.037792	0.606931	0.193951	0.12752	0.127386	0.270283	0.069931	0.264516	0.146722	0.38265	0.215529	0.209359	0.354062	0.402792	0.46111	0.229921	0.226404	0.399235	0.34255	0.499988	0.282665	0.501928	0.165326	9130213A22Rik	RIKEN cDNA 9130213A22 gene [Source:MGI Symbol;Acc:MGI:3642718]	GO:0016020;GO:0016021;GO:0003674;GO:0008150;GO:0005575	-	-
ENSMUSG00000110700	0	0	0	0	0	0	0	0	0	0	0	0	0	0	0	0	0	0	0	0	0	0	0	0	Gm5357	predicted gene 5357 [Source:MGI Symbol;Acc:MGI:3643650]	-	-	-
ENSMUSG00000109548	0	0	0	0	0	0	0	0	0	0	0	0	0	0	0	0	0	0	0	0	0	0	0	0	Gm45066	predicted gene 45066 [Source:MGI Symbol;Acc:MGI:5753642]	-	-	-
ENSMUSG00000016356	0.585065	0.580671	0.533802	0.21862	0.27975	0.559974	0.16404	0.423841	0.122918	0.084407	0.326187	0.208335	0.058015	0.260671	0.224993	0.248384	0.505564	0.320316	0.254139	0.434457	0.260004	0.169713	0.312363	0.012387	Col20a1	collagen, type XX, alpha 1 [Source:MGI Symbol;Acc:MGI:1920618]	GO:0003674;GO:0008150;GO:0005575;GO:0005576;GO:0005615;GO:0005581	-	KOG3544-Collagens (type IV and type XIII), and related proteins[W]
ENSMUSG00000072407	0.799866	1.94106	1.24209	2.25489	1.47694	2.04801	0.707145	0.850691	0.392792	1.12671	1.02138	1.49396	1.20748	1.56407	1.34466	0.667805	0.535097	1.20267	0.678725	1.43912	1.37867	1.37633	0.845199	1.57916	Gm6419	predicted gene 6419 [Source:MGI Symbol;Acc:MGI:3647564]	-	-	-
ENSMUSG00000081388	0	0	0	0	0	0	0	0	0	0	0	0	0	0	0	0	0	0	0	0	0	0	0	0	Gm11801	predicted gene 11801 [Source:MGI Symbol;Acc:MGI:3650652]	-	-	-
ENSMUSG00000081389	0	0	0	0	0	0	0	0	0	0	0	0	0	0	0	0	0	0	0	0	0	0	0	0	Gm13368	predicted gene 13368 [Source:MGI Symbol;Acc:MGI:3651966]	-	-	-
ENSMUSG00000081382	2.49546	1.78642	1.25371	0.844782	1.09664	1.33654	0.586613	0.838617	0.960535	0.583643	1.56362	0.947554	0.589972	1.29159	0.998149	0.788889	2.02833	1.24924	0.873422	0.850222	0.898648	0.570114	0.682034	1.05914	Rpl18-ps1	ribosomal protein L18, pseudogene 1 [Source:MGI Symbol;Acc:MGI:98018]	-	-	-
ENSMUSG00000081383	0	0	0	0	0	0	0	0	0	0	0	0	0	0	0	0	0	0	0	0	0	0	0	0.08358	Gm5742	predicted gene 5742 [Source:MGI Symbol;Acc:MGI:3648738]	-	-	-
ENSMUSG00000081381	0	0	0	0	0	0	0	0	0	0	0	0	0.002351	0	0	0.00382	0	0	0	0	0	0	0	0	Gm5752	predicted gene 5752 [Source:MGI Symbol;Acc:MGI:3642928]	-	-	-
ENSMUSG00000081386	0	0	0	0	0	0	0	0	0	0	0	0	0	0	0	0	0	0	0	0	0	0	0	0	Gm15160	predicted gene 15160 [Source:MGI Symbol;Acc:MGI:3705557]	-	-	-
ENSMUSG00000081384	0	0	0	0	0	0	0	0	0	0	0	0	0	0	0	0	0	0	0	0	0	0	0	0	Gm12752	predicted gene 12752 [Source:MGI Symbol;Acc:MGI:3650845]	-	-	-
ENSMUSG00000062074	0.044251	0	0.208176	0	0.019395	0	0.030728	0	0.152478	0.038355	0	0.089397	0	0.075429	0.02161	0.080419	0.112407	0.019353	0.276514	0	0	0.107081	0.079694	0.048835	Wisp3	WNT1 inducible signaling pathway protein 3 [Source:MGI Symbol;Acc:MGI:2685581]	GO:0005576;GO:0008083;GO:0008285;GO:0005520;GO:0001558;GO:0016525	-	-
ENSMUSG00000064302	66.7356	80.8171	105.246	55.1508	56.1888	75.4664	71.0988	68.9771	88.9374	83.9955	101.468	71.5804	75.8189	75.9846	88.2814	85.8163	87.9012	63.5788	95.0663	80.6855	79.3983	61.603	88.4458	47.1987	Clasp1	CLIP associating protein 1 [Source:MGI Symbol;Acc:MGI:1923957]	GO:0043515;GO:0051010;GO:0005828;GO:0005881;GO:0002162;GO:0008017;GO:0000226;GO:0001578;GO:0006903;GO:0007020;GO:0007026;GO:0007030;GO:0007052;GO:0010458;GO:0010470;GO:0010634;GO:0010717;GO:0030953;GO:0031023;GO:0031111;GO:0034453;GO:0040001;GO:0045921;GO:0051294;GO:0051301;GO:0051497;GO:0051893;GO:0070507;GO:0090091;GO:1903690;GO:1904261;GO:0000776;GO:0005794;GO:0005813;GO:0005876;GO:0005925;GO:…	-	-
ENSMUSG00000064307	0.91624	0.935878	1.76471	0.519362	0.127547	1.01417	0.376247	0.723062	1.17672	1.17222	1.42798	1.01649	0.592203	0.756905	1.34671	0.742667	2.3254	0.760235	1.68914	0.930185	1.22763	0.990966	1.29581	0.363972	Lrrc51	leucine rich repeat containing 51 [Source:MGI Symbol;Acc:MGI:1916608]	GO:0003674;GO:0008150;GO:0005575;GO:0005737	-	KOG1644-U2-associated snRNP A' protein[A]
ENSMUSG00000064308	0.123849	0	0.111002	0	0	0	0	0	0	0	0	0	0	0.093408	0	0.129375	0	0	0.044343	0	0	0.05927	0	0	2410137M14Rik	RIKEN cDNA 2410137M14 gene [Source:MGI Symbol;Acc:MGI:1924047]	GO:0003674;GO:0008150;GO:0005575	-	-
ENSMUSG00000083178	0	0	0	0	0	0	0	0	0	0	0	0	0	0	0	0	0	0	0	0	0	0	0	0	Gm12187	predicted gene 12187 [Source:MGI Symbol;Acc:MGI:3651944]	-	-	-
ENSMUSG00000080380	0.08252	0.104417	0	0	0.030373	0	0.07383	0.084283	0	0	0	0	0	0	0	0	0	0	0	0	0	0	0	0	Gm22102	predicted gene, 22102 [Source:MGI Symbol;Acc:MGI:5451879]	-	-	-
ENSMUSG00000080383	0	0	0	0.044746	0	0.036679	0	0	0	0	0	0	0	0.027304	0	0	0	0	0	0	0	0	0	0	Gm22103	predicted gene, 22103 [Source:MGI Symbol;Acc:MGI:5451880]	-	-	-
ENSMUSG00000080384	0	0	0	0	0	0	0	0	0	0	0	0	0	0	0	0	0	0.20609	0	0	0	0	0	0	Gm22105	predicted gene, 22105 [Source:MGI Symbol;Acc:MGI:5451882]	-	-	-
ENSMUSG00000094679	0	0	0	0	0	0	0	0	0	0	0	0	0	0	0	0	0	0	0	0	0	0	0	0	Gm21721	predicted gene, 21721 [Source:MGI Symbol;Acc:MGI:5433885]	GO:0007276	-	-
ENSMUSG00000055971	0	0	0	0	0	0	0	0	0	0	0	0	0	0	0	0	0	0	0	0	0	0	0	0	Olfr378	olfactory receptor 378 [Source:MGI Symbol;Acc:MGI:3030212]	GO:0016020;GO:0016021;GO:0005886;GO:0007186;GO:0004871;GO:0004930;GO:0007165;GO:0004984;GO:0007608;GO:0050896;GO:0050911;GO:0004888;GO:0050907	K04257-ko04740 Olfactory transduction	-
ENSMUSG00000078139	13.5929	14.9649	16.8041	10.4919	10.7089	14.0305	8.48694	11.7492	11.7457	10.6601	15.2037	11.8478	10.582	12.1597	14.9969	15.1525	16.0305	10.2698	14.4123	12.8415	13.5216	9.97101	14.9942	9.40384	AK157302	cDNA sequence AK157302 [Source:MGI Symbol;Acc:MGI:3574096]	GO:0051536;GO:0005198;GO:0005739;GO:0097428;GO:0005759;GO:0008198;GO:0051537;GO:0016226	-	KOG1120-Fe-S cluster biosynthesis protein ISA1 (contains a HesB-like domain)[P]
ENSMUSG00000107672	0	0	0	0	0	0	0	0	0	0	0	0	0	0	0.027121	0	0	0	0	0	0	0	0	0	Gm3017	predicted gene 3017 [Source:MGI Symbol;Acc:MGI:3781195]	-	-	-
ENSMUSG00000084493	0	0	0	0	0	0	0	0	0	0	0	0	0	0	0	0.426749	0.290428	0	0	0	0	0	0.492249	0	Gm22106	predicted gene, 22106 [Source:MGI Symbol;Acc:MGI:5451883]	-	-	-
ENSMUSG00000084492	0	0	0	0	0	0	0	0	0	0	0	0	0	0	0	0	0	0	0	0	0	0	0	0	n-R5s157	nuclear encoded rRNA 5S 157 [Source:MGI Symbol;Acc:MGI:4422020]	-	-	-
ENSMUSG00000107677	0	0	0	0	0	0	0	0	0	0	0	0	0	0	0	0	0	0	0	0	0	0	0	0	Olfr316	olfactory receptor 316 [Source:MGI Symbol;Acc:MGI:3030150]	GO:0016020;GO:0016021;GO:0005886;GO:0007186;GO:0004871;GO:0004930;GO:0007165;GO:0004984;GO:0007608;GO:0050896;GO:0050911	-	-
ENSMUSG00000107676	0	0	0	0	0	0	0	0	0.03201	0	0	0	0.019322	0	0	0.025294	0	0	0	0	0	0	0	0	Gm44178	predicted gene, 44178 [Source:MGI Symbol;Acc:MGI:5690570]	-	-	-
ENSMUSG00000107675	0	0	0	0	0	0	0	0	0	0	0	0	0	0	0	0	0	0	0	0	0	0	0	0	Gm30332	predicted gene, 30332 [Source:MGI Symbol;Acc:MGI:5589491]	-	-	-
ENSMUSG00000084496	0	0	0	0	0	0	0	0	0	0	0	0	0	0	0	0	0	0	0	0	0	0	0	0	Gm22514	predicted gene, 22514 [Source:MGI Symbol;Acc:MGI:5452291]	-	-	-
ENSMUSG00000095376	0	0	0	0	0	0	0	0	0	0	0	0	0	0	0	0	0	0	0	0	0	0	0	0	Gm22109	predicted gene, 22109 [Source:MGI Symbol;Acc:MGI:5451886]	-	-	-
ENSMUSG00000095377	0.077929	0.005259	0	0	0	0	0.059461	0	0	0	0	0.003565	0	0	0	0	0	0.012895	0.018398	0	0.007885	0	0	0.005305	Olfr91	olfactory receptor 91 [Source:MGI Symbol;Acc:MGI:2177474]	GO:0016020;GO:0016021;GO:0005886;GO:0007186;GO:0004871;GO:0004930;GO:0007165;GO:0004984;GO:0007608;GO:0050896;GO:0050911	K04257-ko04740 Olfactory transduction	-
ENSMUSG00000095374	0	0	0	0	0	0	0	0	0	0	0	0	0	0	0	0	0	0	0	0	0	0	0	0	Snord116l16	small nucleolar RNA, C/D box 116-like 16 [Source:MGI Symbol;Acc:MGI:5451887]	-	-	-
ENSMUSG00000078132	0	0	0	0	0	0	0	0	0	0	0	0	0	0	0	0	0	0	0	0	0	0	0	0	Gm11939	predicted gene 11939 [Source:MGI Symbol;Acc:MGI:3651443]	GO:0003674;GO:0008150;GO:0005575;GO:0045095;GO:0005198	-	-
ENSMUSG00000095372	0	0	0	0	0	0	0	0	0	0	0	0	0	0	0	0	0	0	0	0	0	0	0	0	Gm22111	predicted gene, 22111 [Source:MGI Symbol;Acc:MGI:5451888]	-	-	-
ENSMUSG00000078134	6.37233	4.25195	2.55323	2.63478	2.98643	3.99034	2.44164	3.3971	3.06093	2.03162	3.11882	2.85209	2.1942	3.35919	4.38047	3.97782	5.38622	2.55135	3.71319	2.83459	2.83282	2.88867	3.59638	2.58717	Gm12355	predicted gene 12355 [Source:MGI Symbol;Acc:MGI:3649769]	GO:0003674;GO:0008150;GO:0005575;GO:0003676	-	KOG0107-Alternative splicing factor SRp20/9G8 (RRM superfamily)[A]
ENSMUSG00000078137	1.98272	1.76627	3.25385	1.8444	1.95443	2.48591	1.56024	2.09457	4.40416	6.73561	6.01285	4.55909	7.06623	4.412	5.25431	5.92068	2.59193	1.86554	2.6221	1.95698	2.13714	1.44961	2.55494	1.10685	Ankrd63	ankyrin repeat domain 63 [Source:MGI Symbol;Acc:MGI:2686183]	GO:0003674;GO:0008150;GO:0005575	-	KOG0504-FOG: Ankyrin repeat[R]
ENSMUSG00000095371	0	0	0	0	0	0	0	0	0	0	0	0	0	0	0	0	0	0	0	0	0	0	0	0	Gm9611	predicted gene 9611 [Source:MGI Symbol;Acc:MGI:3780019]	GO:0003674;GO:0008150;GO:0005575	-	-
ENSMUSG00000082899	0	0	0	0	0	0	0	0	0	0	0	0	0	0	0	0	0	0	0	0	0	0	0	0	Gm12379	predicted gene 12379 [Source:MGI Symbol;Acc:MGI:3651855]	-	-	-
ENSMUSG00000082898	0	0	0	0	0	0	0	0	0	0	0	0	0	0	0	0	0	0	0	0	0	0	0	0	Gm12041	predicted gene 12041 [Source:MGI Symbol;Acc:MGI:3651844]	-	-	-
ENSMUSG00000082893	0	0	0	0.06151	0	0	0	0	0	0	0.0097	0	0	0	0	0	0	0	0	0	0	0	0	0	Gm11383	predicted gene 11383 [Source:MGI Symbol;Acc:MGI:3649586]	-	-	-
ENSMUSG00000082892	0	0	0	0	0	0	0	0	0	0	0	0	0	0	0	0	0	0	0	0	0	0	0	0	Olfr1027-ps1	olfactory receptor 1027, pseudogene 1 [Source:MGI Symbol;Acc:MGI:3030861]	-	-	-
ENSMUSG00000082891	0	0	0	0	0	0	0	0	0	0	0	0	0	0	0	0	0	0	0	0	0	0	0	0	Gm12881	predicted gene 12881 [Source:MGI Symbol;Acc:MGI:3651892]	-	-	-
ENSMUSG00000082890	0	0	0	0	0	0	0	0	0	0	0	0	0	0	0	0	0	0	0	0	0	0	0	0	Gm15014	predicted gene 15014 [Source:MGI Symbol;Acc:MGI:3705572]	-	-	-
ENSMUSG00000082897	0	0	0	0	0	0	0	0	0	0	0	0	0	0	0	0	0	0	0	0	0	0	0	0	Gm11982	predicted gene 11982 [Source:MGI Symbol;Acc:MGI:3650518]	-	-	-
ENSMUSG00000082896	1.07355	1.98684	0.728525	1.86934	1.31577	1.88124	1.20055	1.58202	1.12013	0.937909	1.27071	1.0223	1.04647	0.647102	1.02959	1.12205	1.54931	1.28731	1.36018	1.35778	1.15508	1.2432	1.43323	1.21473	Gm5844	predicted gene 5844 [Source:MGI Symbol;Acc:MGI:3645252]	-	-	-
ENSMUSG00000082895	6.35267	4.44976	2.28313	3.61714	2.85265	3.79515	1.66766	2.65895	1.97283	1.66958	3.11615	2.16065	1.7524	2.4504	2.46925	2.50685	4.46746	2.1224	2.68107	2.37493	2.38234	2.31091	2.57358	1.65974	Rpsa-ps9	ribosomal protein SA, pseudogene 9 [Source:MGI Symbol;Acc:MGI:3650393]	-	-	-
ENSMUSG00000082894	0	0	0	0	0	0	0	0	0	0	0	0	0	0	0	0	0	0	0	0	0	0	0	0	Gm6480	predicted pseudogene 6480 [Source:MGI Symbol;Acc:MGI:3647765]	-	-	-
ENSMUSG00000014195	102.133	93.4109	125.747	86.9297	75.9213	117.013	74.9164	106.162	79.9964	80.4603	137.702	78.671	70.4628	79.9169	116.418	103.001	103.643	74.5812	105.902	75.4302	75.9977	59.0412	87.2506	45.9149	Dnajc7	DnaJ heat shock protein family (Hsp40) member C7 [Source:MGI Symbol;Acc:MGI:1928373]	GO:0005634;GO:0005654;GO:0005829;GO:0005737;GO:0016020;GO:0070062;GO:0005856;GO:0031072;GO:0070389	-	KOG0550-Molecular chaperone (DnaJ superfamily)[O]
ENSMUSG00000099496	0	0	0	0	0	0	0	0	0	0	0	0	0	0	0	0	0	0	0	0	0	0	0	0	Gm28365	predicted gene 28365 [Source:MGI Symbol;Acc:MGI:5579071]	-	-	-
ENSMUSG00000099495	0	0	0	0	0	0	0	0	0	0	0	0	0	0	0	0	0	0	0	0	0	0	0	0	Gm20800	predicted gene, 20800 [Source:MGI Symbol;Acc:MGI:5434156]	-	-	-
ENSMUSG00000099494	0	0	0	0	0	0	0	0	0	0	0	0	0	0	0	0	0	0	0	0	0	0	0	0	Gm28197	predicted gene 28197 [Source:MGI Symbol;Acc:MGI:5578903]	-	-	-
ENSMUSG00000109701	0	0	0	0	0	0	0	0	0	0	0	0	0	0	0	0	0	0	0	0	0	0	0	0	Gm45390	predicted gene 45390 [Source:MGI Symbol;Acc:MGI:5791226]	-	-	-
ENSMUSG00000099492	1.21998	1.59568	0.887265	1.29653	0.523736	1.38602	0.778847	0.788866	0.417953	0.644175	0.778198	0.949155	0.575238	0.795778	0.875948	0.95316	1.03411	0.603018	0.687404	0.756559	0.760291	0.580768	0.82247	0.575951	Gm5525	predicted gene 5525 [Source:MGI Symbol;Acc:MGI:3646042]	-	-	-
ENSMUSG00000109703	0	0	0	0	0	0	0	0	0	0	0	0	0	0	0	0	0	0	0	0	0	0	0	0	Gm45299	predicted gene 45299 [Source:MGI Symbol;Acc:MGI:5791135]	-	-	-
ENSMUSG00000099490	0	0	0	0	0	0	0	0	0	0	0	0	0	0	0	0	0	0	0	0	0	0	0	0	Gm18802	predicted gene, 18802 [Source:MGI Symbol;Acc:MGI:5010987]	-	-	-
ENSMUSG00000086479	0	0	0	0	0	0	0	0	0	0	0	0	0	0	0	0	0	0	0	0	0	0	0	0	Gm16014	predicted gene 16014 [Source:MGI Symbol;Acc:MGI:3801812]	-	-	-
ENSMUSG00000109709	0	0.013203	0.014406	0	0	0.012943	0	0	0.022021	0	0	0	0	0.013847	0	0	0	0	0.018197	0.004266	0	0	0	0.014683	Gm45290	predicted gene 45290 [Source:MGI Symbol;Acc:MGI:5791126]	-	-	-
ENSMUSG00000014198	0.13504	0.338332	0.302491	0.386257	0.122149	0.316853	0.252929	0.151838	0.267816	0.020355	0.227019	0.172971	0.033123	0.236587	0.160206	0.136703	0.23687	0.153059	0.200557	0.193363	0.129564	0.092677	0.241787	0	Zfp385c	zinc finger protein 385C [Source:MGI Symbol;Acc:MGI:3608347]	GO:0008270;GO:0046872;GO:0005634;GO:0003676;GO:0002039;GO:0003723;GO:0072332	-	-
ENSMUSG00000099499	0	0	0	0	0	0	0	0	0	0	0	0	0	0	0	0	0	0	0	0	0	0	0	0	Gm28787	predicted gene 28787 [Source:MGI Symbol;Acc:MGI:5579493]	-	-	-
ENSMUSG00000099498	0	0	0	0	0	0	0	0	0	0	0	0	0	0	0	0	0	0	0	0	0	0	0	0	Gm29283	predicted gene 29283 [Source:MGI Symbol;Acc:MGI:5579989]	-	-	-
ENSMUSG00000098552	0	0	0	0	0	0	0	0	0	0	0	0	0	0	0	0	0	0	0	0	0	0	0	0	Gm27217	predicted gene 27217 [Source:MGI Symbol;Acc:MGI:5521060]	-	-	-
ENSMUSG00000062477	0	0.008695	0	0	0	0	0	0	0	0	0	0	0	0	0.001649	0	0	0	0	0	0	0.002619	0	0	Hmgb1l	high mobility group box 1-like [Source:MGI Symbol;Acc:MGI:3054046]	-	-	-
ENSMUSG00000113236	0	0	0	0	0	0	0	0	0	0	0	0	0	0	0	0	0	0	0	0	0	0	0	0	AC154785.2	-	-	-	-
ENSMUSG00000113237	0.341074	0.258668	0.005487	0.197079	0.099462	0.118157	0.245478	0.26594	0.035036	0.021931	0.065176	0.144128	0	0.086629	0.100428	0	0.147409	0.126777	0.239349	0.296824	0.168375	0.10771	0.288957	0.071957	AC154231.1	-	-	-	-
ENSMUSG00000113234	0.904809	1.58699	0.288621	0.502153	0.242719	0.746354	0.131461	0.151288	0.143909	0.165084	0.213219	0.27761	0	0	0.135048	0.392124	1.03805	0.429488	0.462554	0.023047	0.632844	0.526251	0.266024	0.233568	CT030170.2	-	-	-	-
ENSMUSG00000113235	0	0	0.102827	0	0	0	0	0	0	0	0	0	0	0	0	0	0	0	0	0	0	0	0	0	AC159293.1	-	-	-	-
ENSMUSG00000001508	25.3958	24.9581	40.1088	23.8217	18.2195	28.8945	15.5792	20.9738	19.125	18.6599	40.8169	19.2402	16.0857	20.4489	23.1372	21.4215	33.3239	18.2129	27.6841	26.2421	25.4804	18.9136	26.6116	14.3439	Sgca	sarcoglycan, alpha (dystrophin-associated glycoprotein) [Source:MGI Symbol;Acc:MGI:894698]	GO:0016020;GO:0016021;GO:0005886;GO:0005509;GO:0005737;GO:0005911;GO:0042383;GO:0005887;GO:0005856;GO:0045121;GO:0016012;GO:0061024;GO:0003012;GO:0016011;GO:0014894;GO:0043403	K12565-ko05410 Hypertrophic cardiomyopathy;ko05412 Arrhythmogenic right ventricular cardiomyopathy;ko05414 Dilated cardiomyopathy;ko05416 Viral myocarditis	KOG4482-Sarcoglycan complex, alpha/epsilon subunits[S]
ENSMUSG00000113233	0	0	0	0	0	0	0	0	0	0	0	0	0	0	0	0	0	0	0	0	0	0	0	0	AC159885.2	-	-	-	-
ENSMUSG00000113230	0	0	0	0	0	0	0	0	0	0	0	0	0	0	0	0	0	0	0	0	0	0	0	0	AC126685.1	-	-	-	-
ENSMUSG00000086474	0.077316	0	0	0	0	0	0	0	0	0	0.086517	0	0	0	0	0	0	0	0	0	0	0.141825	0	0	9130204K15Rik	RIKEN cDNA 9130204K15 gene [Source:MGI Symbol;Acc:MGI:2441733]	-	-	-
ENSMUSG00000001504	13.9183	11.2763	11.9626	6.13826	8.54535	11.5783	6.73205	8.40276	8.01549	8.86322	12.3091	8.80419	9.31815	8.0474	11.0735	12.889	9.42444	5.44587	8.13528	5.55654	7.25291	4.98097	7.89257	3.51141	Irx2	Iroquois related homeobox 2 (Drosophila) [Source:MGI Symbol;Acc:MGI:1197526]	GO:0005634;GO:0006355;GO:0003677;GO:0043565;GO:0001656;GO:0072086;GO:0072272	-	KOG0773-Transcription factor MEIS1 and related HOX domain proteins[K]
ENSMUSG00000001506	364.84	394.856	259.609	384.494	228.463	224.324	242.735	205.175	180.173	161.901	234.017	190.192	181.289	206.382	218.793	221.623	404.359	323.244	365.598	406.684	354.877	319.821	381.991	260.276	Col1a1	collagen, type I, alpha 1 [Source:MGI Symbol;Acc:MGI:88467]	GO:0046872;GO:0005615;GO:0005515;GO:0005737;GO:0005578;GO:0005576;GO:0005201;GO:0031012;GO:0005581;GO:0045893;GO:0048705;GO:0060325;GO:0007605;GO:0042802;GO:0043588;GO:0071230;GO:0001501;GO:0001568;GO:0048706;GO:0090263;GO:0002020;GO:0070208;GO:0038063;GO:0030199;GO:0001957;GO:0007601;GO:0015031;GO:0032964;GO:0010812;GO:0030335;GO:0010718;GO:0034504;GO:0001649;GO:0048407;GO:0043589;GO:0001958;GO:…	K06236-ko04151 PI3K-Akt signaling pathway;ko04512 ECM-receptor interaction;ko04510 Focal adhesion;ko04611 Platelet activation;ko04926 Relaxin signaling pathway;ko04974 Protein digestion and absorption;ko05205 Proteoglycans in cancer;ko05165 Human papillomavirus infection;ko05146 Amoebiasis;ko05415 Diabetic cardiomyopathy;ko04933 AGE-RAGE signaling pathway in diabetic complications	KOG3544-Collagens (type IV and type XIII), and related proteins[W]
ENSMUSG00000001507	6.86984	4.53191	10.978	3.24882	2.04996	3.62717	2.39361	3.29846	5.34654	4.7474	8.69451	4.62118	4.4187	4.96059	5.60478	6.60857	7.90358	4.10488	6.04852	5.07577	4.5957	3.61674	5.47749	2.54578	Itga3	integrin alpha 3 [Source:MGI Symbol;Acc:MGI:96602]	GO:0016020;GO:0016021;GO:0009897;GO:0071944;GO:0005886;GO:0009986;GO:0005515;GO:0030054;GO:0005925;GO:0046982;GO:0007229;GO:0070062;GO:0007155;GO:0008305;GO:0072006;GO:0016323;GO:0045202;GO:0017015;GO:0042995;GO:0043588;GO:0043235;GO:0007613;GO:0002020;GO:0060076;GO:0044708;GO:0035024;GO:0030324;GO:0090004;GO:0097060;GO:0001948;GO:0031527;GO:0001764;GO:0030510;GO:0030111;GO:0035640;GO:0034667;GO:…	K06482-ko04151 PI3K-Akt signaling pathway;ko04512 ECM-receptor interaction;ko04510 Focal adhesion;ko04810 Regulation of actin cytoskeleton;ko04640 Hematopoietic cell lineage;ko05200 Pathways in cancer;ko05222 Small cell lung cancer;ko05165 Human papillomavirus infection;ko05410 Hypertrophic cardiomyopathy;ko05412 Arrhythmogenic right ventricular cardiomyopathy;ko05414 Dilated cardiomyopathy	-
ENSMUSG00000113238	0.575899	0.655232	1.32096	0.264255	0.624946	0.662668	0.380841	0.974741	1.23263	0.931003	1.41874	0.671011	1.00051	0.757664	1.13009	1.26774	0.678621	0.979394	0.68688	0.760417	1.00332	0.737769	0.741097	0.290273	AC154552.2	-	-	-	-
ENSMUSG00000113239	0	0	0	0	0	0	0	0	0	0	0	0	0	0	0	0	0	0	0	0	0	0	0	0	AC160391.1	-	-	-	-
ENSMUSG00000092066	0	0	0	0	0	0	0	0	0	0	0	0	0	0	0	0	0	0	0	0	0	0	0	0	1700121N20Rik	RIKEN cDNA 1700121N20 gene [Source:MGI Symbol;Acc:MGI:1923889]	-	-	-
ENSMUSG00000019261	3.78906	8.27413	3.91721	2.0023	6.28013	4.25449	5.44105	7.27349	7.12321	6.6367	10.4075	7.1321	5.38664	3.5873	3.75591	8.4563	10.8916	6.98228	8.02861	7.87172	7.67438	6.59074	3.36155	4.71507	Map1s	microtubule-associated protein 1S [Source:MGI Symbol;Acc:MGI:2443304]	GO:0003677;GO:0005634;GO:0048471;GO:0005829;GO:0015630;GO:0005737;GO:0030054;GO:0005874;GO:0006915;GO:0008017;GO:0000226;GO:0005856;GO:0051015;GO:0005730;GO:0045202;GO:0042802;GO:0015631;GO:0005819;GO:0001578;GO:0048487;GO:0042995;GO:0007399;GO:0010848;GO:0007420;GO:0048812;GO:0030425;GO:0043025	K10429-ko03250 Viral life cycle - HIV-1	KOG3592-Microtubule-associated proteins[Z]
ENSMUSG00000092060	2.61377	3.40744	2.00758	1.87003	2.20677	2.2762	1.86093	2.13061	2.38655	2.46946	2.89522	1.74478	2.17081	2.00865	2.37997	2.54399	4.51534	2.39203	3.51975	3.18006	2.94644	1.28543	3.32019	1.78249	Bend4	BEN domain containing 4 [Source:MGI Symbol;Acc:MGI:3648414]	GO:0003674;GO:0008150;GO:0005575	-	-
ENSMUSG00000096779	0.028583	0	0	0	0.030373	0	0	0	0	0	0	0	0	0	0	0	0	0	0	0	0	0.46043	0	0	Gm22112	predicted gene, 22112 [Source:MGI Symbol;Acc:MGI:5451889]	-	-	-
ENSMUSG00000096777	0	0	0	0	0	0	0	0	0	0	0	0	0	0	0	0	0	0	0	0	0	0	0	0	Gm21723	predicted gene, 21723 [Source:MGI Symbol;Acc:MGI:5433887]	-	-	-
ENSMUSG00000096775	0.649937	0.652125	0.476306	0.447459	0.223904	0.343491	0.396841	0.667955	0.337321	0.484491	0.53298	0.313859	0.275124	0.306893	0.625496	0.721715	1.0562	0.706148	0.586001	0.69954	0.528386	0.525599	0.696457	0.42987	Gm5796	predicted gene 5796 [Source:MGI Symbol;Acc:MGI:3779522]	GO:0003674;GO:0008150;GO:0005575	-	-
ENSMUSG00000096774	0	0	0	0	0	0	0.345384	0	0	0	0	0	0	0	0	0	0	0	0	0	0	0	0	0.35372	Gm22113	predicted gene, 22113 [Source:MGI Symbol;Acc:MGI:5451890]	-	-	-
ENSMUSG00000096773	0	0	0	0	0	0	0	0	0	0	0	0	0	0	0	0	0	0	0	0	0	0	0	0	Olfr675	olfactory receptor 675 [Source:MGI Symbol;Acc:MGI:3030509]	GO:0016020;GO:0016021;GO:0005886;GO:0007186;GO:0004871;GO:0004930;GO:0007165;GO:0004984;GO:0007608;GO:0050896;GO:0050911	K04257-ko04740 Olfactory transduction	-
ENSMUSG00000096772	0	0	0	0	0	0	0	0	0	0	0	0	0	0	0	0	0	0	0	0	0	0	0	0	Gm22114	predicted gene, 22114 [Source:MGI Symbol;Acc:MGI:5451891]	-	-	-
ENSMUSG00000096771	0	0	0	0	0	0	0	0	0	0	0	0	0	0	0	0	0	0	0	0	0	0	0	0	Gm22115	predicted gene, 22115 [Source:MGI Symbol;Acc:MGI:5451892]	-	-	-
ENSMUSG00000096770	0.005225	0	0	0	0	0.002258	0	0	0	0	0	0	0	0	0	0	0	0	0	0	0	0	0	0	Amy2a4	amylase 2a4 [Source:MGI Symbol;Acc:MGI:3711258]	GO:0046872;GO:0005615;GO:0016787;GO:0016798;GO:0008152;GO:0003824;GO:0005576;GO:0005975;GO:0070062;GO:0043169;GO:0016160;GO:0005509;GO:0004556;GO:0031404;GO:0016052	K01176-ko00500 Starch and sucrose metabolism;ko04970 Salivary secretion;ko04972 Pancreatic secretion;ko04973 Carbohydrate digestion and absorption	KOG2212-Alpha-amylase[G]
ENSMUSG00000017550	2.98474	3.20575	1.40063	1.7404	1.98055	2.42049	1.70512	2.52006	1.32073	1.10348	1.36882	1.03568	1.34872	0.983372	1.41609	1.5293	3.34241	2.73388	3.11597	2.76498	2.88227	1.95795	3.31617	1.64908	Atad5	ATPase family, AAA domain containing 5 [Source:MGI Symbol;Acc:MGI:2442925]	GO:0005524;GO:0003674;GO:0005575;GO:0005634;GO:0000166;GO:0006974;GO:0030890;GO:1901990;GO:0048304;GO:0002377	-	KOG1968-Replication factor C, subunit RFC1 (large subunit)[L]
ENSMUSG00000101537	0	0	0.029258	0	0	0	0	0	0	0	0	0	0	0.016196	0	0	0	0	0	0	0	0	0	0	Gm29571	predicted gene 29571 [Source:MGI Symbol;Acc:MGI:5580277]	-	-	-
ENSMUSG00000101534	0	0	0	0	0	0	0	0	0	0	0	0	0	0	0	0	0	0	0	0	0	0	0	0	Gm29306	predicted gene 29306 [Source:MGI Symbol;Acc:MGI:5580012]	-	-	-
ENSMUSG00000101535	0	0	0	0	0	0	0	0	0	0	0	0	0	0	0	0	0.075831	0	0	0	0	0	0	0	Gm29383	predicted gene 29383 [Source:MGI Symbol;Acc:MGI:5580089]	-	-	-
ENSMUSG00000101532	0	0	0	0	0	0	0	0	0	0	0	0.001205	0	0	0	0	0	0	0.00035	0	0	0	0	0	Zbed4-ps1	zinc finger, BED type containing 4, pseudogene 1 [Source:MGI Symbol;Acc:MGI:3645416]	-	-	-
ENSMUSG00000101533	0	0	0	0	0	0	0	0	0	0	0	0	0	0	0	0	0	0	0	0	0	0	0	0	Gm29393	predicted gene 29393 [Source:MGI Symbol;Acc:MGI:5580099]	-	-	-
ENSMUSG00000101530	0	0	0	0	0	0	0	0	0	0	0	0	0	0	0	0	0	0	0	0	0	0	0	0	Gm29259	predicted gene 29259 [Source:MGI Symbol;Acc:MGI:5579965]	-	-	-
ENSMUSG00000113570	0.092465	0.041931	0.021422	0.01735	0.000252	0	0.039841	0.102744	0	0.019584	0.034527	0.044762	0	0.060304	0.023347	0	0.082093	0.054914	0.033373	0.025987	0.016248	0.013196	0.076268	0	AC124739.3	-	-	-	-
ENSMUSG00000101538	0	0	0	0	0	0	0	0	0	0	0	0	0	0	0	0	0	0	0	0	0	0	0	0	Gm29029	predicted gene 29029 [Source:MGI Symbol;Acc:MGI:5579735]	-	-	-
ENSMUSG00000101539	0	0	0	0	0	0	0	0	0	0	0	0	0	0	0	0	0	0	0	0	0	0	0	0	Gm28252	predicted gene 28252 [Source:MGI Symbol;Acc:MGI:5578958]	-	-	-
ENSMUSG00000113588	0	0	0	0	0	0	0	0	0	0	0	0	0	0	0	0	0	0	0	0	0	0	0	0	AC133079.1	-	-	-	-
ENSMUSG00000029007	8.58813	7.92385	12.6067	6.06099	4.03474	7.29974	5.50104	6.65723	8.31342	8.53938	13.9326	6.92407	6.99997	7.45862	9.97665	10.2904	11.1878	6.13655	10.4737	8.10805	7.93601	5.17262	9.02078	3.73998	Agtrap	angiotensin II, type I receptor-associated protein [Source:MGI Symbol;Acc:MGI:1339977]	GO:0016020;GO:0016021;GO:0000139;GO:0005794;GO:0005886;GO:0005654;GO:0005829;GO:0030659;GO:0031410;GO:0043231;GO:0005783;GO:0005789;GO:0005515;GO:0005938;GO:0008217;GO:0004945;GO:0001666;GO:0038166	-	-
ENSMUSG00000038510	16.9328	11.8054	9.16919	14.3041	9.00793	15.3969	10.5065	15.1632	14.1219	10.1335	12.7464	11.7809	13.9571	12.8253	17.7558	21.6455	16.2799	9.81384	15.0665	13.4331	13.0907	10.9681	19.7926	13.237	Rpf2	ribosome production factor 2 homolog [Source:MGI Symbol;Acc:MGI:1914489]	GO:0005634;GO:0003723;GO:0005730;GO:0000027;GO:0000463;GO:0019843	-	KOG3031-Protein required for biogenesis of the ribosomal 60S subunit[J]
ENSMUSG00000113580	0	0	0	0	0	0	0	0	0	0	0	0	0	0	0	0	0	0	0	0	0	0	0	0	AC159635.1	-	-	-	-
ENSMUSG00000113581	0	0	0	0	0	0	0	0	0.013493	0	0	0	0	0	0	0	0	0	0	0	0	0	0	0	AL591207.3	-	-	-	-
ENSMUSG00000113582	0	0	0	0	0	0	0	0	0	0	0	0	0	0	0	0	0	0	0.097442	0	0	0	0	0	AC159813.2	-	-	-	-
ENSMUSG00000113583	0	0	0	0	0	0	0	0	0	0	0	0	0	0	0	0	0	0	0	0	0	0	0	0	CT485612.6	-	-	-	-
ENSMUSG00000113584	0	0	0	0	0	0	0	0	0	0	0	0	0	0	0	0	0	0	0	0	0	0	0	0	AC132325.1	-	-	-	-
ENSMUSG00000113585	0.495798	0.272062	3.97723	0.825026	0.396429	0.530463	0.534142	0.584588	2.9345	2.89805	4.91154	3.06281	2.40181	2.87192	4.1228	3.43371	2.44251	1.48225	2.39003	2.59763	1.44377	1.05622	1.80622	0.306753	AL591582.1	-	-	-	-
ENSMUSG00000113586	0	0	0.126747	0	0	0	0	0	0	0	0	0.056653	0	0	0	0	0.089951	0	0	0.068682	0	0	0	0	CT025611.1	-	-	-	-
ENSMUSG00000109541	0	0	0	0	0	0	0.088767	0	0	0	0	0	0	0	0	0.008015	0	0	0	0	0	0	0	0	Gm6112	predicted gene 6112 [Source:MGI Symbol;Acc:MGI:3643615]	-	-	-
ENSMUSG00000022052	24.791	26.5576	24.0243	19.7545	21.0818	22.354	18.1882	20.3997	24.327	24.139	26.626	22.4504	22.5001	21.3521	25.4977	25.9412	31.023	23.2809	30.9812	25.8931	27.7793	21.6317	28.6838	18.9728	Ppp2r2a	protein phosphatase 2, regulatory subunit B, alpha [Source:MGI Symbol;Acc:MGI:1919228]	GO:0019888;GO:0050790;GO:0000159;GO:0005829;GO:0032502;GO:0006470;GO:0004722;GO:0043278;GO:0032403;GO:0048156;GO:0051721;GO:0000278;GO:0070262	K04354-ko03015 mRNA surveillance pathway;ko04390 Hippo signaling pathway;ko04391 Hippo signaling pathway - fly;ko04071 Sphingolipid signaling pathway;ko04151 PI3K-Akt signaling pathway;ko04152 AMPK signaling pathway;ko04111 Cell cycle - yeast;ko04530 Tight junction;ko04660 T cell receptor signaling pathway;ko04261 Adrenergic signaling in cardiomyocytes;ko04728 Dopaminergic synapse;ko05160 Hepatit…	KOG1354-Serine/threonine protein phosphatase 2A, regulatory subunit[T]
ENSMUSG00000113577	0	0	0	0.033493	0	0	0.044313	0	0	0.005511	0	0	0.030104	0	0.002505	0	0	0	0	0	0	0	0	0	AC160931.4	-	-	-	-
ENSMUSG00000022055	0.177968	0.134123	0.111142	0.260576	0.061238	0.110779	0.121029	0.033782	0	0.048529	0	0.017322	0.025124	0	0.07776	0.067122	0.491207	0.293526	0.315961	0.331319	0.274219	0.253563	0.413596	0.24053	Nefl	neurofilament, light polypeptide [Source:MGI Symbol;Acc:MGI:97313]	GO:0005515;GO:0005882;GO:0005198;GO:0045109;GO:0030424;GO:0061564;GO:0005883;GO:1904115;GO:0048812;GO:0042802;GO:0008022;GO:0050885;GO:0043005;GO:0000226;GO:0043524;GO:0005200;GO:0050772;GO:0045110;GO:0030674;GO:0043209;GO:0005737;GO:0060052;GO:0033596;GO:0019904;GO:0043274;GO:0046982;GO:0008089;GO:0008090;GO:0009636;GO:0010033;GO:0014012;GO:0019896;GO:0021510;GO:0021766;GO:0021987;GO:0031133;GO:…	K04572-ko05014 Amyotrophic lateral sclerosis;ko05022 Pathways of neurodegeneration - multiple diseases	-
ENSMUSG00000010021	0.318843	0.104475	0.35853	0.072275	0.015149	0	0.058357	0.016658	0	0.043871	0.05952	0.111102	0.016491	0.015063	0.147925	0.049784	0.30937	0.042313	0.143582	0.221255	0.016724	0.014884	0.02317	0.032824	Kif19a	kinesin family member 19A [Source:MGI Symbol;Acc:MGI:2447024]	GO:0005524;GO:0007018;GO:0000166;GO:0008017;GO:0003774;GO:0003777;GO:0005874;GO:0005737;GO:0005856;GO:0005929;GO:0042995;GO:0008574;GO:0005871;GO:0060404;GO:0070462;GO:0005930	K10401-ko04814 Motor proteins	KOG0242-Kinesin-like protein[Z]
ENSMUSG00000097231	0.091163	0.116633	0.07772	0.073828	0.023783	0.06254	0.043009	0.133064	0.105134	0.034777	0.069304	0.052124	0.13926	0.110179	0.125882	0.112517	0.075106	0.029779	0.048661	0.117108	0.058602	0.047812	0.093254	0.018517	Gm26852	predicted gene, 26852 [Source:MGI Symbol;Acc:MGI:5477346]	-	-	-
ENSMUSG00000010025	20.1569	18.3569	25.6108	13.0595	12.0288	15.683	12.1021	13.437	18.9113	18.9842	23.4668	17.3211	16.5184	15.875	18.5709	19.7734	25.8001	16.5679	21.8887	17.3219	18.2925	13.8772	20.7199	11.024	Aldh3a2	aldehyde dehydrogenase family 3, subfamily A2 [Source:MGI Symbol;Acc:MGI:1353452]	GO:0016020;GO:0016021;GO:0055114;GO:0016491;GO:0008152;GO:0004030;GO:0006081;GO:0070062;GO:0043231;GO:0005783;GO:0005789;GO:0005739;GO:0007422;GO:0007417;GO:0005743;GO:0005777;GO:0004029;GO:0008544;GO:0046577;GO:0050061;GO:0052814;GO:0006714;GO:0033306	K00128-ko00010 Glycolysis / Gluconeogenesis;ko00053 Ascorbate and aldarate metabolism;ko00620 Pyruvate metabolism;ko00071 Fatty acid degradation;ko00561 Glycerolipid metabolism;ko00280 Valine, leucine and isoleucine degradation;ko00310 Lysine degradation;ko00330 Arginine and proline metabolism;ko00340 Histidine metabolism;ko00380 Tryptophan metabolism;ko00410 beta-Alanine metabolism;ko00770 Panto…	KOG2456-Aldehyde dehydrogenase[C]
ENSMUSG00000022057	0.023197	0.16541	0.046142	0.056338	0.202519	0.173645	0.045742	0.08128	0.077223	0.181098	0.163307	0.017625	0.093304	0.06301	0.125761	0.102183	0.195129	0.026797	0.087572	0.02566	0.074681	0.063355	0	0	Adamdec1	ADAM-like, decysin 1 [Source:MGI Symbol;Acc:MGI:1917650]	GO:0046872;GO:0016787;GO:0005575;GO:0008233;GO:0006508;GO:0005576;GO:0008237;GO:0004222	-	KOG3607-Meltrins, fertilins and related Zn-dependent metalloproteinases of the ADAMs family[O]
ENSMUSG00000113578	0	0	0	0	0	0	0	0	0	0	0	0	0	0	0	0	0	0	0	0	0	0	0	0	CT030260.2	-	-	-	-
ENSMUSG00000097233	0.588209	0.448713	4.82863	0.302777	0.255253	0.398375	0.333542	0.461492	1.87665	1.29957	2.03186	1.49778	1.08722	1.56917	1.99789	2.34177	2.16954	1.15567	1.55219	1.04424	1.14813	0.771895	1.34692	0.655355	Gm17552	predicted gene, 17552 [Source:MGI Symbol;Acc:MGI:4937186]	-	-	-
ENSMUSG00000112187	0	0	0	0	0	0	0	0	0	0	0	0	0	0	0	0	0	0	0	0	0	0	0	0	CT571245.2	-	-	-	-
ENSMUSG00000047168	0	0	0	0	0	0	0.078636	0	0	0	0.103881	0	0.048281	0.069301	0.024406	0	0	0	0	0	0	0	0	0	Gm6684	predicted pseudogene 6684 [Source:MGI Symbol;Acc:MGI:3643522]	-	-	-
ENSMUSG00000112185	0	0	0	0	0	0	0	0	0	0	0	0	0	0	0	0	0	0	0	0	0	0	0	0	AC153924.1	-	-	-	-
ENSMUSG00000038518	10.5456	15.0541	9.11059	9.1954	7.60638	8.41701	11.4198	9.33817	13.4806	12.7021	10.8335	7.1797	6.50225	7.61923	10.7606	9.24791	12.5249	11.6474	17.2016	7.03116	10.9133	8.15414	9.50005	7.80155	Jarid2	jumonji, AT rich interactive domain 2 [Source:MGI Symbol;Acc:MGI:104813]	GO:0003677;GO:0005634;GO:0005515;GO:0006355;GO:0007275;GO:0006351;GO:0016569;GO:0005739;GO:0000122;GO:0045892;GO:0008285;GO:0035097;GO:0003682;GO:0030154;GO:0001889;GO:0042127;GO:0008134;GO:0048536;GO:0000977;GO:0001227;GO:0048538;GO:0051574;GO:0048863;GO:0035098;GO:0031061;GO:0010614	K11478-ko03083 Polycomb repressive complex;ko04550 Signaling pathways regulating pluripotency of stem cells	-
ENSMUSG00000112183	0	0.152998	0	0.047937	0.165324	0.09636	0.191421	0	0	0	0	0	0	0.095257	0	0	0	0	0	0	0	0	0	0	AC139754.1	-	-	-	-
ENSMUSG00000021506	0.022951	0.044929	0	0	0	0	0	0	0	0	0	0.023888	0	0	0	0.030854	0	0	0	0.025388	0	0	0	0	Pitx1	paired-like homeodomain transcription factor 1 [Source:MGI Symbol;Acc:MGI:107374]	GO:0003700;GO:0006355;GO:0003677;GO:0043565;GO:0005634;GO:0005737;GO:0006366;GO:0007275;GO:0045944;GO:0006351;GO:0005730;GO:0001501;GO:0000978;GO:0001077;GO:0001190;GO:0035116;GO:0005667;GO:0001085;GO:0021983;GO:0051216;GO:0035137;GO:0045892;GO:0014707;GO:0048625	-	KOG0486-Transcription factor PTX1, contains HOX domain[K]
ENSMUSG00000112181	0	0	0	0	0	0	0	0	0	0	0	0	0	0	0	0	0	0	0	0	0	0	0	0	AC099578.1	-	-	-	-
ENSMUSG00000112180	0	0.088657	0	0.002304	0	0	0	0	0	0	0	0.002178	0	0	0	0	0	0	0	0	0	0	0	0	AC155286.1	-	-	-	-
ENSMUSG00000101280	0	0	0	0	0	0	0	0	0	0	0	0	0	0	0	0	0	0	0	0	0	0	0	0	Gm8600	predicted gene 8600 [Source:MGI Symbol;Acc:MGI:3646559]	-	-	-
ENSMUSG00000101281	0	0.032923	0	0	0.040706	0.029387	0	0.061547	0	0	0	0	0	0.070876	0	0	0	0	0	0	0.057702	0.025946	0	0	Gm8449	predicted gene 8449 [Source:MGI Symbol;Acc:MGI:3647960]	-	-	-
ENSMUSG00000101282	0	0	0	0	0	0	0	0	0	0	0	0	0	0	0	0	0	0	0	0	0	0	0	0	Gm28152	predicted gene 28152 [Source:MGI Symbol;Acc:MGI:5578858]	-	-	-
ENSMUSG00000086237	0.171361	0.755361	0.511127	0.407159	0.372651	0.360352	0.404197	0.497628	0.303847	0.358889	0.492005	0.274533	0.250727	0.195875	0.296841	0.128332	0.815255	0.757061	0.494015	0.697542	0.395588	0.481833	0.210867	0.36932	Gm15591	predicted gene 15591 [Source:MGI Symbol;Acc:MGI:3783038]	-	-	-
ENSMUSG00000101284	0	0	0	0	0	0	0	0	0	0	0	0	0	0	0	0	0	0	0	0	0	0	0	0	Gm28811	predicted gene 28811 [Source:MGI Symbol;Acc:MGI:5579517]	-	-	-
ENSMUSG00000101285	0	0	0	0	0	0	0	0	0	0	0	0	0	0	0	0	0	0	0	0	0	0	0	0	Gm28600	predicted gene 28600 [Source:MGI Symbol;Acc:MGI:5579306]	-	-	-
ENSMUSG00000112189	0	0	0	0	0	0	0	0	0	0	0	0	0	0	0	0	0	0	0	0	0	0	0	0	AC079680.2	-	-	-	-
ENSMUSG00000112188	0.311527	0.155553	0.453706	0.171016	0	0.11147	0.186845	0	0	0.190943	0.394765	0.38708	0.206625	0.243474	0.207456	0.358575	0.479929	0.206327	0.155688	0.280279	0.286872	0.322863	0.513527	0	AC153937.2	-	-	-	-
ENSMUSG00000030762	0.123956	0	0.424358	0	0.13733	0	0	0.037187	0.252081	0.11359	0.326531	0.302388	0.038072	0.3166	0.159911	0.142738	0.545153	0	0.09505	0.12554	0.115965	0	0.053133	0.146351	Aqp8	aquaporin 8 [Source:MGI Symbol;Acc:MGI:1195271]	GO:0016020;GO:0016021;GO:0005215;GO:0006810;GO:0005887;GO:0045177;GO:0034220;GO:0015250;GO:0006833;GO:0071320	K09869-ko04976 Bile secretion	KOG0223-Aquaporin (major intrinsic protein family)[G]
ENSMUSG00000009739	8.7427	8.71002	14.7483	5.24361	5.97179	5.84946	4.62127	7.04918	8.16264	8.73343	10.3886	4.47636	8.06799	7.35973	8.06233	8.47385	9.6895	5.52631	5.93073	5.3064	7.30189	3.02304	6.90489	2.33283	Pou6f1	POU domain, class 6, transcription factor 1 [Source:MGI Symbol;Acc:MGI:102935]	GO:0003700;GO:0006355;GO:0003677;GO:0005634;GO:0016604;GO:0006351;GO:0043565;GO:0015629;GO:0000977	-	KOG3802-Transcription factor OCT-1, contains POU and HOX domains[K]
ENSMUSG00000065952	3.269	1.65105	1.43982	0.157581	0.468962	0.635064	0.458311	1.54296	1.40142	1.22089	1.81951	1.51446	0.925285	1.68966	1.80025	1.74781	3.80968	2.35557	2.0852	2.75216	1.49446	1.41856	2.03349	0.802168	C330021F23Rik	RIKEN cDNA C330021F23 gene [Source:MGI Symbol;Acc:MGI:3612471]	GO:0016020;GO:0016021;GO:0001933;GO:0008179;GO:0010739;GO:0050435;GO:1902430;GO:0031224	-	-
ENSMUSG00000065954	26.8999	34.0926	24.0217	24.1441	22.3053	25.9815	27.5641	26.885	18.1823	22.0849	27.9021	14.2392	23.7619	18.8979	22.9391	22.5809	31.1021	18.4611	27.5522	21.3215	25.4497	16.5987	29.0989	14.6414	Tacc1	transforming, acidic coiled-coil containing protein 1 [Source:MGI Symbol;Acc:MGI:2443510]	GO:0005634;GO:0005737;GO:0005856;GO:0007049;GO:0051301;GO:0022008;GO:0005815;GO:0019904;GO:0000226;GO:0015630;GO:0030496;GO:0008283;GO:0021987;GO:0032886;GO:0022027	-	-
ENSMUSG00000065956	0	0	0	0	0	0	0	0	0	0	0	0	0	0	0	0	0	0	0	0	0	0	0	0	Defa37	defensin, alpha, 37 [Source:MGI Symbol;Acc:MGI:3705236]	GO:0005576;GO:0003674;GO:0008150;GO:0005575;GO:0042742;GO:0005615;GO:0006952	-	-
ENSMUSG00000081812	0	0	0	0	0	0	0	0	0	0	0	0	0	0	0	0	0	0	0	0	0	0	0	0	Gm4789	predicted gene 4789 [Source:MGI Symbol;Acc:MGI:3648623]	-	-	-
ENSMUSG00000081813	0	0	0	0	0	0	0	0	0	0	0	0	0	0	0	0	0	0	0	0	0	0	0	0	Gm12806	predicted gene 12806 [Source:MGI Symbol;Acc:MGI:3651080]	-	-	-
ENSMUSG00000081810	11.0319	11.0122	7.82127	9.19621	7.83324	10.4292	5.21784	7.32144	4.32574	3.70211	6.87808	4.14913	4.36081	5.3694	6.73111	4.93493	6.81028	3.39374	4.28009	4.06564	4.75158	4.47103	6.69586	5.06797	Gm11878	predicted gene 11878 [Source:MGI Symbol;Acc:MGI:3651784]	-	-	-
ENSMUSG00000108150	0	0	0	0	0	0	0	0	0	0	0	0	0	0	0	0	0	0	0	0	0	0	0	0	Gm44470	predicted gene, 44470 [Source:MGI Symbol;Acc:MGI:5690862]	-	-	-
ENSMUSG00000108157	0	0	0	0	0	0	0	0	0	0	0	0	0	0	0	0	0	0	0	0	0	0	0	0	Olrf445-ps1	olfactory receptor 445, pseudogene 1 [Source:MGI Symbol;Acc:MGI:3030279]	-	-	-
ENSMUSG00000097429	0	0	0.039251	0	0	0	0	0	0	0	0	0	0	0	0	0.040744	0	0	0.033692	0	0	0	0	0	Gm26520	predicted gene, 26520 [Source:MGI Symbol;Acc:MGI:5477014]	-	-	-
ENSMUSG00000108155	0.00992	0	0.004941	0	0	0	0	0.005076	0	0	0	0	0	0	0.010734	0	0	0.011575	0	0	0	0	0	0	Gm44443	predicted gene, 44443 [Source:MGI Symbol;Acc:MGI:5690835]	-	-	-
ENSMUSG00000108154	0.242009	0.552272	0.062357	0.181069	0.484391	0.24845	0.240207	0.064181	0.820937	0.499299	0.118122	0	0.396426	0.077504	0.13006	0.099744	0.076115	0.341476	0.238335	0.252186	0.299418	0.204092	0.209757	0	Gm44033	predicted gene, 44033 [Source:MGI Symbol;Acc:MGI:5690425]	-	-	-
ENSMUSG00000097424	0	0	0	0	0	0	0	0	0	0.058016	0.062465	0.107832	0	0.055691	0	0	0	0.051435	0	0	0.059159	0	0.069461	0	1700030M09Rik	RIKEN cDNA 1700030M09 gene [Source:MGI Symbol;Acc:MGI:1919509]	-	-	-
ENSMUSG00000097425	0	0	0	0	0	0	0	0	0	0	0	0	0	0	0	0	0	0	0	0	0	0	0	0	Vmn1r181	vomeronasal 1 receptor 181 [Source:MGI Symbol;Acc:MGI:3033489]	GO:0016020;GO:0016021;GO:0003674;GO:0005575;GO:0007186;GO:0016503;GO:0007606	-	-
ENSMUSG00000097426	0	0	0.071236	0	0	0	0	0	0.104326	0	0	0	0	0	0	0	0	0	0.042346	0	0	0	0	0	Gm8941	predicted gene 8941 [Source:MGI Symbol;Acc:MGI:3779824]	-	-	-
ENSMUSG00000097427	0	0	0	0	0	0	0	0	0	0	0	0	0	0	0	0	0	0	0	0	0	0	0	0	Gm6763	predicted gene 6763 [Source:MGI Symbol;Acc:MGI:3643573]	GO:0003676	-	-
ENSMUSG00000097420	0	0	0	0	0	0	0	0	0	0	0	0	0	0	0	0	0	0	0	0	0	0	0	0.027208	Gm17575	predicted gene, 17575 [Source:MGI Symbol;Acc:MGI:4937209]	-	-	-
ENSMUSG00000097421	0	0	0	0	0	0	0	0	0	0	0	0	0	0	0	0	0	0	0	0	0	0	0	0	D630011A20Rik	RIKEN cDNA D630011A20 gene [Source:MGI Symbol;Acc:MGI:3642132]	-	-	-
ENSMUSG00000097422	0.04132	0	0.083498	0	0	0.024363	0	0.025732	0	0.032368	0	0.104193	0	0.092662	0.055147	0.08288	0	0.058282	0.031958	0	0.027284	0.015183	0.024909	0	Gm26521	predicted gene, 26521 [Source:MGI Symbol;Acc:MGI:5477015]	-	-	-
ENSMUSG00000097423	0	0	0	0.029286	0	0	0	0	0	0.071004	0.077448	0	0	0	0	0	0	0.058959	0	0	0.072488	0	0.102817	0.11071	Gm26522	predicted gene, 26522 [Source:MGI Symbol;Acc:MGI:5477016]	-	-	-
ENSMUSG00000093082	0	0	0	0	0	0	0	0	0	0	0	0	0	0	0	0	0	0	0	0	0	0	0	0	Gm24322	predicted gene, 24322 [Source:MGI Symbol;Acc:MGI:5454099]	-	-	-
ENSMUSG00000054966	6.53863	9.05831	22.0237	10.7712	6.63351	4.89774	6.47826	5.6837	7.52676	11.3842	9.49935	5.76635	5.47098	6.87379	4.81808	4.77617	11.4819	11.4887	12.9145	15.7637	13.4508	14.3829	14.544	11.9884	Lmntd1	lamin tail domain containing 1 [Source:MGI Symbol;Acc:MGI:1921321]	GO:0005198;GO:0005882;GO:0003674;GO:0005634;GO:0005737;GO:0008283;GO:0005635	-	KOG0977-Nuclear envelope protein lamin, intermediate filament superfamily[DY]
ENSMUSG00000054967	1.87685	1.3352	4.87198	1.03853	0.76672	1.17545	0.709385	1.11208	2.92877	2.4992	5.49709	3.3712	2.07498	2.98505	3.35991	4.33732	2.2849	1.0499	1.78994	1.24103	1.03079	1.35192	1.51524	0.915578	Zfp647	zinc finger protein 647 [Source:MGI Symbol;Acc:MGI:3052806]	GO:0006355;GO:0046872;GO:0005622;GO:0003677;GO:0005634;GO:0003676;GO:0003700;GO:0006351;GO:0042802	K09228-ko05168 Herpes simplex virus 1 infection	KOG1721-FOG: Zn-finger[R]
ENSMUSG00000075552	0	0	0	0	0	0	0	0	0	0	0	0	0	0	0	0	0	0	0	0	0	0	0	0	Cyp3a41b	cytochrome P450, family 3, subfamily a, polypeptide 41B [Source:MGI Symbol;Acc:MGI:3714859]	GO:0016020;GO:0046872;GO:0005575;GO:0010468;GO:0055114;GO:0004497;GO:0005506;GO:0016491;GO:0016705;GO:0020037;GO:0005783;GO:0005789;GO:0016712;GO:0031090;GO:0043231;GO:0070330;GO:0101020	K07424-ko00140 Steroid hormone biosynthesis;ko00591 Linoleic acid metabolism;ko00830 Retinol metabolism;ko05204 Chemical carcinogenesis - DNA adducts;ko05207 Chemical carcinogenesis - receptor activation	KOG0158-Cytochrome P450 CYP3/CYP5/CYP6/CYP9 subfamilies[Q]
ENSMUSG00000105475	0	0	0	0	0	0	0	0	0	0	0	0	0	0	0	0	0	0	0	0	0	0	0	0	4930431L21Rik	RIKEN cDNA 4930431L21 gene [Source:MGI Symbol;Acc:MGI:1921204]	-	-	-
ENSMUSG00000105474	0	0	0	0	0	0	0	0	0	0	0	0	0	0	0	0	0	0	0	0	0	0	0	0	Gm20159	predicted gene, 20159 [Source:MGI Symbol;Acc:MGI:5012344]	-	-	-
ENSMUSG00000041308	7.59036	8.13357	8.83737	6.35161	4.61235	5.594	5.90728	6.68538	5.56483	6.32092	7.74863	5.22966	6.25156	4.92723	6.71814	7.02292	8.09505	5.97181	7.71249	5.78047	1.13456	4.85605	8.43546	3.89135	Sntb2	syntrophin, basic 2 [Source:MGI Symbol;Acc:MGI:101771]	GO:0016020;GO:0043234;GO:0005515;GO:0005737;GO:0030054;GO:0031410;GO:0003723;GO:0005925;GO:0070062;GO:0003779;GO:0005874;GO:0005856;GO:0005198;GO:0005516;GO:0045202;GO:0030658	-	-
ENSMUSG00000041309	0.18478	0.062866	0.059856	0.069765	0.07233	0.027799	0.049323	0.079342	0.122951	0	0.089676	0	0.059374	0.082934	0.070526	0.061225	0.261214	0.100745	0.093111	0	0.126657	0	0.041279	0.151481	Nkx6-2	NK6 homeobox 2 [Source:MGI Symbol;Acc:MGI:1352738]	GO:0006355;GO:0003677;GO:0043565;GO:0005634;GO:0000122;GO:0048709;GO:0050885;GO:0000978;GO:0001078;GO:0003700;GO:0030154;GO:0010454;GO:0010455;GO:0021912;GO:0021913;GO:0022010;GO:0031018;GO:0045686;GO:0045687	-	KOG0847-Transcription factor, contains HOX domain[K]
ENSMUSG00000098484	0	0	0	0	0	0	0	0	0	0	0	0	0	0	0	0	0	0	0	0	0	0	0	0	Gm27280	predicted gene, 27280 [Source:MGI Symbol;Acc:MGI:5530662]	-	-	-
ENSMUSG00000041303	4.92417	4.09169	6.03654	2.96919	2.96534	3.10841	2.48261	3.60006	5.65688	5.68283	7.41543	4.11555	5.00034	4.12729	5.72695	6.04287	6.87253	3.6495	5.41604	4.38527	4.77654	2.93271	5.73344	2.83546	Gtf3c3	general transcription factor IIIC, polypeptide 3 [Source:MGI Symbol;Acc:MGI:2138383]	GO:0005634;GO:0031965;GO:0005730;GO:0006359;GO:0000995;GO:0006383;GO:0000127	-	KOG2076-RNA polymerase III transcription factor TFIIIC[K]
ENSMUSG00000041301	0.092424	0.043214	0.059072	0.014209	0.030344	0.007855	0.006707	0	0.029263	0.031592	0.048818	0	0.03521	0.012605	0.009528	0	0.067109	0.020343	0.021093	0.06352	0.039127	0.007998	0.008549	0.019754	Cftr	cystic fibrosis transmembrane conductance regulator [Source:MGI Symbol;Acc:MGI:88388]	GO:0055085;GO:0016020;GO:0016021;GO:0005524;GO:0005886;GO:0016787;GO:0006810;GO:0006811;GO:0043234;GO:0005829;GO:0009986;GO:0005737;GO:0000166;GO:0070062;GO:0005887;GO:0005254;GO:0016887;GO:0005783;GO:0005789;GO:0005768;GO:0005769;GO:0042626;GO:0055037;GO:0006821;GO:0034707;GO:0016324;GO:0005515;GO:0019899;GO:0015106;GO:0015701;GO:0031901;GO:1904322;GO:0045921;GO:0055038;GO:0005260;GO:0030301;GO:…	K05031-ko02010 ABC transporters;ko04024 cAMP signaling pathway;ko04152 AMPK signaling pathway;ko04530 Tight junction;ko04971 Gastric acid secretion;ko04972 Pancreatic secretion;ko04976 Bile secretion;ko05110 Vibrio cholerae infection	KOG0054-Multidrug resistance-associated protein/mitoxantrone resistance protein, ABC superfamily[Q]
ENSMUSG00000000365	0.109891	0.225373	0.298964	0.099904	0.106885	0.14729	0.152998	0.135528	0.134741	0.264603	0.331902	0.170406	0.186144	0.210132	0.214655	0.269643	0.397599	0.238554	0.311045	0.290762	0.309188	0.221883	0.210938	0.081764	Rnf17	ring finger protein 17 [Source:MGI Symbol;Acc:MGI:1353419]	GO:0008270;GO:0046872;GO:0005634;GO:0005737;GO:0042803;GO:0007275;GO:0007283;GO:0030154;GO:0007286	-	-
ENSMUSG00000093338	0	0	0	0	0	0	0	0	0	0	0	0	0	0	0	0	0	0	0	0	0	0	0	0	Mir3090	microRNA 3090 [Source:MGI Symbol;Acc:MGI:4834304]	-	-	-
ENSMUSG00000077095	0	0	0	0	0	0	0	0	0	0	0	0	0	0	0	0	0	0	0	0	0	0	0	0	Gm24342	predicted gene, 24342 [Source:MGI Symbol;Acc:MGI:5454119]	-	-	-
ENSMUSG00000093334	0	0	0	0	0	0	0	0	0	0	0	0	0	0	0	0	0	0	0	0	0.089532	0	0.062228	0	Gm22118	predicted gene, 22118 [Source:MGI Symbol;Acc:MGI:5451895]	-	-	-
ENSMUSG00000093335	0	0	0	0	0	0	0	0	0	0	0	0	0	0	0	0	0	0	0	0	0	0	0	0	Gm22119	predicted gene, 22119 [Source:MGI Symbol;Acc:MGI:5451896]	-	-	-
ENSMUSG00000093336	0	0.23092	0	0	0	0	0	0	0.196303	0	0.182049	0	0	0.016702	0	0.814862	0	0	0	0.045825	0	0.166922	0	0	Mir1954	microRNA 1954 [Source:MGI Symbol;Acc:MGI:3837035]	-	-	-
ENSMUSG00000105470	0	0.029332	0	0	0	0	0	0	0	0	0	0	0	0	0	0	0	0	0	0.022744	0	0.021765	0	0	Gm42589	predicted gene 42589 [Source:MGI Symbol;Acc:MGI:5662726]	-	-	-
ENSMUSG00000093331	0	0	0	0	0	0	0	0	0	0	0	0	0	0	0	0	0	0	0	0	0	0	0	0	Gm22120	predicted gene, 22120 [Source:MGI Symbol;Acc:MGI:5451897]	-	-	-
ENSMUSG00000086234	0	0	0	0	0	0	0.064654	0	0	0	0.129349	0.035436	0	0	0	0	0	0	0	0	0	0	0	0	Usp46os2	ubiquitin specific peptidase 46, opposite strand 2 [Source:MGI Symbol;Acc:MGI:1924246]	-	-	-
ENSMUSG00000022015	0.100464	0.090806	0	0	0	0.067403	0	0	0.041945	0	0	0	0	0	0.04771	0.050506	0.065114	0	0	0.055473	0	0	0	0	Tnfsf11	tumor necrosis factor (ligand) superfamily, member 11 [Source:MGI Symbol;Acc:MGI:1100089]	GO:0016020;GO:0016021;GO:0005886;GO:0005515;GO:0005737;GO:0051260;GO:0007275;GO:0045944;GO:0005125;GO:0005576;GO:0005615;GO:0006955;GO:0005164;GO:0001503;GO:0055074;GO:0051897;GO:0019221;GO:0030154;GO:0046330;GO:0009887;GO:0043123;GO:0019722;GO:0002548;GO:0051092;GO:0060749;GO:0032813;GO:0002158;GO:0007257;GO:0030316;GO:0033209;GO:0033598;GO:0034112;GO:0038001;GO:0042327;GO:0043406;GO:0045453;GO:…	K05473-ko04064 NF-kappa B signaling pathway;ko04060 Cytokine-cytokine receptor interaction;ko04917 Prolactin signaling pathway;ko04928 Parathyroid hormone synthesis, secretion and action;ko04380 Osteoclast differentiation;ko05207 Chemical carcinogenesis - receptor activation;ko05224 Breast cancer;ko05323 Rheumatoid arthritis	-
ENSMUSG00000022014	0.986028	0.596443	1.09744	0.667528	0.284396	0.952217	0.376028	0.796494	0.642867	0.844729	0.813444	0.407552	0.742802	0.72197	0.817382	0.837376	1.15825	0.912167	1.19411	0.669591	0.937932	0.85164	0.835132	0.649862	Epsti1	epithelial stromal interaction 1 (breast) [Source:MGI Symbol;Acc:MGI:1915168]	-	-	-
ENSMUSG00000083566	0	0	0	0	0	0	0	0	0	0	0	0	0	0	0	0	0	0	0	0	0	0	0	0	Gm14711	predicted gene 14711 [Source:MGI Symbol;Acc:MGI:3705853]	-	-	-
ENSMUSG00000022016	6.64751	9.88581	7.85324	6.03697	6.50514	7.25142	7.01737	7.43312	6.93813	7.32955	8.66771	4.63682	7.42587	4.85889	6.99723	6.78674	10.4147	7.0544	10.2115	7.69858	8.11952	6.85284	8.3089	4.48902	Akap11	A kinase (PRKA) anchor protein 11 [Source:MGI Symbol;Acc:MGI:2684060]	GO:0005829;GO:0005886;GO:0005730;GO:0005777;GO:0019207;GO:0042325;GO:0051018;GO:0010738	-	-
ENSMUSG00000022010	89.3894	67.13	69.2608	49.8446	43.6205	98.7584	35.262	45.8166	55.5344	43.2167	94.1934	48.9904	47.0871	43.1359	48.2267	62.7764	83.7439	44.0026	60.3512	46.7707	56.6322	42.0007	59.814	25.7118	Tsc22d1	TSC22 domain family, member 1 [Source:MGI Symbol;Acc:MGI:109127]	GO:0003700;GO:0006355;GO:0005634;GO:0005737;GO:0006351;GO:0043066;GO:0005515;GO:0008284;GO:0043065	-	KOG4797-Transcriptional regulator[K]
ENSMUSG00000022013	176.911	142.793	157.865	107.252	111.547	165.186	119.197	123.295	99.2439	98.2844	146.061	119.091	100.111	143.824	158.963	159.144	150.93	118.276	160.94	133.037	137.111	108.018	159.288	97.0222	Dnajc15	DnaJ heat shock protein family (Hsp40) member C15 [Source:MGI Symbol;Acc:MGI:1913398]	GO:0016020;GO:0016021;GO:0005515;GO:0006810;GO:0015031;GO:0005739;GO:0005743;GO:0031333;GO:0009267;GO:0019216;GO:1902957	-	KOG0723-Molecular chaperone (DnaJ superfamily)[O]
ENSMUSG00000022012	0.971441	1.08027	0.909428	0.624402	0.59436	0.701627	0.67206	0.507235	0.553701	0.835145	0.835932	0.452528	0.491455	0.50105	0.617338	0.46312	1.21583	0.484907	1.04487	0.89588	0.887839	0.533749	0.739272	0.933314	Enox1	ecto-NOX disulfide-thiol exchanger 1 [Source:MGI Symbol;Acc:MGI:2444896]	GO:0016020;GO:0003674;GO:0005886;GO:0008150;GO:0003676;GO:0016491;GO:0055114;GO:0005576;GO:0005615;GO:0048511	-	-
ENSMUSG00000022019	7.25886	4.29288	13.3802	5.84037	5.05692	6.16351	6.12011	6.36694	10.5064	9.03297	12.4759	8.70262	8.85917	9.32111	11.1462	11.1319	10.5616	8.49551	11.1916	8.9009	8.97004	6.16307	11.4223	6.30785	Tdrd3	tudor domain containing 3 [Source:MGI Symbol;Acc:MGI:2444023]	GO:0005634;GO:0005737;GO:0003723;GO:0003682;GO:0016569;GO:1903506;GO:0006397;GO:0035064;GO:0003713;GO:0035145	-	KOG3683-Uncharacterized conserved protein[S]
ENSMUSG00000022018	34.6261	6.62679	13.7114	7.05393	5.0667	9.56886	3.94255	5.84606	6.84791	4.62485	14.2687	8.64917	5.08673	7.957	11.8358	11.5288	6.071	2.16811	5.02376	4.2565	3.1062	2.33837	4.04107	3.30369	Rgcc	regulator of cell cycle [Source:MGI Symbol;Acc:MGI:1913464]	GO:0005634;GO:0005515;GO:0005737;GO:0045944;GO:0005856;GO:0010628;GO:0005730;GO:0000082;GO:0019901;GO:0051726;GO:0032147;GO:0007049;GO:0050710;GO:0005813;GO:0008285;GO:0005815;GO:0051091;GO:0051496;GO:0016525;GO:0071456;GO:0030295;GO:0050715;GO:0031659;GO:0010718;GO:0001937;GO:0070412;GO:0071158;GO:2000353;GO:0043537;GO:0006956;GO:0045840;GO:0071850;GO:0032967;GO:0090272;GO:1901203;GO:2000048;GO:…	-	-
ENSMUSG00000055610	0	0	0	0	0	0	0	0	0	0	0	0	0	0	0	0	0	0	0	0	0	0	0	0	Olfr307	olfactory receptor 307 [Source:MGI Symbol;Acc:MGI:3030141]	GO:0016020;GO:0016021;GO:0005886;GO:0007186;GO:0004871;GO:0004930;GO:0007165;GO:0004984;GO:0005549;GO:0007608;GO:0050896;GO:0050911	K04257-ko04740 Olfactory transduction	-
ENSMUSG00000055612	4.10833	4.59444	6.02508	2.55519	2.31203	3.89896	1.90032	3.35092	4.60077	4.01199	4.07839	6.58827	4.09613	5.67046	6.17689	6.98731	7.73379	4.29942	6.27952	6.4888	5.96401	3.98785	5.47743	3.62949	Cdca7	cell division cycle associated 7 [Source:MGI Symbol;Acc:MGI:1914203]	GO:0006355;GO:0003674;GO:0005634;GO:0005654;GO:0005829;GO:0005737;GO:0006351;GO:0042127;GO:0006915	-	-
ENSMUSG00000083567	5.19268	4.8516	2.95919	5.97118	4.34497	6.05952	3.75684	4.10686	2.36284	2.8844	3.10176	3.97169	2.3519	3.8102	3.84016	3.82581	3.6555	2.90741	3.25698	3.68861	4.44192	3.5484	3.31537	1.88913	Gm11451	predicted gene 11451 [Source:MGI Symbol;Acc:MGI:3705412]	-	-	-
ENSMUSG00000020528	9.87553	6.2727	8.60199	5.51291	4.21057	5.89157	3.63839	5.85313	6.08777	4.25256	7.17914	4.89944	4.89923	5.31329	5.75203	6.44304	8.65232	4.60512	6.32838	4.63409	5.45407	3.24018	5.19167	2.96006	Prpsap2	phosphoribosyl pyrophosphate synthetase-associated protein 2 [Source:MGI Symbol;Acc:MGI:2384838]	GO:0003674;GO:0000287;GO:0060348;GO:0009116;GO:0004749;GO:0009165;GO:0002189;GO:0043234	-	KOG1503-Phosphoribosylpyrophosphate synthetase-associated protein[EF]
ENSMUSG00000020527	2.25498	1.86824	6.7888	1.43609	1.39236	1.94581	1.63508	2.42907	4.66431	3.8688	5.38452	4.01593	3.34275	5.41801	6.5162	6.22642	3.68825	2.33819	3.29195	3.2212	3.03272	2.17556	2.67964	1.80185	Myo19	myosin XIX [Source:MGI Symbol;Acc:MGI:1913446]	GO:0016020;GO:0005524;GO:0005737;GO:0000166;GO:0003779;GO:0005856;GO:0005739;GO:0003774;GO:0016459;GO:0005741;GO:0016887;GO:0032027;GO:0060002;GO:0034642	-	KOG0160-Myosin class V heavy chain[Z]
ENSMUSG00000020526	11.2789	5.5036	5.27901	3.46514	3.24549	4.78628	3.91173	5.96903	5.53897	3.7032	8.47382	4.81507	5.04552	5.82587	6.78321	8.60238	10.2965	6.95792	8.78409	8.59575	8.72668	4.55033	7.41522	3.87399	Znhit3	zinc finger, HIT type 3 [Source:MGI Symbol;Acc:MGI:3051596]	GO:0046872;GO:0003674;GO:0008150;GO:0005575	-	KOG2857-Predicted MYND Zn-finger protein/hormone receptor interactor[K]
ENSMUSG00000020525	18.023	19.2704	13.716	12.6448	13.6948	15.9579	13.0985	15.6637	11.0059	10.2205	19.089	9.99005	10.9315	10.2419	12.4273	12.3773	15.7324	10.8515	15.3925	11.549	13.2481	9.17631	15.0385	8.49644	Ppm1d	protein phosphatase 1D magnesium-dependent, delta isoform [Source:MGI Symbol;Acc:MGI:1858214]	GO:0046872;GO:0016787;GO:0004721;GO:0003824;GO:0006470;GO:0004722;GO:0043169;GO:0007049;GO:0051019;GO:0009617;GO:0000086;GO:0035970;GO:0004724;GO:0009267	K10147-ko04115 p53 signaling pathway	KOG0698-Serine/threonine protein phosphatase[T]
ENSMUSG00000020524	2.12502	3.01168	2.51672	1.51537	0.943001	1.12372	0.875411	1.67376	1.54686	2.43941	1.82416	0.645325	1.75701	1.21737	1.32699	1.6352	3.57606	1.13583	2.94676	2.66669	2.59293	0.681157	2.8896	0.656244	Gria1	glutamate receptor, ionotropic, AMPA1 (alpha 1) [Source:MGI Symbol;Acc:MGI:95808]	GO:0016020;GO:0016021;GO:0005886;GO:0006811;GO:0009986;GO:0005515;GO:0004872;GO:0006810;GO:0005216;GO:0034220;GO:0060079;GO:0030054;GO:0045202;GO:0045211;GO:0004970;GO:0005234;GO:0035235;GO:0005783;GO:0005789;GO:0055037;GO:0030425;GO:0044308;GO:0042995;GO:0043197;GO:0014069;GO:0007268;GO:0008021;GO:0060292;GO:0099566;GO:0008328;GO:0043005;GO:0099061;GO:0032281;GO:0098839;GO:0031623;GO:0043025;GO:…	K05197-ko04024 cAMP signaling pathway;ko04080 Neuroactive ligand-receptor interaction;ko04724 Glutamatergic synapse;ko04728 Dopaminergic synapse;ko04720 Long-term potentiation;ko04730 Long-term depression;ko04723 Retrograde endocannabinoid signaling;ko04713 Circadian entrainment;ko05014 Amyotrophic lateral sclerosis;ko05016 Huntington disease;ko05017 Spinocerebellar ataxia;ko05022 Pathways of neu…	KOG1054-Glutamate-gated AMPA-type ion channel receptor subunit GluR2 and related subunits[PET]
ENSMUSG00000020523	18.8408	14.2502	30.0461	12.3813	8.80306	15.6181	11.2388	13.6598	19.5321	16.8911	28.1896	17.6443	15.813	16.092	24.6571	23.7069	29.6444	18.8288	25.9084	19.4264	18.5911	13.557	25.2981	11.3405	Fam114a2	family with sequence similarity 114, member A2 [Source:MGI Symbol;Acc:MGI:1917629]	GO:0003674;GO:0008150;GO:0005575	-	-
ENSMUSG00000020522	12.4895	13.2937	12.2823	10.7539	10.026	10.8555	4.06523	10.5774	12.1009	11.7346	3.33262	11.2254	11.3154	11.1188	13.0203	11.3965	12.2683	9.48362	11.5757	9.93604	10.7134	8.02223	11.6154	7.03259	Mfap3	microfibrillar-associated protein 3 [Source:MGI Symbol;Acc:MGI:1924068]	GO:0016020;GO:0016021	-	-
ENSMUSG00000020521	12.0313	10.9313	11.886	7.40221	7.62358	10.2991	8.45454	9.96546	8.38491	10.0558	10.5124	8.89399	9.9187	10.2959	11.9473	11.7003	17.9964	11.2938	14.0998	11.3736	11.7287	8.67717	14.5099	7.87504	Rnft1	ring finger protein, transmembrane 1 [Source:MGI Symbol;Acc:MGI:1924142]	GO:0016020;GO:0016021;GO:0008270;GO:0046872;GO:0003674;GO:0008150;GO:0005575	-	-
ENSMUSG00000020520	3.58088	2.44877	4.79509	2.06387	1.29082	2.22428	1.30675	1.62662	3.46434	2.86438	5.65506	3.09473	2.98614	2.4741	3.65874	3.84504	4.81827	2.4351	3.45123	3.19874	2.67068	1.87653	2.54152	1.16388	Galnt10	UDP-N-acetyl-alpha-D-galactosamine:polypeptide N-acetylgalactosaminyltransferase 10 [Source:MGI Symbol;Acc:MGI:1890480]	GO:0016020;GO:0016021;GO:0016740;GO:0016757;GO:0000139;GO:0005794;GO:0046872;GO:0005575;GO:0030246;GO:0006486;GO:0004653;GO:0006493;GO:0016266	K00710-ko00512 Mucin type O-glycan biosynthesis;ko00514 Other types of O-glycan biosynthesis	KOG3736-Polypeptide N-acetylgalactosaminyltransferase[O]
ENSMUSG00000094810	0	0	0	0	0	0	0.000341	0	0	0	0	0	0	0	0	0	0.000457	0	0	0	0	0	0	0	Olfr907	olfactory receptor 907 [Source:MGI Symbol;Acc:MGI:3030741]	GO:0016020;GO:0016021;GO:0005886;GO:0007186;GO:0004871;GO:0004930;GO:0007165;GO:0004984;GO:0005549;GO:0007608;GO:0050896;GO:0050911	K04257-ko04740 Olfactory transduction	-
ENSMUSG00000091867	0	0	0	0	0	0	0	0	0	0	0	0	0	0	0	0	0	0	0	0	0	0	0	0	Cyp2a22	cytochrome P450, family 2, subfamily a, polypeptide 22 [Source:MGI Symbol;Acc:MGI:3648316]	GO:0046872;GO:0055114;GO:0004497;GO:0005506;GO:0016491;GO:0016705;GO:0020037;GO:0016712;GO:0008392;GO:0019373	-	KOG0156-Cytochrome P450 CYP2 subfamily[Q]
ENSMUSG00000094812	0.112834	0.281943	0.238004	0.105085	0.14341	0.277255	0.063166	0.107211	0	0.210425	0.057905	0	0.065063	0.074541	0.17459	0	0.267923	0.074932	0	0.070397	0.137283	0	0	0.176066	Gm22614	predicted gene, 22614 [Source:MGI Symbol;Acc:MGI:5452391]	-	-	-
ENSMUSG00000094813	0	0	0	0	0	0	0	0	0	0	0	0	0	0	0	0	0	0	0	0	0	0	0	0	Gm20777	predicted gene, 20777 [Source:MGI Symbol;Acc:MGI:5434133]	GO:0007276	-	-
ENSMUSG00000094814	0	0	0	0	0	0	0	0	0	0	0	0	0	0	0	0	0	0	0	0	0	0	0	0	Gm21973	predicted gene 21973 [Source:MGI Symbol;Acc:MGI:5439442]	GO:0016020;GO:0016021;GO:0004925;GO:0038161	-	-
ENSMUSG00000091863	0	0	0	0	0	0	0	0	0	0	0	0	0	0	0	0	0	0	0	0	0	0	0	0	Cldn34a	claudin 34A [Source:MGI Symbol;Acc:MGI:3779684]	GO:0016020;GO:0016021;GO:0003674;GO:0008150;GO:0005575;GO:0005198;GO:0005923	-	-
ENSMUSG00000094817	0.010885	0.006992	0.009445	0	0.022201	0	0	0.005524	0	0	0	0.022754	0	0	0.032664	0.014707	0.035323	0.050465	0	0	0.011753	0	0.015521	0	Cphx3	cytoplasmic polyadenylated homeobox 3 [Source:MGI Symbol;Acc:MGI:3711264]	GO:0003674;GO:0008150;GO:0005575;GO:0003677;GO:0005634	-	KOG0849-Transcription factor PRD and related proteins, contain PAX and HOX domains[K]
ENSMUSG00000094818	0	0	0	0	0	0	0	0	0	0	0	0	0	0	0	0	0	0	0	0	0	0	0	0	Defa32	defensin, alpha, 32 [Source:MGI Symbol;Acc:MGI:3709042]	GO:0005576;GO:0005615;GO:0003674;GO:0042742;GO:0006952;GO:0019731	K05230-ko04621 NOD-like receptor signaling pathway;ko05202 Transcriptional misregulation in cancer;ko05150 Staphylococcus aureus infection	-
ENSMUSG00000094819	0	0	0	0	0	0	0	0	0	0	0	0	0	0	0	0	0	0	0	0	0	0	0	0	Olfr53	olfactory receptor 53 [Source:MGI Symbol;Acc:MGI:1333749]	GO:0016020;GO:0016021;GO:0005886;GO:0007186;GO:0004871;GO:0004930;GO:0007165;GO:0004984;GO:0005549;GO:0007608;GO:0050896;GO:0050911	K04257-ko04740 Olfactory transduction	-
ENSMUSG00000109280	0	0	0	0	0	0	0	0	0	0	0	0	0	0	0	0	0	0	0	0	0	0	0	0	Gm44537	predicted gene 44537 [Source:MGI Symbol;Acc:MGI:5753113]	-	-	-
ENSMUSG00000109281	0	0	0	0	0	0	0	0	0	0	0	0	0	0	0	0	0	0	0	0	0	0	0	0	Gm44651	predicted gene 44651 [Source:MGI Symbol;Acc:MGI:5753227]	-	-	-
ENSMUSG00000109282	0.029061	0.085932	0	0.063104	0	0.157791	0	0	0.121223	0	0.043985	0.085249	0.2438	0	0	0.068922	0.120115	0	0.138969	0.126449	0.08829	0	0.152709	0	Gm45188	predicted gene 45188 [Source:MGI Symbol;Acc:MGI:5753764]	-	-	-
ENSMUSG00000109283	0	0	0	0	0	0	0	0	0	0	0	0	0	0	0	0	0	0	0	0	0	0	0	0	Gm44733	predicted gene 44733 [Source:MGI Symbol;Acc:MGI:5753309]	-	-	-
ENSMUSG00000109284	0	0	0.201063	0	0	0	0	0	0.121685	0.158992	0.060904	0.3094	0	0	0	0	0.347813	0	0.275689	0.135864	0.087968	0.083136	0	0	B230311B06Rik	RIKEN cDNA B230311B06 gene [Source:MGI Symbol;Acc:MGI:2686541]	-	-	-
ENSMUSG00000109285	0	0	0	0	0	0	0	0	0	0	0	0	0	0	0	0	0	0	0	0	0	0	0	0	Olfr1488-ps1	olfactory receptor 1488, pseudogene 1 [Source:MGI Symbol;Acc:MGI:3031322]	-	-	-
ENSMUSG00000109286	0	0	0	0	0	0	0	0	0	0	0	0	0	0	0	0	0	0	0	0	0	0	0	0	Gm44541	predicted gene 44541 [Source:MGI Symbol;Acc:MGI:5753117]	-	-	-
ENSMUSG00000109287	0	0	0	0	0	0	0	0	0	0	0	0	0	0	0	0	0	0	0	0	0	0	0	0	Gm44713	predicted gene 44713 [Source:MGI Symbol;Acc:MGI:5753289]	-	-	-
ENSMUSG00000059263	35.8898	43.5197	31.237	30.5694	28.5083	35.2539	30.0423	31.7493	31.9165	34.333	39.6022	24.5701	33.2986	23.7114	30.0259	31.792	45.861	29.5569	41.4562	32.0191	31.8329	25.9665	36.1319	21.0677	Usp47	ubiquitin specific peptidase 47 [Source:MGI Symbol;Acc:MGI:1922246]	GO:0016787;GO:0005737;GO:0008233;GO:0008234;GO:0006508;GO:0006511;GO:0016579;GO:0006281;GO:0006974;GO:0036459;GO:0043066;GO:0045892;GO:0042493;GO:0004843;GO:0034644;GO:0006284;GO:0030307;GO:0043154;GO:0071987;GO:1902230;GO:0019005;GO:0010972;GO:0035520	-	KOG4598-Putative ubiquitin-specific protease[O]
ENSMUSG00000109289	0	0	0	0	0	0	0	0	0	0	0	0	0	0	0	0	0	0	0	0	0	0	0	0	Gm32111	predicted gene, 32111 [Source:MGI Symbol;Acc:MGI:5591270]	-	-	-
ENSMUSG00000028759	89.689	85.3334	79.6889	57.1407	55.4749	69.1892	53.6292	72.9625	57.9487	59.4813	86.3598	51.4048	60.5611	51.0076	65.6363	68.133	76.6769	48.228	71.1718	54.6282	58.193	40.7941	70.6617	32.7347	Hp1bp3	heterochromatin protein 1, binding protein 3 [Source:MGI Symbol;Acc:MGI:109369]	GO:0005634;GO:0006355;GO:0003677;GO:0000786;GO:0005694;GO:0003682;GO:0006334;GO:0070828;GO:0016607;GO:0031491;GO:0042127;GO:0071456;GO:0097298	-	KOG4012-Histone H1[B]
ENSMUSG00000052062	2.88485	3.95732	2.909	1.89616	2.43037	2.89099	1.50659	2.58855	2.70941	2.83902	3.34936	1.99745	2.37965	2.07992	2.14975	2.6692	3.56905	2.3923	3.41181	2.79408	2.7662	2.22099	3.30151	1.74047	Pard3b	par-3 family cell polarity regulator beta [Source:MGI Symbol;Acc:MGI:1919301]	GO:0016020;GO:0003674;GO:0008150;GO:0030054;GO:0012505;GO:0007049;GO:0051301;GO:0005923	-	-
ENSMUSG00000013643	0	0.097748	0.091333	0.175835	0.054751	0	0	0.088822	0	0	0.13321	0.04803	0.092884	0.272936	0	0.062038	0	0.160458	0.086525	0.090863	0.072052	0.166363	0	0.285896	Lypd8	LY6/PLAUR domain containing 8 [Source:MGI Symbol;Acc:MGI:1917413]	GO:0016020;GO:0003674;GO:0005886;GO:0005576;GO:0005615;GO:0031225;GO:0050829	-	-
ENSMUSG00000013646	4.31644	4.78292	9.79177	2.96396	3.04038	2.26643	2.61916	4.18668	5.8925	5.76496	11.1867	4.88245	6.57526	4.52512	6.94724	7.51173	7.6086	2.91794	3.51137	4.27971	3.62389	2.9184	4.70754	2.71861	Sh3bp5l	SH3 binding domain protein 5 like [Source:MGI Symbol;Acc:MGI:1933124]	GO:0035556;GO:0005737;GO:0004860;GO:0017124;GO:0061099	-	KOG2008-BTK-associated SH3-domain binding protein SAB[T]
ENSMUSG00000076505	0	0	0	0	0	0	0	0	0	0	0	0	0	0	0	0	0	0	0	0	0	0	0	0	Igkv1-131	immunoglobulin kappa variable 1-131 [Source:MGI Symbol;Acc:MGI:3645551]	-	-	-
ENSMUSG00000104400	0	0	0	0	0	0	0	0	0	0	0	0	0	0	0	0	0	0	0	0	0	0	0	0	Gm38010	predicted gene, 38010 [Source:MGI Symbol;Acc:MGI:5611238]	-	-	-
ENSMUSG00000057612	0	0	0	0	0	0	0	0	0	0	0	0	0	0	0	0	0	0	0	0	0	0	0	0	Vmn1r37	vomeronasal 1 receptor 37 [Source:MGI Symbol;Acc:MGI:2159442]	GO:0016020;GO:0016021;GO:0007186;GO:0016503;GO:0007606;GO:0005550;GO:0019236	-	-
ENSMUSG00000028756	125.754	86.1315	154.982	53.8939	43.1105	70.0219	44.206	54.3695	75.5407	62.227	119.319	57.086	58.0141	63.9552	73.9109	86.0077	112.191	43.33	74.4498	60.1081	54.1298	37.6575	61.9531	28.581	Pink1	PTEN induced putative kinase 1 [Source:MGI Symbol;Acc:MGI:1916193]	GO:0004672;GO:0005524;GO:0006468;GO:0016020;GO:0016021;GO:0016740;GO:0046872;GO:0005634;GO:0048471;GO:0005829;GO:0005737;GO:0006914;GO:0000166;GO:0016301;GO:0016310;GO:0004674;GO:0016567;GO:0005739;GO:0035556;GO:0001934;GO:0000287;GO:0000422;GO:0030424;GO:0006979;GO:0044297;GO:0000785;GO:0005743;GO:0031625;GO:0043524;GO:0034599;GO:0002020;GO:0031932;GO:1903955;GO:0005741;GO:0050821;GO:0010821;GO:…	K05688-ko04137 Mitophagy - animal;ko05012 Parkinson disease;ko05014 Amyotrophic lateral sclerosis;ko05022 Pathways of neurodegeneration - multiple diseases	KOG4158-BRPK/PTEN-induced protein kinase[T]
ENSMUSG00000057615	0.11541	0	0	0.040369	0	0.102954	0.04082	0.117587	0.126209	0.266014	0.144315	0.317421	0.038802	0.144724	0.080094	0.18988	0.074844	0.044688	0.145554	0.085299	0.164997	0.03514	0	0	Ldoc1	leucine zipper, down-regulated in cancer 1 [Source:MGI Symbol;Acc:MGI:2685212]	GO:0005634;GO:0003674;GO:0008285;GO:0005730;GO:0060137;GO:1903547;GO:0001893	-	-
ENSMUSG00000057614	14.643	14.819	7.84226	8.8906	12.1019	10.0023	11.5669	11.1555	10.4349	10.3873	11.9073	8.28299	12.7781	8.67421	11.0759	12.1428	15.5598	11.2818	15.4607	10.5973	11.6964	9.24053	14.4957	8.54646	Gnai1	guanine nucleotide binding protein (G protein), alpha inhibiting 1 [Source:MGI Symbol;Acc:MGI:95771]	GO:0016020;GO:0046872;GO:0005886;GO:0005634;GO:0007165;GO:0005515;GO:0005737;GO:0004871;GO:0007186;GO:0000166;GO:0070062;GO:0003924;GO:0005525;GO:0005765;GO:0005856;GO:0005622;GO:0019001;GO:0031683;GO:0007188;GO:0005730;GO:0000287;GO:0007049;GO:0051301;GO:0005813;GO:0005815;GO:0030496;GO:0060236;GO:0001664;GO:0019003;GO:0031821;GO:0032794;GO:0043949;GO:0050805;GO:1904322;GO:1904778;GO:0005834;GO:…	K04630-ko04015 Rap1 signaling pathway;ko04371 Apelin signaling pathway;ko04071 Sphingolipid signaling pathway;ko04024 cAMP signaling pathway;ko04022 cGMP-PKG signaling pathway;ko04113 Meiosis - yeast;ko04540 Gap junction;ko04611 Platelet activation;ko04670 Leukocyte transendothelial migration;ko04062 Chemokine signaling pathway;ko04923 Regulation of lipolysis in adipocytes;ko04915 Estrogen signal…	KOG0082-G-protein alpha subunit (small G protein superfamily)[DT]
ENSMUSG00000028718	4.29597	6.3826	2.23547	3.60281	3.93085	5.71962	4.55902	5.08598	3.61837	3.57675	3.8311	2.98404	3.26932	2.83456	2.78407	3.25712	7.26067	6.95227	7.05664	6.58858	8.48029	6.99503	7.24409	4.09526	Stil	Scl/Tal1 interrupting locus [Source:MGI Symbol;Acc:MGI:107477]	GO:0007052;GO:0046599;GO:0051298;GO:0071539;GO:0005737;GO:0005813;GO:0005814	-	-
ENSMUSG00000028719	20.8194	23.0683	21.3805	13.98	15.0221	18.8829	15.4544	18.1474	17.7993	17.4748	20.3213	17.9024	17.9668	17.9615	24.9806	25.2334	26.7339	18.2023	23.0134	19.2952	20.1042	14.6243	24.8159	13.2667	Cmpk1	cytidine monophosphate (UMP-CMP) kinase 1 [Source:MGI Symbol;Acc:MGI:1913838]	GO:0005524;GO:0016740;GO:0005634;GO:0005737;GO:0000166;GO:0016301;GO:0016310;GO:0019205;GO:0006139;GO:0004550;GO:0004127;GO:0009041;GO:0006165;GO:0006207;GO:0006221;GO:0009142;GO:0005730;GO:0070062	K13800-ko00240 Pyrimidine metabolism;ko00983 Drug metabolism - other enzymes	-
ENSMUSG00000076500	0	0	0	0	0	0	0	0	0	0	0	0	0	0	0	0	0	0	0	0	0	0	0	0	Gm20730	predicted gene, 20730 [Source:MGI Symbol;Acc:MGI:5313039]	GO:0002377;GO:0006955;GO:0005615	-	-
ENSMUSG00000087994	0	0	0	0	0	0	0	0	0	0	0	0	0	0	0	0	0	0	0	0	0	0	0	0	Gm25055	predicted gene, 25055 [Source:MGI Symbol;Acc:MGI:5454832]	-	-	-
ENSMUSG00000028710	11.2238	18.8294	20.1338	13.6831	15.4596	19.0483	14.4373	18.0063	24.4231	22.6296	23.6798	23.4994	18.438	19.6418	23.0607	22.763	31.0526	18.3653	13.9568	12.8337	12.23	15.6481	22.2448	12.6138	Atpaf1	ATP synthase mitochondrial F1 complex assembly factor 1 [Source:MGI Symbol;Acc:MGI:2180560]	GO:0005739;GO:0006461	-	KOG3281-Mitochondrial F1-ATPase assembly protein[O]
ENSMUSG00000025582	0.390906	0.32901	0.391008	0.280207	0.227549	0.336017	0.230814	0.190988	0.209439	0.342904	0.536292	0.235488	0.429181	0.303039	0.370332	0.308758	0.500856	0.339013	0.432252	0.364226	0.263075	0.271822	0.483197	0.335533	Nptx1	neuronal pentraxin 1 [Source:MGI Symbol;Acc:MGI:107811]	GO:0046872;GO:0031410;GO:0030133;GO:0060385	-	-
ENSMUSG00000028712	0	0	0	0	0	0	0	0	0	0	0	0	0	0	0	0	0	0	0	0	0	0	0	0	Cyp4a31	cytochrome P450, family 4, subfamily a, polypeptide 31 [Source:MGI Symbol;Acc:MGI:3028580]	GO:0005737;GO:0055114;GO:0005506;GO:0016705;GO:0020037;GO:0070062;GO:0043231;GO:0004497;GO:0016324;GO:0008392;GO:0018685;GO:0050051;GO:0036101;GO:0016020;GO:0016021;GO:0046872;GO:0016491	K07425-ko00071 Fatty acid degradation;ko00590 Arachidonic acid metabolism;ko00830 Retinol metabolism;ko03320 PPAR signaling pathway;ko04270 Vascular smooth muscle contraction;ko04750 Inflammatory mediator regulation of TRP channels	-
ENSMUSG00000028713	3.31909	1.85657	2.99678	1.19388	0.994261	1.90322	0.60666	2.13268	2.17395	2.08039	4.77928	2.5011	2.05968	1.97957	2.99936	2.6645	2.21825	1.04454	2.01398	1.00847	1.92316	0.696975	1.31743	0.837758	Cyp4b1	cytochrome P450, family 4, subfamily b, polypeptide 1 [Source:MGI Symbol;Acc:MGI:103225]	GO:0055114;GO:0005506;GO:0016705;GO:0020037;GO:0004497;GO:0016020;GO:0016021;GO:0046872;GO:0016491;GO:0005783;GO:0005789;GO:0031090;GO:0043231;GO:0070330;GO:0008144;GO:0015643;GO:0018585;GO:0006725;GO:0018879;GO:0018917;GO:0042738	-	KOG0157-Cytochrome P450 CYP4/CYP19/CYP26 subfamilies[QI]
ENSMUSG00000028715	0.022537	0	0	0	0	0	0	0	0	0	0	0.043473	0	0	0	0.030197	0	0	0.02836	0	0	0	0	0	Cyp4a14	cytochrome P450, family 4, subfamily a, polypeptide 14 [Source:MGI Symbol;Acc:MGI:1096550]	GO:0016020;GO:0046872;GO:0055114;GO:0004497;GO:0005506;GO:0016491;GO:0016705;GO:0020037;GO:0005783;GO:0005789;GO:0031090;GO:0043231	K07425-ko00071 Fatty acid degradation;ko00590 Arachidonic acid metabolism;ko00830 Retinol metabolism;ko03320 PPAR signaling pathway;ko04270 Vascular smooth muscle contraction;ko04750 Inflammatory mediator regulation of TRP channels	KOG0157-Cytochrome P450 CYP4/CYP19/CYP26 subfamilies[QI]
ENSMUSG00000028716	0.709183	0.229651	0.400787	0.207121	0.064684	0.373507	0.348003	0.151958	0.208125	0.168068	0.420984	0.336406	0.136838	0.232181	0.075965	0.268647	0.579216	0.178158	0.193264	0.315258	0.149833	0.272923	0	0.244186	Pdzk1ip1	PDZK1 interacting protein 1 [Source:MGI Symbol;Acc:MGI:1914432]	GO:0016020;GO:0016021;GO:0003674;GO:0008150;GO:0070062	-	-
ENSMUSG00000028751	0.13152	0.074144	0.131024	0.137936	0	0.127902	0.130759	0	0.075115	0.065489	0	0	0	0	0	0	0	0	0	0.148184	0.070766	0.120067	0	0.117814	Pla2g2e	phospholipase A2, group IIE [Source:MGI Symbol;Acc:MGI:1349660]	GO:0046872;GO:0016787;GO:0005575;GO:0005509;GO:0005576;GO:0016042;GO:0006629;GO:0004623;GO:0006644;GO:0050482;GO:0034374	K01047-ko00564 Glycerophospholipid metabolism;ko00565 Ether lipid metabolism;ko00590 Arachidonic acid metabolism;ko00591 Linoleic acid metabolism;ko00592 alpha-Linolenic acid metabolism;ko04014 Ras signaling pathway;ko04270 Vascular smooth muscle contraction;ko04972 Pancreatic secretion;ko04975 Fat digestion and absorption	KOG4087-Phospholipase A2[I]
ENSMUSG00000102168	0	0	0	0	0	0	0	0	0	0	0	0	0	0	0	0	0	0	0	0	0	0	0	0	Gm36943	predicted gene, 36943 [Source:MGI Symbol;Acc:MGI:5610171]	-	-	-
ENSMUSG00000102169	0	0	0	0	0	0	0	0	0	0	0	0	0	0	0	0	0	0	0	0	0	0	0	0	Gm9113	predicted pseudogene 9113 [Source:MGI Symbol;Acc:MGI:3648183]	-	-	-
ENSMUSG00000102160	0	0.034004	0	0	0	0	0	0.005044	0	0	0	0	0	0	0	0	0.017942	0	0	0	0.021904	0	0	0	Gm36944	predicted gene, 36944 [Source:MGI Symbol;Acc:MGI:5610172]	-	-	-
ENSMUSG00000102162	0	0	0	0.021226	0.055091	0	0	0.056944	0	0	0	0	0	0	0	0.000668	0.027762	0	0.000786	0.018457	0	0	0	0	Gm2367	predicted gene 2367 [Source:MGI Symbol;Acc:MGI:3780535]	-	-	-
ENSMUSG00000102163	0	0	0	0	0	0	0	0	0	0	0	0	0	0	0	0	0	0	0	0	0	0	0	0	Gm36945	predicted gene, 36945 [Source:MGI Symbol;Acc:MGI:5610173]	-	-	-
ENSMUSG00000102164	0	0	0	0	0	0	0	0	0	0	0	0	0	0	0	0	0	0	0	0	0	0	0	0	Gm36946	predicted gene, 36946 [Source:MGI Symbol;Acc:MGI:5610174]	-	-	-
ENSMUSG00000102166	0	0	0	0	0	0	0	0	0	0	0	0	0	0	0	0	0	0	0	0	0	0	0	0	Gm36947	predicted gene, 36947 [Source:MGI Symbol;Acc:MGI:5610175]	-	-	-
ENSMUSG00000102167	0	0	0	0	0	0	0	0	0	0	0	0	0	0	0	0	0	0	0	0	0	0	0	0	Gm2345	predicted gene 2345 [Source:MGI Symbol;Acc:MGI:3780515]	-	-	-
ENSMUSG00000052395	8.20983	4.62861	7.51561	4.24405	3.16207	4.42489	3.02767	5.23028	4.09453	3.689	7.6714	4.12312	4.35618	4.7934	7.03225	6.21079	5.90095	3.1696	4.65712	3.6824	3.57738	2.57623	3.06302	1.92492	Rft1	RFT1 homolog [Source:MGI Symbol;Acc:MGI:3607791]	GO:0016020;GO:0016021;GO:0006869;GO:0005319;GO:0003674;GO:0006810;GO:0008643;GO:0005789;GO:0034203	-	KOG2864-Nuclear division RFT1 protein[D]
ENSMUSG00000039174	0	0	0	0	0	0	0	0	0	0	0	0	0	0	0	0	0	0	0	0	0	0	0	0	1700003H04Rik	RIKEN cDNA 1700003H04 gene [Source:MGI Symbol;Acc:MGI:1923637]	GO:0003674;GO:0008150;GO:0005575	-	-
ENSMUSG00000052396	0	0	0.191634	0.025584	0	0	0	0	0.08677	0.03142	0	0.14948	0	0.044712	0.26839	0.1209	0.022047	0	0.108396	0.034958	0	0.028803	0.026256	0	Mogat2	monoacylglycerol O-acyltransferase 2 [Source:MGI Symbol;Acc:MGI:2663253]	GO:0016020;GO:0016021;GO:0016740;GO:0006629;GO:0005783;GO:0005789;GO:0016746;GO:0016747;GO:0016407;GO:0050892;GO:0019432;GO:0006651;GO:0006071;GO:0003846;GO:0046462	K14457-ko00561 Glycerolipid metabolism;ko04975 Fat digestion and absorption	KOG0831-Acyl-CoA:diacylglycerol acyltransferase (DGAT)[I]
ENSMUSG00000087993	0.091856	0.115781	0.11343	0.10118	0.048884	0.106061	0.054074	0.121191	0.038111	0.071753	0.071068	0.078357	0.05562	0.083512	0.095104	0.105453	0.106898	0.091343	0.08987	0.082925	0.087646	0.061482	0.142826	0.028617	Mir1982	microRNA 1982 [Source:MGI Symbol;Acc:MGI:3837227]	-	-	-
ENSMUSG00000052392	0.314421	0.369128	0.243195	0.236142	0.412076	0.371195	0.647664	0.585698	0.414412	0.532957	0.270554	0.64831	0.378149	0.492027	0.517598	0.672176	0.472851	0.096758	0.181057	0.188743	0.122795	0.342906	0.284106	0.22539	Acot4	acyl-CoA thioesterase 4 [Source:MGI Symbol;Acc:MGI:2159621]	GO:0016787;GO:0005777;GO:0016790;GO:0006637;GO:0005102;GO:0001676;GO:0052689;GO:0000038;GO:0016290;GO:0047617;GO:0102991;GO:0043649;GO:0004778;GO:0006104;GO:0032788;GO:0032789;GO:0043648;GO:0046459	K01068-ko00062 Fatty acid elongation;ko01040 Biosynthesis of unsaturated fatty acids;ko04913 Ovarian steroidogenesis	-
ENSMUSG00000078554	0.604187	0	0	0	0.26254	0.403648	0	0.102485	0	0	0.107246	0.103338	0	0.05567	0.1037	0.127113	0	0.115568	0	0	0	0	0	0	Fam229a	family with sequence similarity 229, member A [Source:MGI Symbol;Acc:MGI:1915483]	GO:0003674;GO:0008150;GO:0005575	-	-
ENSMUSG00000108115	0.162039	0.390394	0.080984	0.076339	0	0.117385	0.131248	0.231391	0	0.150792	0.169394	0.117322	0.123261	0.007784	0.027066	0	0.16341	0	0	0.151069	0.16535	0.080509	0	0	Gm7039	predicted gene 7039 [Source:MGI Symbol;Acc:MGI:3779653]	-	-	-
ENSMUSG00000039178	9.17789	8.32834	14.5759	6.71591	9.43262	8.86714	9.82916	10.4977	10.1828	13.4979	13.8874	10.0416	10.5861	14.6769	12.541	11.6926	15.2612	16.1183	15.9223	16.4131	14.9539	13.417	15.8256	13.9514	Tbc1d19	TBC1 domain family, member 19 [Source:MGI Symbol;Acc:MGI:1914499]	GO:0003674;GO:0008150;GO:0005575	-	-
ENSMUSG00000039179	0.931149	0.711783	0.255701	0.455477	0.380453	0.971859	0.508433	0.540868	0.409905	0.64413	1.08394	0.660801	0.757658	0.443856	0.697672	0.714058	1.31436	0.693338	0.817017	0.947145	1.32768	0.653347	1.08722	0.176863	Tekt5	tektin 5 [Source:MGI Symbol;Acc:MGI:1917676]	GO:0003674;GO:0005634;GO:0042995;GO:0060271;GO:0060294;GO:0030317;GO:0036126	-	KOG2685-Cystoskeletal protein Tektin[Z]
ENSMUSG00000092889	1.84732	1.71516	1.53594	0.964214	1.51202	2.85313	1.03397	2.07919	1.77736	0.549126	1.75073	1.6661	1.13226	1.18371	1.88128	0.966305	3.80167	1.57767	1.55558	1.49035	1.44371	0.718396	1.30549	1.02186	Gm22121	predicted gene, 22121 [Source:MGI Symbol;Acc:MGI:5451898]	-	-	-
ENSMUSG00000092888	0	0	0	0	0	0	0	0	0	0	0	0	0	0	0	0	0	0	0	0	0	0	0.315238	0	Gm22122	predicted gene, 22122 [Source:MGI Symbol;Acc:MGI:5451899]	-	-	-
ENSMUSG00000092880	0	0	0	0	0	0	0	0	0	0	0	0	0	0	0	0	0	0	0	0	0	0	0	0	Mir3471-1	microRNA 3471-1 [Source:MGI Symbol;Acc:MGI:4441436]	-	-	-
ENSMUSG00000092885	0.165889	0.164389	0.153455	0.141115	0.161616	0.152948	0.162034	0.180751	0.287856	0.176699	0.190162	0.172091	0.172665	0.16811	0.180218	0.241014	0.225079	0.187891	0.211603	0.198912	0.188212	0.142188	0.249532	0.178191	Gm22123	predicted gene, 22123 [Source:MGI Symbol;Acc:MGI:5451900]	-	-	-
ENSMUSG00000092887	2.22608	0.96574	1.53753	0.455402	1.31126	2.83807	0.424721	1.15107	0.998014	0.139554	1.93257	0.818176	1.3621	1.26837	0.420221	0.504159	3.11414	1.44888	3.58778	0.888181	0.570768	0.532406	3.11043	0.920913	Snord53	small nucleolar RNA, C/D box 53 [Source:MGI Symbol;Acc:MGI:3819542]	-	-	-
ENSMUSG00000067627	0	0	0	0	0	0	0	0	0	0	0	0	0	0	0	0	0	0	0	0	0	0	0	0	Gm10217	predicted gene 10217 [Source:MGI Symbol;Acc:MGI:3642099]	GO:0003674;GO:0008150;GO:0005575	-	-
ENSMUSG00000067629	1.62618	2.83498	6.5	2.47949	1.95764	2.1131	2.07616	1.36476	2.6984	3.51177	3.44591	3.16872	2.32761	2.06761	2.93327	2.89314	4.85409	3.30141	4.26436	5.41145	4.12355	2.612	4.70403	2.25903	Syngap1	synaptic Ras GTPase activating protein 1 homolog (rat) [Source:MGI Symbol;Acc:MGI:3039785]	GO:0016020;GO:0005096;GO:0007165;GO:0005515;GO:0043547;GO:0030054;GO:0045202;GO:0005737;GO:0043087;GO:0007265;GO:0017124;GO:0016358;GO:0043524;GO:0043113;GO:0014069;GO:0007389;GO:0046580;GO:0031235;GO:0008542;GO:0043408;GO:0048167;GO:0048169;GO:0050771;GO:0050803;GO:0043198;GO:0005622;GO:0005886	K17631-ko04014 Ras signaling pathway	KOG3508-GTPase-activating protein[R]
ENSMUSG00000108114	0	0	0	0	0	0	0	0	0	0	0	0	0	0	0	0	0	0	0	0	0	0	0	0	Olfr800	olfactory receptor 800 [Source:MGI Symbol;Acc:MGI:3030634]	GO:0016020;GO:0016021;GO:0005886;GO:0007186;GO:0004871;GO:0004930;GO:0007165;GO:0004984;GO:0007608;GO:0050896;GO:0050911	K04257-ko04740 Olfactory transduction	-
ENSMUSG00000025090	0	0	0	0	0	0	0	0	0	0	0	0	0	0	0	0	0	0	0	0	0	0	0	0	Ccdc172	coiled-coil domain containing 172 [Source:MGI Symbol;Acc:MGI:1922895]	GO:0003674;GO:0008150;GO:0005575	-	-
ENSMUSG00000025091	0.089746	0.098218	0	0	0.033188	0	0	0	0	0	0	0	0	0	0	0.096279	0.092914	0.073214	0.080975	0.154473	0.115701	0	0.10186	0.037067	Pnliprp2	pancreatic lipase-related protein 2 [Source:MGI Symbol;Acc:MGI:1336202]	GO:0046872;GO:0005615;GO:0016787;GO:0005576;GO:0006629;GO:0016042;GO:0052689;GO:0004806;GO:0005509;GO:0006968;GO:0004620;GO:0047372;GO:0009395;GO:0047714;GO:0102549;GO:0007586;GO:0019376	K14075-ko00561 Glycerolipid metabolism;ko04972 Pancreatic secretion;ko04975 Fat digestion and absorption	-
ENSMUSG00000025092	4.79036	4.41305	10.4983	3.58644	2.61354	3.91399	3.05073	3.73132	8.18151	7.65848	8.25416	8.30908	6.40209	7.36506	9.34812	10.132	10.9775	7.76464	9.9019	8.08596	8.5428	6.64282	9.11256	5.27262	Hspa12a	heat shock protein 12A [Source:MGI Symbol;Acc:MGI:1920692]	GO:0003674;GO:0008150;GO:0000166;GO:0005524;GO:0070062	-	KOG0101-Molecular chaperones HSP70/HSC70, HSP70 superfamily[O]
ENSMUSG00000111518	0	0	0	0	0	0	0	0	0	0	0	0	0	0	0	0	0	0	0	0	0	0	0	0	AL772265.4	-	-	-	-
ENSMUSG00000111511	0	0	0	0	0	0	0	0	0	0	0.045688	0	0	0	0	0	0	0	0	0	0	0	0	0	AC160966.2	-	-	-	-
ENSMUSG00000111510	0	0	0	0	0	0	0	0	0	0	0	0	0	0	0	0	0	0	0	0	0	0	0	0	AC156794.1	-	-	-	-
ENSMUSG00000111512	0	0.029807	0.30353	0.051621	0	0.092533	0.020833	0.055675	0.159444	0.069144	0.163266	0.074316	0	0.169449	0.102531	0.026535	0.232767	0.06627	0.078536	0.076984	0.085144	0.070943	0.101361	0.03215	AC112680.1	-	-	-	-
ENSMUSG00000111515	0.118767	0.106005	0.048228	0.046638	0.003655	0.12999	0	0.122051	0.0339	0	0.102079	0.106482	0.143251	0.127015	0.125854	0.13544	0.039678	0.074439	0.12793	0	0.079747	0.02827	0.004121	0.042322	AC132474.4	-	-	-	-
ENSMUSG00000111514	1.109	1.58095	0.467313	1.12889	0.726623	1.00878	1.53537	0.987894	0.533618	0.317198	0.760137	0.395728	0.450204	0.442234	0.58942	0.578477	1.68863	0.699677	1.37591	0.837987	1.53474	0.72975	1.0548	0.462421	AC150314.3	-	-	-	-
ENSMUSG00000111517	0	0	0	0	0	0	0	0	0	0	0	0	0	0	0	0	0	0	0	0	0	0	0	0	Olfr1238	olfactory receptor 1238 [Source:MGI Symbol;Acc:MGI:3031072]	GO:0016020;GO:0016021;GO:0005886;GO:0007186;GO:0004871;GO:0004930;GO:0007165;GO:0004984;GO:0007608;GO:0050896;GO:0050911;GO:0004888;GO:0050907	K04257-ko04740 Olfactory transduction	-
ENSMUSG00000050677	0.098593	0.143072	0.0742	0.096627	0.079641	0.102899	0.046671	0.105228	0.176678	0.184954	0.213038	0.106917	0.166865	0.092906	0.179053	0.140349	0.163669	0.081174	0.118341	0.099515	0.110473	0.037754	0.214674	0.11039	Ccdc96	coiled-coil domain containing 96 [Source:MGI Symbol;Acc:MGI:1913967]	GO:0003674;GO:0008150;GO:0005575;GO:0005737;GO:0005856;GO:0005815	-	-
ENSMUSG00000103444	0	0	0	0	0	0	0	0	0	0	0	0	0	0	0	0	0	0	0	0	0	0	0	0	Gm17836	predicted gene, 17836 [Source:MGI Symbol;Acc:MGI:5010021]	-	-	-
ENSMUSG00000021737	94.5989	68.7975	50.6022	38.5341	39.5673	60.0133	40.7857	54.1545	37.6183	33.1368	56.0843	36.8065	32.4995	39.421	51.3237	51.12	87.5162	46.0919	64.9015	50.265	47.2398	36.3037	55.402	30.1565	Psmd6	proteasome (prosome, macropain) 26S subunit, non-ATPase, 6 [Source:MGI Symbol;Acc:MGI:1913663]	GO:0043161;GO:0070062;GO:0000502;GO:0022624;GO:0005838	K03037-ko03050 Proteasome;ko05169 Epstein-Barr virus infection;ko05010 Alzheimer disease;ko05012 Parkinson disease;ko05014 Amyotrophic lateral sclerosis;ko05016 Huntington disease;ko05017 Spinocerebellar ataxia;ko05020 Prion disease;ko05022 Pathways of neurodegeneration - multiple diseases	KOG0687-26S proteasome regulatory complex, subunit RPN7/PSMD6[O]
ENSMUSG00000065178	0	0	0	0	0	0	0	0	0	0	0	0	0	0	0	0	0	0	0	0	0	0	0	0	Gm22126	predicted gene, 22126 [Source:MGI Symbol;Acc:MGI:5451903]	-	-	-
ENSMUSG00000021731	65.7934	47.8665	36.9129	33.0383	31.8684	44.5486	28.7372	35.6792	27.9058	25.3598	46.0118	25.9989	25.2573	27.8129	33.2665	34.9068	50.109	27.2799	40.1647	31.7699	32.5604	25.4835	36.4765	19.9483	Mrps30	mitochondrial ribosomal protein S30 [Source:MGI Symbol;Acc:MGI:1926237]	GO:0008150;GO:0005575;GO:0003735;GO:0006412;GO:0005840;GO:0003723;GO:0005739;GO:0030529	-	KOG4461-Mitochondrial 28S ribosomal protein S30[J]
ENSMUSG00000021730	0.246664	0.277752	0.14778	0.594238	0.19906	0.161898	0.266053	0.239825	0.111232	0.16165	0.104625	0.130904	0.173936	0.118541	0.111071	0.122216	0.114035	0.196974	0.140995	0.172568	0.201434	0.194012	0.115037	0.102647	Hcn1	hyperpolarization-activated, cyclic nucleotide-gated K+ 1 [Source:MGI Symbol;Acc:MGI:1096392]	GO:0055085;GO:0016020;GO:0016021;GO:0005886;GO:0006811;GO:0005887;GO:0005515;GO:0006810;GO:0005216;GO:0060078;GO:0005249;GO:0005267;GO:0006813;GO:0071805;GO:0000166;GO:0005244;GO:0034765;GO:0030552;GO:0005272;GO:0006814;GO:0005248;GO:0030424;GO:0030425;GO:0035725;GO:0042391;GO:0051289;GO:0071320;GO:0042802;GO:0045176;GO:0022843;GO:0005222;GO:0098855;GO:0046549	K04954-ko04929 GnRH secretion	KOG0498-K+-channel ERG and related proteins, contain PAS/PAC sensor domain[PT]
ENSMUSG00000021733	6.45141	8.3552	3.38909	4.57452	5.68114	6.00228	6.4619	8.08182	3.15459	3.01137	3.81584	2.63061	3.59342	2.72274	3.78654	4.16148	6.87862	5.43191	6.36099	4.74183	5.67063	4.17855	7.5688	4.28618	Slc4a7	solute carrier family 4, sodium bicarbonate cotransporter, member 7 [Source:MGI Symbol;Acc:MGI:2443878]	GO:0016020;GO:0016021;GO:0005215;GO:0006810;GO:0006811;GO:0008509;GO:0006820;GO:0098656;GO:0005452;GO:0015698;GO:0005886;GO:0016323;GO:0016324;GO:0031410;GO:0032420;GO:0045202	-	KOG1172-Na+-independent Cl/HCO3 exchanger AE1 and related transporters (SLC4 family)[P]
ENSMUSG00000021732	0.487206	0.293864	0.211276	0.136344	0.12144	0	0.077178	0.055602	0.045519	0	0.029274	0.042694	0.022797	0	0	0.055146	0.095023	0.116907	0.118151	0.090601	0.143276	0.108072	0.056128	0.043203	Fgf10	fibroblast growth factor 10 [Source:MGI Symbol;Acc:MGI:1099809]	GO:0008083;GO:0005576;GO:0005615;GO:0005634;GO:0008201;GO:0009986;GO:0005515;GO:0010468;GO:0005886;GO:0045944;GO:0031012;GO:0045893;GO:0000187;GO:0070371;GO:0042472;GO:0046579;GO:0008543;GO:0050731;GO:0005104;GO:0045596;GO:0045931;GO:0000132;GO:0008285;GO:0050671;GO:0048565;GO:0035019;GO:0007368;GO:0001974;GO:0048752;GO:0060173;GO:0030878;GO:0050673;GO:0090263;GO:0008284;GO:0034394;GO:0009887;GO:…	K04358-ko04010 MAPK signaling pathway;ko04014 Ras signaling pathway;ko04015 Rap1 signaling pathway;ko04020 Calcium signaling pathway;ko04151 PI3K-Akt signaling pathway;ko04810 Regulation of actin cytoskeleton;ko05200 Pathways in cancer;ko05207 Chemical carcinogenesis - receptor activation;ko05226 Gastric cancer;ko05218 Melanoma;ko05224 Breast cancer	KOG3885-Fibroblast growth factor[T]
ENSMUSG00000065173	0	0	0	0	0	0	0	0	0	0	0	0	0	0	0	0	0	0	0	0	0	0	0	0	Gm22127	predicted gene, 22127 [Source:MGI Symbol;Acc:MGI:5451904]	-	-	-
ENSMUSG00000065176	0	0.06916	0	0	0	0.01556	0.246508	0	0	0	0	0	0	0	0	0	0.197664	0	0	0.159342	0	0	0.23255	0	Rnu12	RNA U12, small nuclear [Source:MGI Symbol;Acc:MGI:1336893]	-	-	-
ENSMUSG00000070311	0	0	0	0	0	0	0	0	0	0	0	0	0	0	0	0	0	0	0	0	0	0	0	0	Olfr894	olfactory receptor 894 [Source:MGI Symbol;Acc:MGI:3030728]	GO:0016020;GO:0016021;GO:0005886;GO:0007186;GO:0004871;GO:0004930;GO:0007165;GO:0004984;GO:0007608;GO:0050896;GO:0050911;GO:0005549	K04257-ko04740 Olfactory transduction	-
ENSMUSG00000035873	9.43186	10.3857	4.86538	8.77252	5.49267	6.41452	6.4608	6.67456	3.53854	4.56612	5.13999	3.96015	4.02444	4.35861	4.06657	4.18096	9.68564	6.68005	9.47624	7.24025	6.35782	6.00666	7.31672	4.85579	Pawr	PRKC, apoptosis, WT1, regulator [Source:MGI Symbol;Acc:MGI:2149961]	GO:0010629;GO:0005634;GO:0005515;GO:0005737;GO:0006355;GO:0006351;GO:0006915;GO:0019899;GO:0050860;GO:0042130;GO:0010628;GO:0097190;GO:0000122;GO:0000790;GO:0043522;GO:0030889;GO:0048147;GO:0010719;GO:0042986;GO:0042094;GO:1901300;GO:2000774	-	-
ENSMUSG00000090191	0	0	0.024824	0	0	0	0	0	0	0	0	0	0	0	0.027145	0.033611	0.030845	0	0	0.027656	0	0	0	0	9230105E05Rik	RIKEN cDNA 9230105E05 gene [Source:MGI Symbol;Acc:MGI:2444388]	-	-	-
ENSMUSG00000106269	0	0	0	0	0	0	0	0	0	0	0	0	0	0	0	0	0	0.092811	0	0	0	0	0	0	4930580E04Rik	RIKEN cDNA 4930580E04 gene [Source:MGI Symbol;Acc:MGI:1923106]	-	-	-
ENSMUSG00000106268	0	0	0	0	0	0	0	0	0	0	0	0	0	0	0	0	0	0	0	0.061125	0.059366	0	0	0	Gm18492	predicted gene, 18492 [Source:MGI Symbol;Acc:MGI:5010677]	-	-	-
ENSMUSG00000035877	8.7962	7.36791	3.42186	6.12633	2.47876	5.93168	6.19857	5.17959	4.27245	5.85272	9.37557	3.47427	6.65407	2.96992	3.67931	3.36137	4.80348	3.18135	6.04656	3.23563	3.82081	2.46772	4.58344	1.792	Zhx3	zinc fingers and homeoboxes 3 [Source:MGI Symbol;Acc:MGI:2444772]	GO:0046872;GO:0003677;GO:0005634;GO:0003676;GO:0005654;GO:0003700;GO:0005515;GO:0006355;GO:0042803;GO:0046982;GO:0006351;GO:0045892;GO:0005938;GO:0030154;GO:0003714;GO:0000122;GO:0045669	-	-
ENSMUSG00000020033	0	0	0	0.030764	0	0	0	0	0	0	0	0	0	0	0	0	0	0	0.033902	0.016952	0.022342	0	0	0.027818	4930463O16Rik	RIKEN cDNA 4930463O16 gene [Source:MGI Symbol;Acc:MGI:1923054]	-	-	-
ENSMUSG00000035875	0.473777	0.366893	0.491597	0.287235	0.131539	0.139534	0.069091	0.372907	0.081603	0.20578	0.482016	0.366216	0.449377	0.415446	0.42245	0.592502	0.07355	0.061076	0.327689	0.209705	0.125268	0.039522	0.265333	0	AI182371	expressed sequence AI182371 [Source:MGI Symbol;Acc:MGI:2138853]	GO:0005576;GO:0003674;GO:0008150;GO:0005575;GO:0006954;GO:0010951;GO:0004866;GO:0006956	-	-
ENSMUSG00000106263	0	0.045562	0.068087	0	0	0	0	0	0	0	0	0	0	0	0	0	0	0	0	0	0	0	0	0	Gm33050	predicted gene, 33050 [Source:MGI Symbol;Acc:MGI:5592209]	-	-	-
ENSMUSG00000106262	0.257372	0.321551	0.178517	0.1619	0.138822	0.140559	0.22041	0.217448	0.059375	0.163838	0.163085	0.173127	0.18947	0.260205	0.258504	0.301378	0.587668	0.203485	0.421681	0.087066	0.327352	0.113287	0.300778	0.210088	Gm43375	predicted gene 43375 [Source:MGI Symbol;Acc:MGI:5663512]	-	-	-
ENSMUSG00000106261	0	0	0	0	0	0	0	0	0	0	0	0	0	0	0	0	0	0	0	0	0	0	0	0	Gm34086	predicted gene, 34086 [Source:MGI Symbol;Acc:MGI:5593245]	-	-	-
ENSMUSG00000035878	0.405575	0.331243	1.28956	0.261317	0.225975	0.20538	0.26621	0.404225	1.17827	1.17221	0.935165	0.830607	1.37251	0.98951	1.14897	0.933435	0.396732	0.411653	0.542609	0.408138	0.442262	0.460585	0.465022	0.342731	Hykk	hydroxylysine kinase 1 [Source:MGI Symbol;Acc:MGI:2443139]	GO:0016740;GO:0003674;GO:0008150;GO:0005575;GO:0005737;GO:0016301;GO:0016310;GO:0047992	K18201-ko00310 Lysine degradation	-
ENSMUSG00000106267	0.052082	0.000569	0	0	0	0.017272	0.002999	0	0.005037	0.018729	0.003234	0	0.075033	0	0.126553	0	0.002522	0	0	0	0.004104	0	0.004286	0.001288	Gm40319	predicted gene, 40319 [Source:MGI Symbol;Acc:MGI:5623204]	-	-	-
ENSMUSG00000106266	0	0	0	0	0	0	0	0	0	0	0	0	0	0	0	0	0	0	0	0	0	0	0.000173	0.019551	Gm43447	predicted gene 43447 [Source:MGI Symbol;Acc:MGI:5663584]	-	-	-
ENSMUSG00000106265	0.027163	0.024884	0.027152	0	0.068031	0.024313	0.027051	0.055414	0	0	0	0.028083	0	0	0	0	0.10346	0	0	0.120593	0.05856	0	0.038666	0.027297	Gm42490	predicted gene 42490 [Source:MGI Symbol;Acc:MGI:5662627]	-	-	-
ENSMUSG00000106264	0.142395	0.143815	0.146769	0.12814	0.14889	0.142825	0.156826	0.153548	0.248606	0.163348	0.163407	0.161397	0.158062	0.144317	0.17614	0.216356	0.183719	0.181707	0.184668	0.170165	0.171364	0.143269	0.226531	0.15087	Mir7646	microRNA 7646 [Source:MGI Symbol;Acc:MGI:5562788]	-	-	-
ENSMUSG00000112961	0	0.055524	0	0	0	0	0.160963	0	0	0	0	0	0	0	0	0	0.12051	0	0	0.10371	0	0	0	0	AC124739.1	-	-	-	-
ENSMUSG00000112960	0	0	0.239515	0	0	0	0	0	0	0.184889	0	0.01256	0.047644	0.037333	0.061479	0.174709	0.044448	0	0	0	0	0	0	0	AC154552.1	-	-	-	-
ENSMUSG00000112963	0.150969	0.203857	0.07764	0.186336	0.213452	0.024869	0.127604	0.117218	0.033921	0.190176	0.22262	0.045745	0.179779	0.138876	0.099259	0.04644	0.160145	0.030143	0.069109	0.132835	0	0	0.092118	0.047889	AL513022.1	-	-	-	-
ENSMUSG00000022580	0.368337	0.105359	0.198405	0.087001	0.034093	0.232066	0.099752	0.109101	0.041082	0.094717	0.115198	0.056114	0.098762	0.023109	0.179802	0.130213	0.339373	0.099864	0.196979	0.287485	0.174239	0.13383	0.258323	0.104543	Rhpn1	rhophilin, Rho GTPase binding protein 1 [Source:MGI Symbol;Acc:MGI:1098783]	GO:0007165;GO:0050790;GO:0005829;GO:0030695	-	KOG2220-Predicted signal transduction protein[R]
ENSMUSG00000112965	0	0	0	0	0	0	0	0	0	0.030173	0	0	0	0	0	0	0	0	0	0	0	0	0	0	AC154502.1	-	-	-	-
ENSMUSG00000112964	5.07631	5.17548	9.44175	3.95809	4.25457	4.78615	4.03864	5.16712	7.71956	7.90976	6.02003	6.88913	7.71514	6.40143	7.89355	8.36366	5.90702	4.06515	5.51106	4.07913	4.7487	4.28398	5.32303	3.35508	CT009718.1	-	-	-	-
ENSMUSG00000112967	0	0	0	0	0	0	0	0	0	0	0	0	0	0	0	0	0	0	0	0	0	0	0	0	AC166996.1	-	-	-	-
ENSMUSG00000045178	0	0	0	0	0	0	0	0	0	0	0	0	0	0	0	0	0	0	0	0	0	0	0	0	4933411O13Rik	RIKEN cDNA 4933411O13 gene [Source:MGI Symbol;Acc:MGI:1918385]	-	-	-
ENSMUSG00000112969	0.132941	0.119706	0.026269	0.152097	0.044692	0.002295	0.023264	0.080419	0	0.034456	0.107025	0.024776	0.050495	0.05085	0.019086	0.030525	0.249295	0.047541	0.162222	0.040917	0.082625	0.019025	0.080534	0.072606	AC156560.1	-	-	-	-
ENSMUSG00000112968	0	0	0	0	0	0	0	0	0	0	0	0	0	0	0	0	0	0	0	0	0	0	0	0	AC122379.1	-	-	-	-
ENSMUSG00000022586	0	0	0	0	0	0	0.072449	0.098939	0	0	0.040827	0	0	0.046597	0.104258	0.192113	0.457873	0	0	0.101556	0.104209	0	0	0	Ly6i	lymphocyte antigen 6 complex, locus I [Source:MGI Symbol;Acc:MGI:1888480]	GO:0016020;GO:0005886;GO:0031225	-	-
ENSMUSG00000103448	0	0	0	0	0	0	0	0	0	0	0	0	0	0	0	0	0	0	0	0	0	0	0	0	Gm37133	predicted gene, 37133 [Source:MGI Symbol;Acc:MGI:5610361]	-	-	-
ENSMUSG00000103449	0	0	0	0	0	0	0	0	0	0	0	0	0	0	0	0	0	0	0	0	0	0	0	0	Gm37134	predicted gene, 37134 [Source:MGI Symbol;Acc:MGI:5610362]	-	-	-
ENSMUSG00000086725	2.24441	2.96937	2.66908	1.21565	2.29844	2.03394	1.56125	2.13621	1.89083	1.42704	2.34091	2.00282	1.41481	1.68655	2.07226	2.03529	1.9782	1.02096	1.25549	1.01666	1.54492	1.27284	1.14734	1.10158	A630052C17Rik	RIKEN cDNA A630052C17 gene [Source:MGI Symbol;Acc:MGI:2444673]	-	-	-
ENSMUSG00000086724	0	0	0	0	0	0	0	0	0	0.02046	0	0	0	0	0	0	0	0	0	0	0	0	0	0	Gm12833	predicted gene 12833 [Source:MGI Symbol;Acc:MGI:3651919]	-	-	-
ENSMUSG00000086727	0	0	0	0	0	0	0	0	0	0	0	0	0.029717	0	0	0	0	0	0.070156	0	0	0	0	0	4931428L18Rik	RIKEN cDNA 4931428L18 gene [Source:MGI Symbol;Acc:MGI:1918238]	GO:0003674;GO:0008150;GO:0005575	-	-
ENSMUSG00000086726	0	0	0	0	0	0	0	0	0	0	0	0	0	0	0	0	0	0	0	0	0	0	0	0	Gm9458	predicted gene 9458 [Source:MGI Symbol;Acc:MGI:3779868]	-	-	-
ENSMUSG00000086721	0.029336	0	0	0.003983	0.001454	0	0	0	0.031398	0	0	0.001595	0	0	0.125085	0	0.058865	0	0	0	0.131179	0	0.058354	0.004747	Gm13750	predicted gene 13750 [Source:MGI Symbol;Acc:MGI:3650598]	-	-	-
ENSMUSG00000052934	25.5501	17.0422	10.3117	13.8549	11.4535	17.1955	9.65699	16.6367	8.63831	9.60491	32.1554	6.97728	11.0823	7.74763	9.91734	9.87476	10.6027	4.96634	8.64812	5.47802	6.20073	4.09017	6.53514	2.51136	Fbxo31	F-box protein 31 [Source:MGI Symbol;Acc:MGI:1354708]	GO:0006974;GO:0016567;GO:0030332;GO:0019005;GO:0007049;GO:0031146;GO:0031571;GO:0004842;GO:0043025;GO:0031145;GO:0050775;GO:2001224;GO:0005813;GO:0016020;GO:0016021	-	-
ENSMUSG00000112877	0	0	0	0	0	0	0	0	0	0	0	0	0	0	0	0	0	0	0	0	0	0	0	0	AC174742.1	-	-	-	-
ENSMUSG00000086722	0.006665	0.008925	0.00664	0.078418	0	0	0	0	0	0	0	0	0	0.070204	0.007236	0	0.020429	0	0.008387	0	0	0	0	0.010272	Gm15499	predicted gene 15499 [Source:MGI Symbol;Acc:MGI:3782946]	-	-	-
ENSMUSG00000086729	0	0	0	0	0.173255	0.082574	0	0	0	0.091414	0	0	0	0	0	0	0	0	0	0.14351	0	0	0	0	Gm15589	predicted gene 15589 [Source:MGI Symbol;Acc:MGI:3783037]	-	-	-
ENSMUSG00000086728	1.25156	0.551677	0.238197	0.155754	0.371689	0.376006	0.41727	0.460371	0.328149	0.265516	0.468856	0.152132	0.175975	0.325102	0.630697	0.258999	0.414283	0.138892	0.325058	0.116819	0.263991	0.136271	0.592084	0.302542	Man2c1os	mannosidase, alpha, class 2C, member 1, opposite strand [Source:MGI Symbol;Acc:MGI:1924044]	-	-	-
ENSMUSG00000022837	18.2817	13.3648	9.0151	7.76759	9.89489	9.82135	8.76903	11.5408	6.80389	4.36332	9.10669	4.97202	5.55867	4.98472	6.65492	7.80212	13.0294	7.49362	9.80528	8.0274	8.47402	5.59722	9.06632	6.17043	Iqcb1	IQ calmodulin-binding motif containing 1 [Source:MGI Symbol;Acc:MGI:2443764]	GO:0060271;GO:0005737;GO:0070062;GO:0005856;GO:0005516;GO:0005813;GO:0045494;GO:0005515;GO:0005815;GO:0019899;GO:0030030;GO:0032391;GO:0048496;GO:0001750	-	KOG0160-Myosin class V heavy chain[Z]
ENSMUSG00000022836	4.93129	5.04919	7.46855	5.06999	3.56752	4.54743	3.8637	4.20986	6.48551	6.37878	8.12471	6.31535	7.47722	5.92083	6.92097	6.48459	6.95372	5.58688	6.73569	6.42691	5.86433	5.0447	6.01012	5.06387	Mylk	myosin, light polypeptide kinase [Source:MGI Symbol;Acc:MGI:894806]	GO:0004672;GO:0005524;GO:0006468;GO:0016301;GO:0016310;GO:0004687;GO:0030335;GO:0032060;GO:0051928;GO:0060414;GO:0071476;GO:0090303;GO:0001725;GO:0005737;GO:0030027;GO:0032154;GO:0070062	K00907-ko04371 Apelin signaling pathway;ko04020 Calcium signaling pathway;ko04022 cGMP-PKG signaling pathway;ko04510 Focal adhesion;ko04810 Regulation of actin cytoskeleton;ko04611 Platelet activation;ko04921 Oxytocin signaling pathway;ko04270 Vascular smooth muscle contraction;ko04971 Gastric acid secretion	KOG0613-Projectin/twitchin and related proteins[Z]
ENSMUSG00000076755	0	0	0	0	0	0	0	0	0	0	0	0	0	0	0	0	0	0	0	0	0	0	0	0	Gm16602	T cell receptor gamma, variable 1 [Source:MGI Symbol;Acc:MGI:98631]	-	-	-
ENSMUSG00000076754	0	0	0.114136	0	0	0	0	0	0	0.11467	0	0	0	0	0	0	0	0	0	0	0	0	0	0	Trgv2	T cell receptor gamma variable 2 [Source:MGI Symbol;Acc:MGI:98632]	-	-	-
ENSMUSG00000022833	2.36485	1.65543	3.56183	1.4864	1.21402	1.72196	1.14509	1.70506	2.6045	2.10223	3.23202	2.67858	2.53304	2.50975	3.31605	3.34621	2.35499	1.20023	2.18757	1.29852	1.29196	1.22311	1.90484	0.908055	Ccdc14	coiled-coil domain containing 14 [Source:MGI Symbol;Acc:MGI:2443448]	GO:0003674;GO:0005737;GO:0005856;GO:0005813;GO:0005815;GO:0034451;GO:0071539;GO:0021762	-	-
ENSMUSG00000022832	0.753039	0.238847	0.474619	0	0.037404	0.203316	0.308674	0	0	0.086373	0.32372	0.13784	0.227911	0.22839	0.285019	0.125786	0.74767	0.298055	0.323601	0.410335	0.334288	0	0.14483	0.184764	Ropn1	ropporin, rhophilin associated protein 1 [Source:MGI Symbol;Acc:MGI:1923628]	GO:0005634;GO:0005737;GO:0001932;GO:0030317;GO:0042802;GO:0005829;GO:0048240;GO:0044782;GO:0061512;GO:0097228;GO:0097598	-	-
ENSMUSG00000022831	5.32691	5.02128	6.74679	4.4935	3.6133	4.71948	3.25481	4.09277	4.83063	4.29355	7.1502	4.03924	4.13823	4.98371	6.88734	6.67402	7.24743	3.99224	5.7325	5.02912	4.42458	3.23838	4.3027	3.11864	Hcls1	hematopoietic cell specific Lyn substrate 1 [Source:MGI Symbol;Acc:MGI:104568]	GO:0005634;GO:0005829;GO:0005515;GO:0005737;GO:0005886;GO:0045944;GO:0003779;GO:0005739;GO:0019901;GO:0014068;GO:0050731;GO:0051897;GO:0032403;GO:0005667;GO:0017124;GO:0033138;GO:0001085;GO:0030041;GO:0030218;GO:0030833;GO:0071345;GO:0008284;GO:0000122;GO:0030854;GO:0042993;GO:2000107;GO:0009725;GO:0042531;GO:0045651	K06106-ko04530 Tight junction;ko05205 Proteoglycans in cancer;ko05130 Pathogenic Escherichia coli infection;ko05131 Shigellosis;ko05100 Bacterial invasion of epithelial cells	-
ENSMUSG00000076750	0	0	0	0	0	0	0	0	0	0	0	0	0	0	0	0	0.195228	0	0	0	0	0	0	0	Tcrg-V3	T cell receptor gamma, variable 3 [Source:MGI Symbol;Acc:MGI:98633]	GO:0009897	-	-
ENSMUSG00000076759	0	0	0	0	0	0	0	0	0	0	0	0	0	0	0	0	0	0	0	0	0	0	0	0	Trav2	T cell receptor alpha variable 2 [Source:MGI Symbol;Acc:MGI:3642679]	-	-	-
ENSMUSG00000022838	0.940465	0.478905	0.514306	0.497334	0.46576	0.540941	0.456731	0.335952	0.418346	0.112446	0.535972	0.275301	0.342629	0.261038	0.239057	0.170723	0.296905	0.117992	0.218494	0.274322	0.106641	0.180321	0.382552	0.096034	Eaf2	ELL associated factor 2 [Source:MGI Symbol;Acc:MGI:2146616]	GO:0006355;GO:0005634;GO:0005654;GO:0005515;GO:0006366;GO:0045944;GO:0006351;GO:0045893;GO:0000977;GO:0001228;GO:0016607;GO:0030308;GO:0008023;GO:0032783;GO:0097193;GO:0060770	-	KOG4795-Protein associated with transcriptional elongation factor ELL[K]
ENSMUSG00000039824	3.33968	2.7127	3.44107	2.4613	1.99384	2.77978	2.49052	2.40473	2.06978	2.43502	3.14678	2.4368	1.90603	2.75671	3.15023	3.16926	3.26163	1.85722	2.89356	2.7978	2.39729	2.33742	2.64656	2.03913	Myl6b	myosin, light polypeptide 6B [Source:MGI Symbol;Acc:MGI:1917789]	GO:0005509;GO:0070062;GO:0016459;GO:0003774;GO:0008307;GO:0006936;GO:0007519;GO:0030049;GO:0016461	K12751-ko04530 Tight junction;ko04814 Motor proteins;ko04921 Oxytocin signaling pathway;ko04270 Vascular smooth muscle contraction	KOG0030-Myosin essential light chain, EF-Hand protein superfamily[Z]
ENSMUSG00000039826	13.7373	10.9307	9.75336	2.68005	5.99412	8.85816	5.64941	8.58534	9.30147	2.74971	9.1739	8.24546	6.87705	7.70697	4.57356	10.2164	14.9682	6.32714	10.9447	4.07421	8.32949	2.87917	4.37008	4.30867	Trub2	TruB pseudouridine (psi) synthase family member 2 [Source:MGI Symbol;Acc:MGI:2442186]	GO:0003723;GO:0006396;GO:0009982;GO:0001522;GO:0009451;GO:0008150;GO:0005829;GO:0016853;GO:0008033	-	KOG2559-Predicted pseudouridine synthase[J]
ENSMUSG00000086098	0.108898	0.181729	0	0.056642	0	0.096632	0.054068	0	0	0.065583	0.084133	0.121836	0.045602	0.106764	0.118862	0	0.239622	0.162305	0.117031	0.066392	0	0	0	0.051805	Gm14291	predicted gene 14291 [Source:MGI Symbol;Acc:MGI:3649962]	-	-	-
ENSMUSG00000086097	0	0	0	0	0	0	0	0	0	0	0	0	0	0	0	0	0	0	0	0	0	0	0	0	Gm16250	predicted gene 16250 [Source:MGI Symbol;Acc:MGI:3826525]	-	-	-
ENSMUSG00000086096	0.253847	0.349481	0.279546	0.12928	0.222564	0.107738	0.078853	0.413876	0.267587	0	0.385404	0.152968	0	0.201323	0.320034	0	0.994179	0.278718	0.234949	0.338748	0.450024	0.091665	0.226177	0.105784	Gm12688	predicted gene 12688 [Source:MGI Symbol;Acc:MGI:3650434]	-	-	-
ENSMUSG00000086095	0.381376	1.25001	0.532078	0.307416	0.456502	0.549566	0.404284	0.48346	0.474533	1.45868	1.70804	0.611977	1.78458	0.645023	1.86659	1.92372	1.13002	0.372239	0.619838	0.389131	0.452959	0.299484	1.56119	0.367676	Gm15328	predicted gene 15328 [Source:MGI Symbol;Acc:MGI:3705182]	-	-	-
ENSMUSG00000086093	0	0	0	0	0	0	0	0	0	0	0	0	0	0	0	0	0	0	0	0	0	0	0	0	Gm15341	predicted gene 15341 [Source:MGI Symbol;Acc:MGI:3705258]	-	-	-
ENSMUSG00000086092	0	0	0	0	0	0	0	0	0	0	0	0	0	0	0	0	0	0	0	0	0	0	0	0	Gm15323	predicted gene 15323 [Source:MGI Symbol;Acc:MGI:3705285]	-	-	-
ENSMUSG00000086090	0	0.066188	0.125951	0	0.046125	0	0.126021	0	0	0	0	0	0.067936	0.062991	0	0.1664	0.082853	0.079169	0.078478	0.140295	0.068083	0	0	0.148914	Gm12531	predicted gene 12531 [Source:MGI Symbol;Acc:MGI:3650531]	-	-	-
ENSMUSG00000043953	5.27858	2.72963	4.39142	2.22291	1.81141	2.49326	1.037	2.25844	3.10161	3.07294	7.1091	2.45125	2.88502	1.88173	2.60083	3.84696	4.49186	2.05356	3.17232	2.37347	2.31087	1.6201	3.11657	1.37071	Ccrl2	chemokine (C-C motif) receptor-like 2 [Source:MGI Symbol;Acc:MGI:1920904]	GO:0016020;GO:0016021;GO:0005886;GO:0007186;GO:0004871;GO:0004930;GO:0007165;GO:0005887;GO:0004950;GO:0006935;GO:0070098;GO:0006954;GO:0016493;GO:0042379;GO:0048020	-	-
ENSMUSG00000068487	0.026534	0.208346	0.145389	0.02345	0.009608	0.038395	0.158899	0.011015	0.038342	0	0.097993	0	0.039611	0.116878	0.027849	0.113257	0.20918	0	0.209246	0.146759	0	0	0	0	Gm4943	predicted pseudogene 4943 [Source:MGI Symbol;Acc:MGI:3645174]	-	-	-
ENSMUSG00000084688	0	0	0	0	0	0	0	0	0	0	0	0	0	0	0	0	0	0	0	0	0	0	0	0	n-R5s43	nuclear encoded rRNA 5S 43 [Source:MGI Symbol;Acc:MGI:4421888]	-	-	-
ENSMUSG00000070348	19.4595	17.9985	26.6371	13.1335	11.3205	15.4289	11.0716	13.9047	27.5934	21.6474	33.2757	27.7414	19.7457	26.8815	34.3156	36.5691	51.8724	26.6412	43.0383	30.4438	33.6504	25.0245	39.378	19.302	Ccnd1	cyclin D1 [Source:MGI Symbol;Acc:MGI:88313]	GO:0005634;GO:0016020;GO:0005654;GO:0005515;GO:0005737;GO:0006355;GO:0006351;GO:0007049;GO:0006974;GO:0005622;GO:0000082;GO:0001934;GO:0033601;GO:0071310;GO:0019901;GO:0000122;GO:0051301;GO:0005923;GO:0008134;GO:0019899;GO:0005829;GO:0017053;GO:0030178;GO:0060070;GO:0045444;GO:0007595;GO:0003714;GO:0042826;GO:0004672;GO:0010971;GO:0006468;GO:2000045;GO:0051726;GO:0030968;GO:0060749;GO:0033598;GO:…	K04503-ko04310 Wnt signaling pathway;ko04340 Hedgehog signaling pathway;ko04390 Hippo signaling pathway;ko04371 Apelin signaling pathway;ko04630 JAK-STAT signaling pathway;ko04068 FoxO signaling pathway;ko04151 PI3K-Akt signaling pathway;ko04152 AMPK signaling pathway;ko04110 Cell cycle;ko04115 p53 signaling pathway;ko04218 Cellular senescence;ko04510 Focal adhesion;ko04530 Tight junction;ko04917…	KOG0656-G1/S-specific cyclin D[D]
ENSMUSG00000020069	35.642	43.8009	49.4114	28.1052	24.4466	33.7747	27.9819	35.4475	22.4417	26.196	34.1884	22.6188	22.4279	27.5888	34.5141	33.358	46.3173	42.5645	52.1544	43.2075	41.9141	37.8533	52.7041	30.7096	Hnrnph3	heterogeneous nuclear ribonucleoprotein H3 [Source:MGI Symbol;Acc:MGI:1926462]	GO:0008150;GO:0003676;GO:0005634;GO:0005654;GO:0003723;GO:0030855	-	KOG4211-Splicing factor hnRNP-F and related RNA-binding proteins[A]
ENSMUSG00000095100	0.068488	0	0	0	0	0	0	0	0	0	0	0	0	0	0	0	0	0	0	0	0	0	0	0	Gm22128	predicted gene, 22128 [Source:MGI Symbol;Acc:MGI:5451905]	-	-	-
ENSMUSG00000020062	0	0	0	0	0	0	0	0	0	0	0	0	0	0	0.011418	0	0.013656	0	0.009959	0	0.011336	0	0	0.032759	Slc5a8	solute carrier family 5 (iodide transporter), member 8 [Source:MGI Symbol;Acc:MGI:2384916]	GO:0055085;GO:0016020;GO:0016021;GO:0005886;GO:0005215;GO:0006810;GO:0006811;GO:0070062;GO:0006814;GO:0015293;GO:0006915;GO:0016324	-	KOG2349-Na+:iodide/myo-inositol/multivitamin symporters[P]
ENSMUSG00000020063	11.6742	13.4445	7.46107	7.3679	9.10281	7.96991	8.53949	9.88725	6.96832	6.89521	9.50865	5.23441	6.6181	5.47624	7.90062	7.69317	10.6068	8.17298	8.94034	7.43061	6.97005	6.63635	9.8648	5.7096	Sirt1	sirtuin 1 [Source:MGI Symbol;Acc:MGI:2135607]	GO:0046872;GO:0016787;GO:0005634;GO:0005654;GO:0005829;GO:0005515;GO:0005737;GO:0006355;GO:0006366;GO:0007275;GO:0045944;GO:0007283;GO:0006351;GO:0016567;GO:0005739;GO:0010629;GO:0043066;GO:0000122;GO:0045892;GO:0006364;GO:0006915;GO:0042393;GO:0006979;GO:0002039;GO:2000773;GO:0043280;GO:0070403;GO:0008134;GO:0000790;GO:0042802;GO:0008022;GO:0043124;GO:0030308;GO:0019899;GO:0070914;GO:0006325;GO:…	K11411-ko00760 Nicotinate and nicotinamide metabolism;ko04068 FoxO signaling pathway;ko04152 AMPK signaling pathway;ko04218 Cellular senescence;ko04922 Glucagon signaling pathway;ko04211 Longevity regulating pathway;ko04212 Longevity regulating pathway - worm;ko04213 Longevity regulating pathway - multiple species;ko05206 MicroRNAs in cancer;ko05031 Amphetamine addiction;ko04936 Alcoholic liver d…	KOG2684-Sirtuin 5 and related class III sirtuins (SIR2 family)[BK]
ENSMUSG00000020061	0.990104	0.910983	0.33226	0.775564	0.513612	0.302017	0.27885	0.283388	0.842102	4.09431	1.31024	0.373589	0.550944	0.982317	1.03809	1.38313	1.58244	0.710679	1.37204	0.449502	1.81265	0.45694	0.672611	0.303908	Mybpc1	myosin binding protein C, slow-type [Source:MGI Symbol;Acc:MGI:1336213]	GO:0007010;GO:0005200;GO:0006936;GO:1903955;GO:0005856;GO:0008307;GO:0051015;GO:0051371;GO:0097493;GO:0006941;GO:0007015;GO:0071688;GO:0045214;GO:0005859;GO:0030018;GO:0031430	-	-
ENSMUSG00000063632	2.01981	2.57036	1.56055	1.15022	1.83732	1.81636	2.05828	2.25226	1.31726	1.10097	1.7577	1.2764	1.69759	1.57736	2.05976	2.11643	3.16611	2.49093	3.06352	2.29644	2.5025	2.03893	3.12481	1.76942	Sox11	SRY (sex determining region Y)-box 11 [Source:MGI Symbol;Acc:MGI:98359]	GO:0003700;GO:0003677;GO:0005634;GO:0005737;GO:0006355;GO:0006366;GO:0007275;GO:0045944;GO:0006351;GO:0010628;GO:0035914;GO:0010629;GO:0000122;GO:0006412;GO:0007399;GO:0000979;GO:0030154;GO:0045893;GO:0001501;GO:0002089;GO:0008135;GO:2000648;GO:0003151;GO:0014032;GO:0001158;GO:0030513;GO:0035332;GO:0008284;GO:0050769;GO:0000976;GO:0001077;GO:0048557;GO:0045669;GO:0045666;GO:0060548;GO:0003705;GO:…	-	KOG0527-HMG-box transcription factor[K]
ENSMUSG00000020067	9.95348	9.8026	22.4646	11.518	8.78844	10.5317	7.58644	8.55025	17.7241	19.5485	26.7572	16.3298	15.9238	15.0487	16.7669	15.4153	20.5421	14.8349	20.1378	18.6215	17.6095	14.2917	18.8588	11.581	Mypn	myopalladin [Source:MGI Symbol;Acc:MGI:1916052]	GO:0005634;GO:0005737;GO:0003779;GO:0045214;GO:0030018;GO:0008092;GO:0051371;GO:0030017;GO:0051015;GO:0031674;GO:0017124;GO:0051493;GO:0030334;GO:0048739	-	-
ENSMUSG00000020064	34.2626	23.9056	20.9747	17.8009	16.728	22.3592	19.5565	17.8976	18.3475	17.217	23.1865	11.9587	13.5709	15.3182	18.6539	15.159	28.6324	20.2466	29.2137	22.6726	33.7968	19.3147	27.1982	15.9631	Herc4	hect domain and RLD 4 [Source:MGI Symbol;Acc:MGI:1914595]	GO:0016740;GO:0005829;GO:0005737;GO:0004842;GO:0016567;GO:0007283;GO:0030154;GO:0001650;GO:0061630	K10615-ko04120 Ubiquitin mediated proteolysis	KOG0941-E3 ubiquitin protein ligase[O]
ENSMUSG00000070345	0.018635	0.019763	0	0.021905	0.027514	0.030232	0.013428	0.041077	0.016767	0.013541	0.014482	0	0	0.035668	0.040093	0.030495	0.014473	0.01568	0.051017	0.029881	0.014534	0	0	0	Hsf5	heat shock transcription factor family member 5 [Source:MGI Symbol;Acc:MGI:2685585]	GO:0005634;GO:0003700;GO:0006355;GO:0003674;GO:0008150;GO:0005575;GO:0003677;GO:0043565;GO:0006351	-	KOG1508-DNA replication factor/protein phosphatase inhibitor SET/SPR-2[L]
ENSMUSG00000009075	0.032721	0	0.121929	0	0	0.032629	0	0	0	0	0.073786	0.056295	0.062842	0.03404	0.025777	0.039675	0	0.053007	0	0.057463	0	0.019509	0	0	Cabp7	calcium binding protein 7 [Source:MGI Symbol;Acc:MGI:2183437]	GO:0016020;GO:0016021;GO:0005794;GO:0046872;GO:0005886;GO:0008150;GO:0005509;GO:0005737;GO:0048471;GO:0032588	-	KOG0027-Calmodulin and related proteins (EF-Hand superfamily)[T]
ENSMUSG00000052942	0.452454	0.797728	0.704409	0.911104	0.803468	0.604129	0.57902	0.50445	0.496071	0.799652	0.696205	0.303538	0.306069	0.426112	0.322772	0.491078	1.08629	1.21871	0.986585	1.36531	0.994893	1.03162	1.05945	0.523417	Glis3	GLIS family zinc finger 3 [Source:MGI Symbol;Acc:MGI:2444289]	GO:0005634;GO:0003676;GO:0006357;GO:0046872;GO:0003677;GO:0006355;GO:0045944;GO:0006351;GO:0000977;GO:0000122;GO:0000978;GO:0001077;GO:0001078;GO:0003700;GO:0006366	-	KOG1721-FOG: Zn-finger[R]
ENSMUSG00000028591	0	0	0.045562	0.018512	0	0	0	0.092832	0	0	0.019909	0.030623	0.023013	0	0	0	0.058988	0	0.057551	0.05059	0.049133	0	0.032442	0	Pramef12	PRAME family member 12 [Source:MGI Symbol;Acc:MGI:1924882]	GO:0003674;GO:0008150;GO:0005575;GO:0043066;GO:0045892;GO:0008284;GO:0045596	-	-
ENSMUSG00000109308	0	0	0	0	0	0	0	0	0	0	0	0	0	0	0	0	0	0	0	0	0	0	0	0	Gm44743	predicted gene 44743 [Source:MGI Symbol;Acc:MGI:5753319]	-	-	-
ENSMUSG00000030968	0	0	0	0	0	0	0.026018	0	0	0	0	0	0	0	0	0	0	0	0	0	0	0	0	0	Pdilt	protein disulfide isomerase-like, testis expressed [Source:MGI Symbol;Acc:MGI:1919080]	GO:0005515;GO:0016853;GO:0007275;GO:0045454;GO:0005783;GO:0016477;GO:0007283;GO:0030154;GO:0019511;GO:0007286;GO:0031545;GO:0003756;GO:0006457;GO:0034976;GO:1902175	-	KOG0190-Protein disulfide isomerase (prolyl 4-hydroxylase beta subunit)[O]
ENSMUSG00000090907	0	0	0	0	0	0	0	0	0	0	0	0.063433	0	0	0	0	0	0	0	0	0	0	0	0	C030017D09Rik	RIKEN cDNA C030017D09 gene [Source:MGI Symbol;Acc:MGI:1924634]	-	-	-
ENSMUSG00000030963	0	0	0	0	0	0	0	0	0	0	0	0	0	0	0	0	0	0	0	0	0	0	0	0	Umod	uromodulin [Source:MGI Symbol;Acc:MGI:102674]	GO:0016020;GO:0005886;GO:0005509;GO:0005576;GO:0070062;GO:0007588;GO:0016323;GO:0016324;GO:0000922;GO:0031225;GO:0005929;GO:0042995;GO:0060170;GO:0007157;GO:0019864;GO:0007159;GO:0072221;GO:0048878;GO:0072218;GO:0072233;GO:1990266;GO:2000021;GO:0005201;GO:0005578	-	-
ENSMUSG00000030960	8.65398	7.92865	9.80025	4.3589	5.39317	8.42369	5.58333	6.9082	7.93689	6.88508	10.3996	7.90756	6.22473	6.57959	10.782	9.69948	12.299	8.48895	10.3396	7.10067	9.37865	6.28578	9.37298	6.55023	Mettl10	methyltransferase like 10 [Source:MGI Symbol;Acc:MGI:1919346]	GO:0016740;GO:0003674;GO:0008150;GO:0005575;GO:0005634;GO:0005737;GO:0008168;GO:0032259;GO:0016279;GO:0018022	-	KOG1271-Methyltransferases[R]
ENSMUSG00000030966	3.9615	3.34471	2.55577	1.93701	2.11686	2.17736	1.60627	2.4979	1.9608	1.91222	2.32405	2.75983	2.37968	3.98066	3.14721	2.76517	4.02779	2.18035	4.16247	2.29792	2.78118	1.5694	3.08694	2.03157	Trim21	tripartite motif-containing 21 [Source:MGI Symbol;Acc:MGI:106657]	GO:0008270;GO:0046872;GO:0005622;GO:0046598;GO:0004842;GO:0042802;GO:0000209;GO:0006513;GO:0010508;GO:0016567;GO:0031648;GO:0032088;GO:0032897;GO:0034341;GO:0045087;GO:0045787;GO:0051091;GO:0051865;GO:0070206;GO:0090086;GO:1902187;GO:0005634;GO:0005654;GO:0005737;GO:0019005	K10651-ko05322 Systemic lupus erythematosus	KOG2177-Predicted E3 ubiquitin ligase[O]
ENSMUSG00000030967	39.3344	37.2408	30.3714	27.1066	26.1562	31.8538	26.5834	35.1601	18.7607	19.5663	31.8969	18.5451	21.1031	20.9803	23.916	24.8119	30.5373	23.9966	29.2207	23.342	26.7712	20.6588	31.1242	18.2648	Zranb1	zinc finger, RAN-binding domain containing 1 [Source:MGI Symbol;Acc:MGI:106441]	GO:0008270;GO:0046872;GO:0016787;GO:0005634;GO:0005654;GO:0005829;GO:0005737;GO:0008233;GO:0008234;GO:0006508;GO:0016055;GO:0043231;GO:0036459;GO:0016477;GO:0004843;GO:0007010;GO:0022604;GO:0070536;GO:0071947;GO:0030177;GO:0070530;GO:0035523;GO:1990168	-	-
ENSMUSG00000030965	13.9754	14.7435	11.9625	10.7374	12.0712	11.3007	10.3141	10.1842	11.3196	12.6925	14.3374	9.28837	12.3221	9.09224	12.5259	11.0501	13.3144	7.28631	11.355	9.32534	7.88781	7.53406	9.18355	7.18239	Fam175b	family with sequence similarity 175, member B [Source:MGI Symbol;Acc:MGI:1926116]	GO:0008017;GO:0031593;GO:0000278;GO:0002931;GO:0007059;GO:0008608;GO:0070536;GO:0090307;GO:0005737;GO:0005813;GO:0030496;GO:0031616;GO:0036449;GO:0070552	-	-
ENSMUSG00000082394	1.26675	1.58873	0.817861	1.37007	2.17534	1.69134	1.30132	0.862544	0.901112	1.17998	0.942824	1.44384	1.75069	0.90306	0.368787	1.05537	0.59567	1.72747	1.24706	0.60161	1.04689	0.879998	1.50225	1.15702	Gm4596	predicted gene 4596 [Source:MGI Symbol;Acc:MGI:3782779]	-	-	-
ENSMUSG00000070699	9.4343	6.93519	8.40535	6.16865	4.21379	6.4564	5.32881	5.25533	6.30981	6.55116	10.0722	7.00575	5.39734	7.1813	8.29208	8.47058	10.7987	5.39347	8.0509	7.27826	6.23075	5.20973	6.53578	4.12126	Sars2	seryl-aminoacyl-tRNA synthetase 2 [Source:MGI Symbol;Acc:MGI:1919234]	GO:0000166;GO:0005524;GO:0005737;GO:0003723;GO:0006412;GO:0005739;GO:0004812;GO:0006418;GO:0016874;GO:0005759;GO:0004828;GO:0006434;GO:0097056	K01875-ko00970 Aminoacyl-tRNA biosynthesis	KOG2509-Seryl-tRNA synthetase[J]
ENSMUSG00000107562	0	0	0	0	0	0	0	0	0	0	0	0	0	0	0	0	0	0	0	0	0	0	0	0	Gm44412	predicted gene, 44412 [Source:MGI Symbol;Acc:MGI:5690804]	-	-	-
ENSMUSG00000048304	0.021438	0.022295	0.152866	0.048595	0.061157	0.029751	0.022697	0.048403	0.040781	0.097312	0.073653	0.112073	0.159491	0.035191	0.039901	0.049406	0.057547	0.116888	0.092493	0.073265	0.078701	0.086564	0.069518	0.064089	Slitrk3	SLIT and NTRK-like family, member 3 [Source:MGI Symbol;Acc:MGI:2679447]	GO:0016020;GO:0016021;GO:0003674;GO:0051965;GO:0007409	-	-
ENSMUSG00000004105	56.9054	49.9835	69.6882	39.2497	30.1265	38.9479	29.0472	31.2373	44.6456	51.8031	59.9877	40.5046	28.4435	37.7275	47.0748	49.1908	73.2596	43.2033	60.9529	52.2513	48.6751	37.3465	55.5638	28.499	Angptl2	angiopoietin-like 2 [Source:MGI Symbol;Acc:MGI:1347002]	GO:0005576;GO:0070062;GO:0005615	-	KOG2579-Ficolin and related extracellular proteins[R]
ENSMUSG00000070697	41.5314	48.1544	41.5363	34.4857	25.9911	44.6104	35.027	42.4181	24.476	25.4355	43.5701	24.5138	27.7939	30.7881	34.8402	35.8741	45.1196	32.8902	46.7259	37.1417	40.6636	29.7383	42.8985	22.7706	Utp3	UTP3 small subunit processome component [Source:MGI Symbol;Acc:MGI:1919230]	GO:0005634;GO:0003723;GO:0007275;GO:0016569;GO:0005730;GO:0007420;GO:0005515;GO:0000462;GO:0032040	-	KOG3118-Disrupter of silencing SAS10[B]
ENSMUSG00000070690	0	0	0	0	0	0	0	0	0	0.033296	0	0	0	0	0	0.011468	0	0	0	0	0	0	0	0	5830473C10Rik	RIKEN cDNA 5830473C10 gene [Source:MGI Symbol;Acc:MGI:1923342]	GO:0003674;GO:0008150;GO:0005575;GO:0006810;GO:0005615;GO:0005576	-	-
ENSMUSG00000070691	0.231153	0.3384	0.24875	0.471934	0.143762	0.329441	0.165509	0.368555	0.140861	0.175838	0.774038	0.258649	0.279707	0.163094	0.149282	0.210632	1.12642	0.554408	0.526599	0.491847	0.672669	0.497596	0.731311	0.310263	Runx3	runt related transcription factor 3 [Source:MGI Symbol;Acc:MGI:102672]	GO:0005634;GO:0003700;GO:0006355;GO:0005524;GO:0003677;GO:0006468;GO:0045893;GO:0071559;GO:0005730;GO:0005737;GO:0005829;GO:0043231;GO:0005515;GO:0045944;GO:0006351;GO:0046332;GO:0002062;GO:0005654;GO:0031175;GO:0048469;GO:0042826;GO:0007411;GO:0000122;GO:0000790;GO:0050680;GO:0031069;GO:2001238;GO:0032609;GO:0045786;GO:0000977;GO:0042789;GO:0000981;GO:0001503;GO:0030097;GO:0045595	K09279-ko04658 Th1 and Th2 cell differentiation;ko05169 Epstein-Barr virus infection	KOG3982-Runt and related transcription factors[K]
ENSMUSG00000070692	0.455005	0.124547	0.382478	0.053538	0.30953	0.395972	0.002565	0.180494	0.178803	0.055503	0.346506	0.061801	0.125428	0.01017	0.147765	0.13511	0.125891	0.217565	0.221109	0.140047	0.137075	0.275104	0.110843	0.032027	Rps12-ps10	ribosomal protein S12, pseudogene 10 [Source:MGI Symbol;Acc:MGI:3649508]	-	-	-
ENSMUSG00000004100	19.0011	14.5566	13.1447	10.5504	9.60845	15.3594	9.10714	11.4914	8.59503	8.3693	16.3734	9.26117	8.58986	10.9221	12.648	13.4156	19.1452	12.0918	17.6443	15.6933	15.3895	12.1613	14.3171	9.78646	Ppan	peter pan homolog (Drosophila) [Source:MGI Symbol;Acc:MGI:2178445]	GO:0005634;GO:0003723;GO:0005730;GO:0000027;GO:0030687;GO:0019843;GO:0001560	-	KOG2963-RNA-binding protein required for 60S ribosomal subunit biogenesis[J]
ENSMUSG00000096434	0	0	0	0	0	0	0	0	0	0	0	0.284534	0	0	0	0	0	0	0	0	0	0	0	0	Gm22129	predicted gene, 22129 [Source:MGI Symbol;Acc:MGI:5451906]	-	-	-
ENSMUSG00000096436	0	0	0	0	0	0	0	0	0	0	0	0	0	0	0	0	0	0	0	0	0	0	0	0	Olfr1437	olfactory receptor 1437 [Source:MGI Symbol;Acc:MGI:3031271]	GO:0016020;GO:0016021;GO:0005886;GO:0007186;GO:0004871;GO:0004930;GO:0007165;GO:0004984;GO:0005549;GO:0007608;GO:0050896;GO:0050911	K04257-ko04740 Olfactory transduction	-
ENSMUSG00000096437	0.499805	0.269092	0.24327	0.311869	0.17105	0.174463	0.158474	0.200597	0.098682	0.088758	0.160168	0.164738	0.073332	0.118846	0.107225	0.101218	0.231652	0.130671	0.088884	0.193412	0.105601	0.134009	0.073569	0.11088	Rps12-ps16	ribosomal protein S12, pseudogene 16 [Source:MGI Symbol;Acc:MGI:3645883]	-	-	-
ENSMUSG00000096430	0	0	0	0	0	0	0	0	0	0	0	0	0	0	0	0	0	0	0	0	0	0	0	0	Gm22130	predicted gene, 22130 [Source:MGI Symbol;Acc:MGI:5451907]	-	-	-
ENSMUSG00000096431	0	0	0	0	0	0	0	0	0	0	0	0	0	0	0	0	0	0	0	0	0	0	0	0	Gm22131	predicted gene, 22131 [Source:MGI Symbol;Acc:MGI:5451908]	-	-	-
ENSMUSG00000096432	0	0	0	0	0	0	0	0	0	0	0	0	0	0	0	0	0	0	0	0	0	0	0	0	Gm22132	predicted gene, 22132 [Source:MGI Symbol;Acc:MGI:5451909]	-	-	-
ENSMUSG00000096433	1.02519	1.15883	1.87257	1.10185	0.965057	0.969204	0.747614	1.51072	1.99742	1.85574	1.67986	1.65812	1.80458	1.06388	1.85344	1.74761	1.24665	1.05513	1.57021	0.8687	1.33725	1.11344	1.47734	0.847265	Zfp994	zinc finger protein 994 [Source:MGI Symbol;Acc:MGI:3643318]	GO:0006355;GO:0046872;GO:0005622;GO:0005575;GO:0003676;GO:0003700	-	-
ENSMUSG00000033703	2.17053	1.17919	2.46768	0.901677	0.326774	1.15882	0.581711	1.09645	1.6029	1.86709	2.77611	1.57017	1.24413	1.77953	1.85347	2.09212	3.40622	1.31853	2.06563	1.35776	1.3474	1.0982	1.52274	0.810878	Fuk	fucokinase [Source:MGI Symbol;Acc:MGI:1916071]	GO:0016772;GO:0005524;GO:0016740;GO:0005575;GO:0005737;GO:0000166;GO:0016301;GO:0016310;GO:0008152;GO:0016773;GO:0046835;GO:0050201;GO:0042352	K05305-ko00051 Fructose and mannose metabolism;ko00520 Amino sugar and nucleotide sugar metabolism	KOG4644-L-fucose kinase[G]
ENSMUSG00000033701	27.2689	27.1691	16.9997	21.0629	12.4919	21.3606	12.5219	22.0223	10.014	7.61015	25.0793	8.12882	7.67227	10.2766	9.95957	10.3841	19.6608	14.1737	15.0318	11.7817	11.9894	16.7934	19.0254	6.08945	Acbd6	acyl-Coenzyme A binding domain containing 6 [Source:MGI Symbol;Acc:MGI:1919732]	GO:0003674;GO:0008150;GO:0005737;GO:0008289;GO:0000062	-	KOG0817-Acyl-CoA-binding protein[I]
ENSMUSG00000033707	13.8173	11.2734	14.0857	8.97501	6.98506	13.1849	5.91268	8.14059	9.17576	10.9794	19.6882	9.88062	8.94925	9.13299	15.1862	13.5543	15.0024	6.98961	11.3472	9.31328	8.13428	6.77646	8.96923	2.36714	Lrrc24	leucine rich repeat containing 24 [Source:MGI Symbol;Acc:MGI:3605040]	GO:0016020;GO:0016021;GO:0003674;GO:0005575;GO:0051965;GO:0008150;GO:0005739	-	KOG0619-FOG: Leucine rich repeat[R]
ENSMUSG00000033706	11.0109	7.70298	9.89091	7.11563	5.13433	11.2793	4.77563	5.73904	8.97254	9.77904	6.98409	5.07179	7.02763	12.1025	10.8195	11.9251	15.3188	7.25309	11.729	5.92459	12.8264	6.85901	11.0756	3.94597	Smyd5	SET and MYND domain containing 5 [Source:MGI Symbol;Acc:MGI:108048]	GO:0016740;GO:0046872;GO:0003674;GO:0008150;GO:0005575;GO:0008168;GO:0032259	-	KOG2084-Predicted histone tail methylase containing SET domain[B]
ENSMUSG00000033705	6.19828	4.87956	12.0626	3.25014	2.82424	3.84433	2.31516	3.93734	5.897	4.09346	9.22879	5.88058	4.29522	4.64025	8.1664	7.01032	8.98005	5.35446	6.64739	5.73148	5.14462	4.08478	6.0396	2.17409	Stard9	START domain containing 9 [Source:MGI Symbol;Acc:MGI:3045258]	GO:0005524;GO:0007018;GO:0000166;GO:0008017;GO:0003774;GO:0003777;GO:0005874;GO:0008289;GO:0005634;GO:0008152;GO:0005737;GO:0005856;GO:0005814;GO:0051225;GO:0016887;GO:0005871	-	KOG0245-Kinesin-like protein[Z]
ENSMUSG00000037469	0	0	0	0	0	0	0	0	0	0	0	0	0	0	0	0	0	0	0	0	0	0	0	0	Acp7	acid phosphatase 7, tartrate resistant [Source:MGI Symbol;Acc:MGI:2142121]	GO:0016787;GO:0046872;GO:0016311;GO:0003993;GO:0016020;GO:0016021	-	KOG1378-Purple acid phosphatase[G]
ENSMUSG00000037466	2.70367	3.62878	1.51437	2.18608	1.61161	2.55209	1.92029	2.33557	2.55566	1.74654	2.38456	1.9854	1.04394	1.92525	2.46053	2.77383	4.61021	2.10386	3.92415	2.90273	2.16847	1.54494	3.19878	1.29704	4930427A07Rik	RIKEN cDNA 4930427A07 gene [Source:MGI Symbol;Acc:MGI:2144738]	GO:0003674;GO:0008150;GO:0005575	-	-
ENSMUSG00000037465	8.50894	5.73065	33.3863	6.98736	3.85675	6.05891	2.70027	3.76756	18.7504	15.6217	15.4665	13.4954	14.7247	13.57	17.4617	17.8861	25.7961	16.351	24.3768	19.1479	19.4454	14.503	22.5602	10.4646	Klf10	Kruppel-like factor 10 [Source:MGI Symbol;Acc:MGI:1101353]	GO:0046872;GO:0003677;GO:0005634;GO:0003676;GO:0006355;GO:0006351;GO:0005515;GO:0045892;GO:0035019;GO:0048511;GO:0030282;GO:0007623;GO:0001046;GO:0042752;GO:0045672;GO:0009267;GO:1901653	-	KOG1721-FOG: Zn-finger[R]
ENSMUSG00000037463	0.258599	0.222112	1.15075	0.261365	0.020052	0.274214	0.142623	0.657966	0.651648	0.891938	0.822892	0.40677	0.434612	0.592217	0.850133	0.926689	1.08692	0.740978	1.00632	0.604748	0.874483	0.766611	1.0685	0.279984	Fbxo27	F-box protein 27 [Source:MGI Symbol;Acc:MGI:2685007]	GO:0008150;GO:0016567;GO:0004842;GO:0001948;GO:0019005	-	-
ENSMUSG00000037461	9.15747	9.50615	12.0984	6.63062	6.63704	8.31618	5.31722	5.21225	12.2764	7.67328	10.2168	7.87078	7.97069	7.29012	8.84526	9.75165	11.6431	7.91852	10.0176	8.84909	8.8913	6.98541	10.9944	5.47246	Ints7	integrator complex subunit 7 [Source:MGI Symbol;Acc:MGI:1924315]	GO:0032039;GO:0000077;GO:0016180;GO:0071479;GO:0005634;GO:0005694;GO:0005737;GO:0005829;GO:0016607	-	-
ENSMUSG00000104138	0	0	0	0.016178	0	0	0	0	0	0	0	0	0.024329	0	0	0	0	0	0	0	0	0	0	0	Gm36949	predicted gene, 36949 [Source:MGI Symbol;Acc:MGI:5610177]	-	-	-
ENSMUSG00000104131	0	0	0	0	0	0	0	0	0	0	0	0	0	0	0	0	0	0	0	0	0	0	0	0	Gm36950	predicted gene, 36950 [Source:MGI Symbol;Acc:MGI:5610178]	-	-	-
ENSMUSG00000104130	0	0	0	0	0	0	0	0	0	0	0	0	0	0	0	0	0	0	0	0	0	0	0	0	Gm36951	predicted gene, 36951 [Source:MGI Symbol;Acc:MGI:5610179]	-	-	-
ENSMUSG00000104133	0	0	0	0	0	0	0	0	0	0.136162	0	0	0	0	0	0	0	0	0	0	0	0	0	0	4921511E07Rik	RIKEN cDNA 4921511E07 gene [Source:MGI Symbol;Acc:MGI:1918145]	-	-	-
ENSMUSG00000104132	0	0	0	0	0	0.01389	0	0	0	0	0	0	0	0	0	0	0	0	0	0	0	0	0	0	Gm36952	predicted gene, 36952 [Source:MGI Symbol;Acc:MGI:5610180]	-	-	-
ENSMUSG00000104135	0	0	0	0	0	0	0	0	0	0	0	0	0	0	0	0	0	0	0	0	0	0	0	0	Gm36953	predicted gene, 36953 [Source:MGI Symbol;Acc:MGI:5610181]	-	-	-
ENSMUSG00000104134	0	0	0	0	0	0	0	0	0	0	0	0	0	0	0	0	0	0	0	0	0	0	0	0	Gm2328	predicted gene 2328 [Source:MGI Symbol;Acc:MGI:3780498]	-	-	-
ENSMUSG00000104137	0	0	0	0	0	0	0	0	0	0	0	0	0	0	0	0	0	0	0	0	0	0	0	0	Gm36954	predicted gene, 36954 [Source:MGI Symbol;Acc:MGI:5610182]	-	-	-
ENSMUSG00000104136	0	0	0	0	0	0.030313	0	0	0	0	0	0	0.03397	0	0	0	0	0	0.055829	0	0	0	0	0	Gm36955	predicted gene, 36955 [Source:MGI Symbol;Acc:MGI:5610183]	-	-	-
ENSMUSG00000077851	0	0	0	0	0	0	0	0	0	0	0	0	0	0	0	0	0	0	0	0	0	0	0	0	Mir876	microRNA 876 [Source:MGI Symbol;Acc:MGI:3718566]	-	-	-
ENSMUSG00000027927	0	0	0	0	0	0	0	0	0	0	0	0	0	0	0	0	0	0	0	0	0	0	0	0	Lelp1	late cornified envelope-like proline-rich 1 [Source:MGI Symbol;Acc:MGI:1916582]	GO:0005737;GO:0005198;GO:0018149;GO:0030216;GO:0001533	-	-
ENSMUSG00000027925	0	0	0	0	0	0	0	0	0	0	0	0	0	0	0	0	0	0	0	0	0	0	0	0	Sprr2j-ps	small proline-rich protein 2J, pseudogene [Source:MGI Symbol;Acc:MGI:1330345]	GO:0005737;GO:0031424	-	-
ENSMUSG00000027923	0	0	0	0	0	0	0	0	0	0	0	0	0	0	0	0	0	0	0	0	0	0	0	0	Lce1b	late cornified envelope 1B [Source:MGI Symbol;Acc:MGI:1915970]	GO:0005737;GO:0008544;GO:0005198;GO:0018149;GO:0030216;GO:0001533	-	-
ENSMUSG00000031709	1.27296	1.49847	0.919093	0.833401	1.34004	1.38177	0.958823	0.751056	0.894843	1.16418	1.34498	0.75973	1.01877	0.833024	1.48548	1.60573	2.55681	1.21858	2.52908	1.33027	1.32222	1.00548	1.98605	1.13528	Tbc1d9	TBC1 domain family, member 9 [Source:MGI Symbol;Acc:MGI:1918560]	GO:0005509;GO:0005096;GO:0017137;GO:0006886;GO:0031338;GO:0090630;GO:0012505;GO:0005622	-	KOG4347-GTPase-activating protein VRP[R]
ENSMUSG00000031708	122.423	116.698	157.596	94.0373	85.9438	123.178	79.3376	90.9492	87.9654	81.4806	136.153	84.3644	81.0197	94.9651	106.014	105.581	136.278	92.4291	126.658	118.731	110.921	87.6994	123.417	66.9091	Tecr	trans-2,3-enoyl-CoA reductase [Source:MGI Symbol;Acc:MGI:1915408]	GO:0016020;GO:0016021;GO:0055114;GO:0005737;GO:0016627;GO:0006629;GO:0005634;GO:0016491;GO:0005783;GO:0005789;GO:0006631;GO:0006633;GO:0042761;GO:0030176;GO:0030497;GO:0006694	K10258-ko00062 Fatty acid elongation;ko01040 Biosynthesis of unsaturated fatty acids	KOG1639-Steroid reductase required for elongation of the very long chain fatty acids[I]
ENSMUSG00000031706	7.13222	5.46415	7.2187	4.32	3.61399	6.12258	3.48683	5.10544	4.02841	3.89739	6.7298	3.82569	3.82799	4.06697	5.43541	4.98632	7.81666	4.81585	6.45071	5.46252	5.43225	3.86359	5.68606	2.7097	Rfx1	regulatory factor X, 1 (influences HLA class II expression) [Source:MGI Symbol;Acc:MGI:105982]	GO:0005634;GO:0006355;GO:0003677;GO:0006955;GO:0005654;GO:0003700;GO:0006351;GO:0043231;GO:0006357;GO:0000978	K09173-ko04111 Cell cycle - yeast	KOG3712-RFX family transcription factor[K]
ENSMUSG00000031701	104.44	107.753	89.5911	89.3237	85.6488	103.337	82.2326	94.7944	86.5498	82.2734	113.95	73.7309	80.2646	76.3764	91.1246	93.3084	109.727	74.9955	101.044	82.2328	86.0834	67.9557	90.3453	57.2646	Dnaja2	DnaJ heat shock protein family (Hsp40) member A2 [Source:MGI Symbol;Acc:MGI:1931882]	GO:0016020;GO:0005524;GO:0046872;GO:0009408;GO:0005829;GO:0006457;GO:0070062;GO:0051082;GO:0032781;GO:0031072;GO:0001671;GO:0051087;GO:0042026	K09503-ko04141 Protein processing in endoplasmic reticulum	KOG0712-Molecular chaperone (DnaJ superfamily)[O]
ENSMUSG00000031700	2.30622	1.29801	4.77261	1.19011	0.864665	1.32082	0.634958	1.0289	2.4291	1.8781	3.11129	1.68898	1.59969	1.618	1.9801	2.53468	4.65079	2.19373	3.16739	2.28685	2.74449	1.73522	2.02657	1.65686	Gpt2	glutamic pyruvate transaminase (alanine aminotransferase) 2 [Source:MGI Symbol;Acc:MGI:1915391]	GO:0016740;GO:0003824;GO:0030170;GO:0009058;GO:0005739;GO:0008483;GO:0006103;GO:0004021;GO:0042851;GO:0042853	K00814-ko00710 Carbon fixation in photosynthetic organisms;ko00250 Alanine, aspartate and glutamate metabolism;ko00220 Arginine biosynthesis	KOG0258-Alanine aminotransferase[E]
ENSMUSG00000031703	32.8563	34.9162	28.8637	24.6693	24.1872	26.9024	22.9999	23.2482	27.009	27.9293	33.3127	22.038	26.0215	23.6003	29.4055	30.0983	38.311	24.6	34.8677	27.3012	29.2923	20.7274	32.1057	17.0872	Itfg1	integrin alpha FG-GAP repeat containing 1 [Source:MGI Symbol;Acc:MGI:106419]	GO:0016020;GO:0016021;GO:0008150;GO:0005515;GO:0005576;GO:0070062	-	KOG4550-Predicted membrane protein[S]
ENSMUSG00000098086	0	0	0	0	0	0	0	0	0	0	0	0	0	0	0	0	0	0	0.071626	0	0	0	0.070219	0	1700120C18Rik	RIKEN cDNA 1700120C18 gene [Source:MGI Symbol;Acc:MGI:1923912]	-	-	-
ENSMUSG00000003458	47.6846	47.5586	42.6707	39.4976	31.8091	40.3039	29.9675	35.681	31.9227	31.2747	46.429	28.0859	27.6932	31.7337	35.0458	35.116	47.3626	30.7089	41.3225	39.0471	38.4544	29.3879	40.1868	21.4462	Ncstn	nicastrin [Source:MGI Symbol;Acc:MGI:1891700]	GO:0016020;GO:0016021;GO:0016485;GO:0005794;GO:0005515;GO:0030659;GO:0031410;GO:0005925;GO:0005886;GO:0070062;GO:0005765;GO:0005887;GO:0005783;GO:0007219;GO:0004175;GO:0043085;GO:0050673;GO:0002262;GO:0050435;GO:0042470;GO:0042098;GO:0006509;GO:0007220;GO:0034205;GO:0042982;GO:0070765;GO:0008233	K06171-ko04330 Notch signaling pathway;ko05010 Alzheimer disease	KOG2657-Transmembrane glycoprotein nicastrin[TO]
ENSMUSG00000023008	30.2158	26.0831	21.2933	15.7011	15.2534	21.3648	12.7418	16.4255	13.337	13.0604	19.0363	11.9184	10.7816	12.3593	15.6706	17.002	28.1858	13.2436	20.098	15.867	16.1463	11.0496	16.7054	7.67138	Fmnl3	formin-like 3 [Source:MGI Symbol;Acc:MGI:109569]	GO:0016020;GO:0005886;GO:0005794;GO:0005829;GO:0005515;GO:0005737;GO:0007275;GO:0007010;GO:0043231;GO:0003779;GO:0030036;GO:0016477;GO:0008360;GO:0017048;GO:0016043;GO:0001525;GO:0032794	-	KOG1923-Rac1 GTPase effector FRL[TZ]
ENSMUSG00000023004	509.422	533.985	233.577	395.777	379.55	433.732	338.985	329.466	337.561	304.147	426.417	340.542	296.701	335.731	386.347	407.483	741.459	500.633	628.481	588.863	537.225	434.904	561.188	347.592	Tuba1b	tubulin, alpha 1B [Source:MGI Symbol;Acc:MGI:107804]	GO:0015630;GO:0005737;GO:0000166;GO:0070062;GO:0005874;GO:0003924;GO:0005200;GO:0005525;GO:0007017;GO:0005856;GO:0003725;GO:0005829;GO:0005515;GO:0000226;GO:0031625;GO:0043209;GO:0071353;GO:0005881;GO:0006457;GO:0045121	K07374-ko04145 Phagosome;ko04210 Apoptosis;ko04530 Tight junction;ko04540 Gap junction;ko04814 Motor proteins;ko05130 Pathogenic Escherichia coli infection;ko05132 Salmonella infection;ko05010 Alzheimer disease;ko05012 Parkinson disease;ko05014 Amyotrophic lateral sclerosis;ko05016 Huntington disease;ko05020 Prion disease;ko05022 Pathways of neurodegeneration - multiple diseases	KOG1376-Alpha tubulin[Z]
ENSMUSG00000023007	4.1206	4.12241	31.5514	3.22269	2.68796	6.67202	4.85356	4.98985	11.5616	10.4146	17.0903	13.6003	7.3973	12.3535	16.6102	14.041	17.0136	9.7252	17.6855	10.4838	12.2917	10.758	11.91	5.73397	Prpf40b	pre-mRNA processing factor 40B [Source:MGI Symbol;Acc:MGI:1925583]	-	K12821-ko03040 Spliceosome	-
ENSMUSG00000071561	5.77371	2.44025	4.63969	2.92666	1.75702	2.4283	2.23329	4.02465	1.10744	3.27842	2.24749	2.13099	1.79555	2.14499	1.77482	2.12781	7.02228	4.30649	4.70584	3.85572	5.0093	3.63949	5.70078	5.3418	BC100530	cDNA sequence BC100530 [Source:MGI Symbol;Acc:MGI:3696883]	GO:0005622;GO:0003674;GO:0008150;GO:0005575;GO:0010951;GO:0004866;GO:0004869	-	-
ENSMUSG00000023000	1.3059	0.736561	0.896464	0.663862	0.326165	0.531549	0.352246	0.601872	0.499456	0.52014	0.852572	0.275522	0.42356	0.494655	1.19773	0.92505	1.52353	0.619252	1.88278	0.939839	0.948586	0.764656	0.852897	0.447363	Dhh	desert hedgehog [Source:MGI Symbol;Acc:MGI:94891]	GO:0016020;GO:0046872;GO:0005886;GO:0016787;GO:0008233;GO:0006508;GO:0007275;GO:0005576;GO:0005615;GO:0001649;GO:0008270;GO:0005509;GO:0007286;GO:0033327;GO:0007267;GO:0016539;GO:0007224;GO:0030238;GO:0050810;GO:0005113;GO:0032355;GO:0042552;GO:0043627	K11990-ko04340 Hedgehog signaling pathway	KOG3638-Sonic hedgehog and related proteins[T]
[truncated: 50,493 more rows]
