# Supplementary material for: Impact of maternal lipopolysaccharide and polyinosinic-polycytidylic acid-induced infections on offspring cardiac development: Mitochondrial dysfunction and metabolic alterations
Source: Genes Dis. 2025 Oct 8;13(4):101877. doi: 10.1016/j.gendis.2025.101877 (PMC13090308; doi:10.1016/j.gendis.2025.101877)
Supplement: Multimedia component 3 [file mmc3.xlsx]

## Sheet: 缺失值数据矩阵
ID

## Sheet: 数据矩阵
ID

## Sheet: 分组
Sample

## Sheet: 比较
比较组
