# Supplementary material for: Impact of maternal lipopolysaccharide and polyinosinic-polycytidylic acid-induced infections on offspring cardiac development: Mitochondrial dysfunction and metabolic alterations
Source: Genes Dis. 2025 Oct 8;13(4):101877. doi: 10.1016/j.gendis.2025.101877 (PMC13090308; doi:10.1016/j.gendis.2025.101877)
Supplement: Multimedia component 4 [file mmc4.xlsx]

## Sheet: Sheet1
Gene	Forward primer (5' -> 3')	Reverse primer (5' -> 3')
For mice
Tnnt2	CAGGCTCTTCATGCCCAACT	CTGTAGCTCATTCAGGTCCTTCTC
Tnni3	ATCTATGACCTCCGTGGCAAG	TCTCAATGTCCTCCTTCTTCACC
Myh6	GAGTGCTTCGTGCCTGATGA	TCCTTTATGGTCACCGTCTTTC
mt-Ts2	GATTGCAAGAACTGCTAATTCATGC	GCCATGTTTTTAAACATGGAAGC
mt-Nd1	CATTGTTGGTCCATACGGCAT	GGGTGTGGTATTGGTAGGGGA
B2m	ATGTTCGGCTAACCTTCTCCTTC	AATGAGAAGTACAGAGGGTTTGGC
Tbp	CCTTGTACCCTTCACCAATGAC	ACAGCCAAGATTCACGGTAGA
For hiPSCs and hiPSC-CMS
CD36	CTTTGGCTTAATGAGACTGGGAC	GCAACAAACATCACCACACCA
PPARGC1A	TCTGAGTCTGTATGGAGTGACAT	CCAAGTCGTTCACATCTAGTTCA
SLC27A1	CTGCCCTTAAATGAGGCAGTC	AACAGCTTCAGAGGGCGAAG
SLC27A6	TGCGTGGTGGCCTTTCTC	CAGGCGCGGATGCAATTC
PFKM	GGTGCCCGTGTCTTCTTTGT	AAGCATCATCGAAACGCTCTC
PYGM	CCATGCCCTACGATACGCC	TAGCCACCGACATTGAAGTCC
SLC2A1	CGCTTCCTGCTCATTAACCG	ACTCTCTTCCTTCATCTCCTG
SLC2A4	GCTCATCCTTGGACGATTCC	CACCTGGGCGATCAGAATG
TNNT2	GAGAAGGCCAAGGAGCTGTG	GGTTATCGTTGATCCTGTTTCG
TNNI3	TTTGACCTTCGAGGCAAGTTT	CCCGGTTTTCCTTCTCGGTG
MYH6	GCCCTTTGACATTCGCACTG	GGTTTCAGCAATGACCTTGCC
NKX2-5	ACCTCAACAGCTCCCTGACTC	ATAATCGCCGCCACAAACTCTCC
RYR2	GTGGCTCAAGTGGGTAGGATG	TATGGTGCCGTCTATTCTGGTC
ATP2A2	CATCCGCTACCTCATCTCGTC	GAATCAAAGCCTCGGGAAATC
SCN5A	TCTCTATGGCAATCCACCCCA	GAGGACATACAAGGCGTTGGT
CACNA1C	TGATTCCAACGCCACCAATTC	GAGGAGTCCATAGGCCATTACT
MKI67	ACGCCTGGTTACTATCAAAAGG	CAGACCCATTTACTTGTGTTGGA
CCNA1	GAGGTCCCGATGCTTGTCAG	GTTAGCAGCCCTAGCACTGTC
CCNB1	AATAAGGCGAAGATCAACATGGC	TTTGTTACCAATGTCCCCAAGAG
E2F1	GGACTCTTCGGAGAACTTTCAG	GTGGTGACACTATGGTGGCAG
CCND1	GCTGCGAAGTGGAAACCATC	CCTCCTTCTGCACACATTTGAA
CDKN1B	AACGTGCGAGTGTCTAACGG	CCCTCTAGGGGTTTGTGATTCT
CDKN1A	TGTCCGTCAGAACCCATGC	AAAGTCGAAGTTCCATCGCTC
CDKN2A	GATCCAGGTGGGTAGAAGGTC	CCCCTGCAAACTTCGTCCT
RB1	CTCTCGTCAGGCTTGAGTTTG	GACATCTCATCTAGGTCAACTGC
RBL2	CCACCCCTCAGATCCAGCA	CGTGTAGCTTTCGCTCATGC
TBP	CCCGAAACGCCGAATATAATCC	AATCAGTGCCGTGGTTCGTG
MT-TS2	GAAAGCTCACAAGAACTGCTAACTC	TGAGAAAGCCATGTTGTTAGACATG
B2M	GCCTGGTTGTTTCCAAGATGTA	TCAACTACGGACCTCAAGCCAT
